# Supplementary material for: HemAtlas: A Multi-omics Hematopoiesis Database
Source: Genomics Proteomics Bioinformatics. 2025 Mar 19;23(2):qzaf026. doi: 10.1093/gpbjnl/qzaf026 (PMC12374576; doi:10.1093/gpbjnl/qzaf026)
Supplement: qzaf026_Supplementary_Data [file qzaf026_supplementary_data.zip]

Archive with 13 entries (13 files):
- Table_S3.xlsx
- Figure_S4.jpg
- Table_S2.xlsx
- Figure_S3.jpg
- Figure_S7.jpg
- Figure_S1.jpg
- Figure_S6.jpg
- Figure_S2.jpg
- File_S1.docx
- Figure_S5.jpg
- supplementary_material_captions.docx
- Table_S4.xlsx
- Table_S1.xlsx
