# Supplementary material for: HemAtlas: A Multi-omics Hematopoiesis Database
Source: Genomics Proteomics Bioinformatics. 2025 Mar 19;23(2):qzaf026. doi: 10.1093/gpbjnl/qzaf026 (PMC12374576; doi:10.1093/gpbjnl/qzaf026)
Supplement: qzaf026_Supplementary_Data [file qzaf026_supplementary_data.zip › Table_S3.xlsx]

## Sheet: Human.AGM
Table S3A Differentially expressed genes used for cell annotation in each stage-specific atlas and cross-stage reference (Human.AGM)
Note: AUC, area under the curve; FC, fold change;AvgExpr,average expression;P val, P value; P adj, adjusted P value;Pct_in,Percent expressed in this cluster; Pct_out,Percent expressed in all other clusters.
Feature	Group	AvgExpr	logFC	AUC	P val	P adj	Pct_in	Pct_out	Rank	Cell annotation
RAMP2	0	3.3383	2.26072	0.936285	0	0	100	65.612	1	Venous endothelial cell
PRCP	0	2.77492	1.91127	0.943535	0	0	99.9433	63.2885	2	Venous endothelial cell
GNG11	0	2.80853	1.80917	0.916652	0	0	99.9717	64.2772	3	Venous endothelial cell
S100A16	0	2.29953	1.7432	0.927057	0	0	99.3483	39.559	4	Venous endothelial cell
PLVAP	0	2.43417	1.71268	0.905829	0	0	99.6316	47.5381	5	Venous endothelial cell
APLNR	0	1.98732	1.62067	0.927556	0	0	97.5347	28.0997	6	Venous endothelial cell
IGFBP4	0	2.49829	1.54422	0.91049	0	0	99.915	64.9298	7	Venous endothelial cell
ECSCR	0	1.91864	1.4881	0.914085	0	0	99.0932	31.1746	8	Venous endothelial cell
VAMP5	0	2.2056	1.48559	0.904205	0	0	99.4616	53.1936	9	Venous endothelial cell
EGFL7	0	2.46612	1.43598	0.878539	0	0	99.9433	66.4228	10	Venous endothelial cell
HAPLN1	0	1.92104	1.41648	0.862223	0	0	93.3126	35.2284	11	Venous endothelial cell
ESAM	0	1.89721	1.40802	0.89176	0	0	97.9598	35.1493	12	Venous endothelial cell
CDH5	0	1.69727	1.33496	0.909237	0	0	97.7897	28.4062	13	Venous endothelial cell
ANXA2	0	2.53168	1.32389	0.876494	0	0	99.6883	74.9852	14	Venous endothelial cell
S100A6	0	2.33104	1.29393	0.835467	0	0	96.9396	69.3692	15	Venous endothelial cell
CLDN5	0	1.62447	1.27827	0.852623	0	0	87.1068	26.2013	16	Venous endothelial cell
HSPB1	0	3.07768	1.25889	0.899046	0	0	99.9433	95.0267	17	Venous endothelial cell
EMCN	0	1.69749	1.24255	0.875216	0	0	95.6645	34.912	18	Venous endothelial cell
S100A10	0	2.09217	1.23872	0.862637	0	0	98.7815	60.4311	19	Venous endothelial cell
TIE1	0	1.58802	1.23724	0.908365	0	0	97.138	30.2254	20	Venous endothelial cell
TFPI	0	1.85984	1.23484	0.859605	0	0	95.9479	48.1807	21	Venous endothelial cell
NRP2	0	1.72049	1.22278	0.876528	0	0	94.446	42.5746	22	Venous endothelial cell
KDR	0	1.49081	1.1777	0.884323	0	0	93.2559	25.7069	23	Venous endothelial cell
ICAM2	0	1.50799	1.17259	0.891909	0	0	94.4744	29.6322	24	Venous endothelial cell
CCDC85B	0	1.99957	1.14054	0.881513	0	0	99.3199	69.1813	25	Venous endothelial cell
TMEM88	0	1.75993	1.13976	0.855953	0	0	95.5511	49.8912	26	Venous endothelial cell
CD34	0	1.47766	1.09905	0.863066	0	0	92.8875	31.1054	27	Venous endothelial cell
RDX	0	2.25701	1.0777	0.868384	0	0	99.4616	84.5758	28	Venous endothelial cell
PECAM1	0	1.45386	1.05229	0.865399	0	0	94.7294	33.2411	29	Venous endothelial cell
ENG	0	1.47111	1.03759	0.843226	0	0	91.329	36.4445	30	Venous endothelial cell
CALCRL	0	1.3536	1.03417	0.852425	0	0	89.1187	27.2889	31	Venous endothelial cell
ELK3	0	1.47882	1.01805	0.876121	0	0	95.2111	44.5917	32	Venous endothelial cell
SMAGP	0	1.27185	1.01673	0.875033	0	0	90.5356	23.1165	33	Venous endothelial cell
CAVIN2	0	1.24482	1.00553	0.858321	0	0	87.2485	19.4878	34	Venous endothelial cell
IGFBP2	0	2.03894	0.96419	0.783623	0	0	96.6846	67.0655	35	Venous endothelial cell
RHOC	0	2.08129	0.961941	0.844833	0	0	99.6316	79.9288	36	Venous endothelial cell
HYAL2	0	1.72461	0.941131	0.849358	0	0	97.9881	67.3225	37	Venous endothelial cell
LDB2	0	1.37268	0.93192	0.85039	0	0	92.3491	42.6241	38	Venous endothelial cell
SERPINH1	0	2.26026	0.928159	0.829674	0	0	99.8867	84.0716	39	Venous endothelial cell
COTL1	0	2.4456	0.91293	0.808333	0	0	99.83	89.1635	40	Venous endothelial cell
SLC9A3R2	0	1.3535	0.884079	0.790342	0	0	85.35	40.9531	41	Venous endothelial cell
LIMCH1	0	1.54049	0.877543	0.793695	0	0	93.0859	50.8305	42	Venous endothelial cell
HLA-E	0	1.59636	0.873975	0.806338	0	0	96.4863	56.6937	43	Venous endothelial cell
FKBP1A	0	2.63551	0.857059	0.882547	0	0	100	98.0225	44	Venous endothelial cell
KANK3	0	0.986248	0.841521	0.853276	0	0	82.1763	13.417	45	Venous endothelial cell
CALM1	0	2.63158	0.837085	0.821857	0	0	100	96.2923	46	Venous endothelial cell
ARHGAP29	0	1.17955	0.821983	0.816414	0	0	86.5968	33.4783	47	Venous endothelial cell
RBP1	0	2.51575	0.817884	0.757469	0	0	99.83	82.7862	48	Venous endothelial cell
FAM107B	0	1.30605	0.817531	0.814258	0	0	89.5438	47.8446	49	Venous endothelial cell
CD200	0	1.09327	0.809457	0.826844	0	0	83.9898	29.5037	50	Venous endothelial cell
HAPLN3	0	1.1064	0.803782	0.804435	0	0	80.9011	27.7932	51	Venous endothelial cell
PLXND1	0	1.17303	0.801113	0.819243	0	0	88.3536	35.3965	52	Venous endothelial cell
MMRN2	0	1.00094	0.793437	0.828311	0	0	81.7795	18.8551	53	Venous endothelial cell
HSPG2	0	1.18579	0.777278	0.807607	0	0	86.9651	35.001	54	Venous endothelial cell
RASIP1	0	1.00675	0.772352	0.825642	0	0	82.8563	22.9286	55	Venous endothelial cell
ID3	0	2.5536	0.770575	0.696943	1.09262e-267	7.61653e-266	99.4333	83.073	56	Venous endothelial cell
CRIP2	0	1.15936	0.767973	0.791286	0	0	84.2448	35.3075	57	Venous endothelial cell
MYCT1	0	0.925485	0.756086	0.828393	0	0	79.881	15.968	58	Venous endothelial cell
SPTBN1	0	1.34692	0.756074	0.79791	0	0	91.499	55.0623	59	Venous endothelial cell
PCDH17	0	0.953003	0.741055	0.797084	0	0	75.5455	20.6941	60	Venous endothelial cell
TCIM	0	0.986427	0.738247	0.732579	0	0	63.1057	19.2901	61	Venous endothelial cell
LPAR6	0	1.18453	0.724053	0.784252	0	0	86.6534	43.8106	62	Venous endothelial cell
MARCKSL1	0	3.23598	0.721942	0.699935	3.49975e-275	2.52207e-273	100	90.1622	63	Venous endothelial cell
MADCAM1	0	0.860751	0.721622	0.791918	0	0	69.6231	12.9227	64	Venous endothelial cell
NT5E	0	0.856737	0.720661	0.819395	0	0	75.5455	13.6049	65	Venous endothelial cell
EFNA1	0	0.998907	0.717946	0.80034	0	0	81.3828	25.4301	66	Venous endothelial cell
IFITM3	0	2.37739	0.711279	0.739547	0	0	99.9433	87.7398	67	Venous endothelial cell
CMTM3	0	1.63192	0.709001	0.815479	0	0	97.7331	79.652	68	Venous endothelial cell
MEF2C	0	1.68131	0.706626	0.730627	0	0	97.3647	64.564	69	Venous endothelial cell
PROCR	0	0.913228	0.701751	0.777164	0	0	71.6917	17.3225	70	Venous endothelial cell
CCND1	0	1.52616	0.693525	0.745965	0	0	90.9039	65.1671	71	Venous endothelial cell
VIM	0	3.57839	0.689963	0.728964	0	0	99.4616	96.6581	72	Venous endothelial cell
ETS2	0	1.12597	0.685336	0.782519	0	0	85.2649	44.8982	73	Venous endothelial cell
ADAM15	0	0.937627	0.682868	0.786713	0	0	77.1607	25.0742	74	Venous endothelial cell
GIMAP4	0	1.03463	0.682554	0.762739	0	0	78.1525	30.5814	75	Venous endothelial cell
GYPC	0	1.65533	0.67575	0.772569	0	0	97.393	75.7267	76	Venous endothelial cell
TUBB6	0	1.18971	0.673866	0.753746	0	0	85.5483	41.4475	77	Venous endothelial cell
APP	0	1.68771	0.669999	0.767683	0	0	98.2148	76.4683	78	Venous endothelial cell
CD93	0	0.897501	0.66218	0.78572	0	0	76.9623	21.7817	79	Venous endothelial cell
FLT1	0	0.853238	0.660453	0.776514	0	0	71.21	17.3027	80	Venous endothelial cell
MAP1B	0	1.43268	0.656787	0.738201	0	0	91.244	59.4325	81	Venous endothelial cell
CAVIN1	0	0.836636	0.654911	0.784009	0	0	72.1451	16.6008	82	Venous endothelial cell
MSN	0	1.28627	0.654324	0.777101	0	0	92.7742	58.8195	83	Venous endothelial cell
FXYD6	0	1.58208	0.653415	0.766926	0	0	97.4497	72.2464	84	Venous endothelial cell
CAV1	0	0.770567	0.652781	0.768962	0	0	63.5591	10.9156	85	Venous endothelial cell
FSCN1	0	2.12481	0.646573	0.781573	0	0	99.7733	91.5464	86	Venous endothelial cell
TIMP1	0	1.97555	0.633798	0.786208	0	0	99.575	90.8938	87	Venous endothelial cell
MAGED2	0	2.53691	0.633045	0.722898	0	0	99.9717	92.3868	88	Venous endothelial cell
PLK2	0	1.0797	0.632174	0.746054	0	0	80.136	42.3275	89	Venous endothelial cell
RRBP1	0	1.38651	0.629574	0.759324	0	0	91.754	68.4497	90	Venous endothelial cell
TGFB1	0	1.16954	0.623548	0.757892	0	0	88.552	49.8912	91	Venous endothelial cell
PCAT19	0	0.704545	0.621125	0.788258	0	0	65.3726	9.36326	92	Venous endothelial cell
TMSB10	0	4.46997	0.613069	0.825206	0	0	100	99.4265	93	Venous endothelial cell
NOSTRIN	0	0.718738	0.610914	0.782136	0	0	66.3361	11.1331	94	Venous endothelial cell
ERG	0	0.795721	0.607076	0.784887	0	0	74.0153	19.7449	95	Venous endothelial cell
MYL6	0	3.55503	0.604979	0.818472	0	0	100	99.9506	96	Venous endothelial cell
RASGRP3	0	0.748767	0.58888	0.779364	0	0	70.6716	17.2533	97	Venous endothelial cell
A2M	0	1.16154	0.586444	0.711045	0	0	80.9578	40.439	98	Venous endothelial cell
LAMA4	0	0.752545	0.584809	0.763534	0	0	67.6396	17.4511	99	Venous endothelial cell
TM4SF18	0	0.727056	0.583991	0.747776	0	0	61.5472	11.8647	100	Venous endothelial cell
TIMP3	0	1.02825	0.581206	0.743755	0	0	81.8929	41.8331	101	Venous endothelial cell
COL4A1	0	1.06004	0.578774	0.733727	0	0	81.4678	43.1877	102	Venous endothelial cell
TMSB4X	0	4.71441	0.570964	0.68421	1.17524e-233	6.739e-232	100	99.5452	103	Venous endothelial cell
KLF2	0	1.02459	0.570728	0.713064	0	0	75.6022	37.2652	104	Venous endothelial cell
S100A11	0	2.37029	0.5701	0.684119	4.26157e-234	2.46351e-232	99.2349	88.7483	105	Venous endothelial cell
PLPP3	0	0.88908	0.568944	0.736348	0	0	72.5985	33.3894	106	Venous endothelial cell
RALA	0	1.28672	0.568807	0.74598	0	0	90.7339	67.2138	107	Venous endothelial cell
FXYD5	0	1.12191	0.567525	0.726144	0	0	85.1799	46.2329	108	Venous endothelial cell
ITM2A	0	0.84054	0.564419	0.737589	0	0	70.2749	27.0219	109	Venous endothelial cell
CD99	0	1.94258	0.560168	0.759669	0	0	99.6883	92.2484	110	Venous endothelial cell
S100A13	0	1.47365	0.558479	0.729933	0	0	93.7943	74.5699	111	Venous endothelial cell
ITGA5	0	0.857286	0.557571	0.763994	0	0	78.3791	31.5998	112	Venous endothelial cell
COL4A2	0	1.18015	0.555308	0.726699	0	0	87.2768	55.0821	113	Venous endothelial cell
LXN	0	0.818845	0.553567	0.712868	0	0	64.1542	27.3581	114	Venous endothelial cell
MYL12A	0	2.30131	0.552438	0.744797	0	0	99.9433	96.5197	115	Venous endothelial cell
LMO2	0	0.863952	0.547984	0.739951	0	0	74.3553	30.5616	116	Venous endothelial cell
RAB13	0	1.59093	0.545033	0.744159	0	0	96.9113	82.2622	117	Venous endothelial cell
RALB	0	1.03703	0.544832	0.74286	0	0	83.2247	50.9788	118	Venous endothelial cell
ADGRL4	0	0.709675	0.542912	0.753911	0	0	66.1661	15.6516	119	Venous endothelial cell
JUP	0	0.984664	0.541452	0.747143	0	0	82.3746	46.9745	120	Venous endothelial cell
MARCKS	0	2.57144	0.540909	0.712281	0	0	99.9433	94.7301	121	Venous endothelial cell
THSD1	0	0.662576	0.53507	0.767215	0	0	66.0527	13.8224	122	Venous endothelial cell
FN1	0	1.20187	0.533711	0.692589	7.75646e-276	5.64686e-274	81.0428	52.1455	123	Venous endothelial cell
LYL1	0	1.03559	0.532103	0.720066	0	0	83.1397	42.7526	124	Venous endothelial cell
IPO11	0	0.732706	0.530771	0.754266	0	0	69.4531	22.1475	125	Venous endothelial cell
CNN3	0	1.82546	0.52825	0.686761	1.90012e-242	1.15474e-240	97.7614	80.0573	126	Venous endothelial cell
TLNRD1	0	0.971381	0.527858	0.732298	0	0	79.7676	46.5889	127	Venous endothelial cell
NPDC1	0	0.719573	0.52619	0.728569	0	0	62.5106	19.2703	128	Venous endothelial cell
SCARF1	0	0.679552	0.523409	0.764734	0	0	68.5463	16.838	129	Venous endothelial cell
ENTPD1	0	0.775048	0.523346	0.726637	0	0	66.9878	24.1942	130	Venous endothelial cell
RPS26	0	3.10805	0.516215	0.702354	5.06598e-282	3.79166e-280	100	99.9605	131	Venous endothelial cell
TMEM204	0	0.70007	0.513931	0.753574	0	0	68.6313	20.4568	132	Venous endothelial cell
SOX7	0	0.627418	0.512328	0.751224	0	0	61.5188	11.8647	133	Venous endothelial cell
MDK	0	3.3738	0.509494	0.529423	1.83673e-07	4.89986e-07	99.9717	88.8669	134	Venous endothelial cell
ROBO4	0	0.621159	0.509485	0.760095	0	0	63.3891	12.2405	135	Venous endothelial cell
DYSF	0	0.623967	0.507169	0.75922	0	0	63.7008	12.9029	136	Venous endothelial cell
DIPK2B	0	0.600383	0.503358	0.761621	0	0	62.4256	10.9749	137	Venous endothelial cell
C1QTNF3	0	0.703928	0.501744	0.702214	0	0	57.5517	19.6658	138	Venous endothelial cell
TCF4	0	1.41001	0.497685	0.697956	8.42827e-277	6.15697e-275	92.1508	71.6235	139	Venous endothelial cell
THY1	0	1.07854	0.496845	0.675569	1.78813e-235	1.045e-233	74.6954	48.3884	140	Venous endothelial cell
UTRN	0	0.794397	0.496251	0.72863	0	0	71.635	32.6973	141	Venous endothelial cell
ITGB1	0	1.74535	0.490356	0.707982	3.95204e-301	3.19322e-299	98.1298	86.9982	142	Venous endothelial cell
PMP22	0	0.862679	0.489998	0.701067	0	0	69.5381	35.3075	143	Venous endothelial cell
SELENOP	0	1.05527	0.489563	0.700565	1.42953e-302	1.16387e-300	81.5812	49.9605	144	Venous endothelial cell
SHC1	0	0.826083	0.48897	0.734233	0	0	75.4038	38.0166	145	Venous endothelial cell
FLRT2	0	0.803216	0.486854	0.709195	0	0	68.4897	32.282	146	Venous endothelial cell
BCL6B	0	0.59382	0.486517	0.750646	0	0	61.2071	11.8549	147	Venous endothelial cell
GMFG	0	1.12797	0.483461	0.681087	4.69636e-248	2.96385e-246	85.2083	45.7979	148	Venous endothelial cell
RAB11A	0	1.48954	0.483286	0.733167	0	0	95.8912	84.5758	149	Venous endothelial cell
COL6A2	0	1.20944	0.482763	0.694114	4.10168e-272	2.92619e-270	88.0703	60.6585	150	Venous endothelial cell
SERPING1	0	0.995142	0.480521	0.72232	0	0	83.0264	54.1428	151	Venous endothelial cell
DDIT4	0	1.13976	0.479977	0.676099	7.24274e-228	4.02331e-226	78.4075	59.0963	152	Venous endothelial cell
HPGD	0	0.61673	0.476765	0.682647	0	0	48.314	12.636	153	Venous endothelial cell
WWTR1	0	0.698201	0.474112	0.727233	0	0	66.5911	24.9456	154	Venous endothelial cell
PCDH12	0	0.603559	0.472596	0.738972	0	0	61.1505	14.4453	155	Venous endothelial cell
AP1S2	0	1.10427	0.471607	0.70826	0	0	86.03	60.2927	156	Venous endothelial cell
PEA15	0	0.785898	0.468815	0.720415	0	0	71.9467	34.7044	157	Venous endothelial cell
HHEX	0	0.775398	0.46811	0.710385	0	0	69.3398	28.6929	158	Venous endothelial cell
F2R	0	0.986697	0.467252	0.7068	0	0	80.9578	48.6652	159	Venous endothelial cell
CDC37	0	1.58664	0.462657	0.735668	0	0	97.8181	88.8076	160	Venous endothelial cell
FAM43A	0	0.643473	0.458411	0.70595	0	0	58.2601	19.0726	161	Venous endothelial cell
TPM3	0	1.91071	0.453504	0.704421	4.06324e-290	3.15174e-288	99.0649	93.3854	162	Venous endothelial cell
EPHB4	0	0.684063	0.451387	0.726412	0	0	67.7529	27.279	163	Venous endothelial cell
TM4SF1	0	0.67081	0.451112	0.672181	0	0	50.5526	16.2844	164	Venous endothelial cell
ITM2B	0	2.36823	0.450556	0.674784	2.69075e-211	1.3505e-209	99.8016	96.7273	165	Venous endothelial cell
MYO6	0	0.789526	0.450372	0.70489	0	0	70.6149	34.0716	166	Venous endothelial cell
PDIA3	0	2.10855	0.450268	0.703839	1.75878e-287	1.35439e-285	99.2066	95.877	167	Venous endothelial cell
HTRA1	0	0.682601	0.450261	0.705589	0	0	61.6322	21.228	168	Venous endothelial cell
PLAAT3	0	0.57225	0.447773	0.720491	0	0	56.5599	13.6148	169	Venous endothelial cell
SHE	0	0.561008	0.446233	0.738238	0	0	59.9037	12.6063	170	Venous endothelial cell
UBTD1	0	0.589215	0.445016	0.725326	0	0	59.7336	16.7095	171	Venous endothelial cell
GIMAP1	0	0.648532	0.442327	0.718231	0	0	63.8991	21.4257	172	Venous endothelial cell
CD9	0	0.612604	0.439573	0.678051	0	0	49.9008	15.1177	173	Venous endothelial cell
PARVB	0	0.781362	0.438787	0.711442	0	0	73.1085	36.2369	174	Venous endothelial cell
CD40	0	0.583328	0.437471	0.7134	0	0	57.1267	15.8394	175	Venous endothelial cell
OLFML3	0	0.837588	0.43659	0.669628	4.56781e-235	2.66219e-233	65.8543	41.1805	176	Venous endothelial cell
GUK1	0	1.59782	0.436165	0.727121	0	0	97.8181	90.6269	177	Venous endothelial cell
KCNK6	0	0.615854	0.435643	0.702105	0	0	57.5801	19.6065	178	Venous endothelial cell
NAA38	0	1.74029	0.434793	0.706218	1.14292e-296	9.09689e-295	98.4415	91.0718	179	Venous endothelial cell
SEC13	0	1.19842	0.434605	0.707837	0	0	89.3738	72.632	180	Venous endothelial cell
GDPD5	0	0.534603	0.434403	0.727887	0	0	56.1916	11.3704	181	Venous endothelial cell
CLEC14A	0	0.586664	0.433461	0.713125	0	0	54.8314	11.6571	182	Venous endothelial cell
SNCG	0	0.7288	0.43326	0.699917	0	0	66.8745	30.1562	183	Venous endothelial cell
DUSP5	0	0.605874	0.432796	0.709747	0	0	58.8835	18.6079	184	Venous endothelial cell
CSRP1	0	1.0435	0.432375	0.689995	2.59364e-267	1.80212e-265	82.658	55.2798	185	Venous endothelial cell
JAM3	0	0.733946	0.431218	0.709092	0	0	69.8498	33.7651	186	Venous endothelial cell
CLSTN3	0	0.615446	0.430795	0.717254	0	0	61.8022	20.9215	187	Venous endothelial cell
AFAP1L1	0	0.555151	0.430632	0.718232	0	0	56.3049	13.2094	188	Venous endothelial cell
MDFI	0	1.35407	0.42997	0.672251	4.46657e-210	2.22089e-208	92.7742	70.4963	189	Venous endothelial cell
RNASE1	0	0.858911	0.428836	0.680415	0	0	63.1624	25.0939	190	Venous endothelial cell
PPM1F	0	0.659322	0.42746	0.718263	0	0	66.6194	26.5177	191	Venous endothelial cell
TEK	0	0.547107	0.426579	0.716506	0	0	55.6532	13.16	192	Venous endothelial cell
TSPAN15	0	0.59803	0.424531	0.717405	0	0	61.0655	20.0514	193	Venous endothelial cell
HDAC7	0	0.766065	0.422387	0.709992	0	0	73.8736	38.3824	194	Venous endothelial cell
LIMS1	0	1.14494	0.41993	0.685305	9.1148e-249	5.80381e-247	85.8033	67.2335	195	Venous endothelial cell
TMEM123	0	1.20441	0.419867	0.694522	1.31816e-271	9.34145e-270	89.5154	72.543	196	Venous endothelial cell
ARHGEF15	0	0.508235	0.418377	0.725316	0	0	54.7747	10.0751	197	Venous endothelial cell
VAT1	0	0.707649	0.418097	0.706886	0	0	68.9147	33.0433	198	Venous endothelial cell
LAPTM4B	0	1.58142	0.414904	0.671575	2.96982e-206	1.42678e-204	95.4095	83.9529	199	Venous endothelial cell
DEGS1	0	0.870987	0.41473	0.696326	3.18377e-297	2.54356e-295	76.3389	49.565	200	Venous endothelial cell
AP2S1	0	1.91833	0.414183	0.70751	2.15561e-299	1.73514e-297	99.6033	95.8078	201	Venous endothelial cell
STING1	0	0.712221	0.41366	0.688532	0	0	64.9192	30.0376	202	Venous endothelial cell
TSPAN18	0	0.588047	0.413015	0.716796	0	0	61.4905	19.7449	203	Venous endothelial cell
ZEB1	0	0.652603	0.410022	0.702969	0	0	64.2108	26.577	204	Venous endothelial cell
VWF	0	0.485013	0.401797	0.676275	0	0	43.2134	8.49318	205	Venous endothelial cell
ACVRL1	0	0.531689	0.400044	0.712638	0	0	56.5316	14.8309	206	Venous endothelial cell
PRKCH	0	0.488203	0.399835	0.72274	0	0	54.4914	10.5695	207	Venous endothelial cell
TMEM255B	0	0.493359	0.399096	0.713852	0	0	53.0179	10.9353	208	Venous endothelial cell
RHOJ	0	0.515602	0.398068	0.71765	0	0	56.4466	13.7631	209	Venous endothelial cell
ADGRF5	0	0.506913	0.397954	0.714158	0	0	54.4914	11.6373	210	Venous endothelial cell
MYDGF	0	1.47846	0.397938	0.696945	1.19595e-273	8.58952e-272	96.4579	86.6027	211	Venous endothelial cell
DIPK1B	0	0.642122	0.39563	0.701338	0	0	64.7776	26.5968	212	Venous endothelial cell
TJP1	0	0.852837	0.394982	0.684519	1.42183e-264	9.78356e-263	75.8855	47.1525	213	Venous endothelial cell
PLEKHA1	0	0.663539	0.393989	0.69491	0	0	65.1459	30.3441	214	Venous endothelial cell
CTNNA1	0	1.13665	0.392338	0.688496	1.83941e-256	1.20728e-254	88.807	70.348	215	Venous endothelial cell
CD24	0	1.70543	0.391046	0.612381	1.42202e-89	2.55114e-88	92.1224	71.4752	216	Venous endothelial cell
LOXL2	0	0.655218	0.390788	0.69715	0	0	65.6843	30.1068	217	Venous endothelial cell
TCN2	0	0.538595	0.389189	0.702497	0	0	56.3049	17.8762	218	Venous endothelial cell
CLIC1	0	2.30943	0.388976	0.693143	6.33095e-258	4.20703e-256	99.8583	98.4477	219	Venous endothelial cell
RHOB	0	1.26884	0.387613	0.646968	8.00419e-155	2.78074e-153	85.9734	68.8452	220	Venous endothelial cell
SCARB2	0	0.696985	0.383258	0.690517	0	0	68.263	35.5843	221	Venous endothelial cell
TPM4	0	1.85903	0.382191	0.671839	1.43913e-205	6.88296e-204	99.0649	92.6933	222	Venous endothelial cell
ARHGAP28	0	0.585701	0.379267	0.696483	0	0	60.7254	23.8877	223	Venous endothelial cell
FDPS	0	1.65494	0.379065	0.663165	2.39127e-186	1.01207e-184	96.6846	88.4517	224	Venous endothelial cell
FLI1	0	0.712341	0.377931	0.685157	3.98631e-291	3.10336e-289	69.0847	34.8725	225	Venous endothelial cell
MTSS1	0	0.580164	0.37746	0.699717	0	0	61.2638	22.7408	226	Venous endothelial cell
CDH13	0	0.465622	0.370932	0.687769	0	0	47.5772	10.9057	227	Venous endothelial cell
KLK6	0	0.592659	0.370773	0.667791	1.37517e-293	1.08242e-291	54.0663	22.108	228	Venous endothelial cell
CETP	0	0.440322	0.367413	0.689461	0	0	45.622	8.0878	229	Venous endothelial cell
CD63	0	2.52576	0.366717	0.685123	9.89385e-237	5.82999e-235	100	98.5762	230	Venous endothelial cell
NTS	0	0.457469	0.366205	0.612879	3.20538e-251	2.05945e-249	29.6685	7.64287	231	Venous endothelial cell
LAPTM4A	0	1.9575	0.366151	0.648761	3.32025e-154	1.14602e-152	99.575	91.8331	232	Venous endothelial cell
IL32	0	0.444892	0.364736	0.646018	0	0	36.3276	7.544	233	Venous endothelial cell
F2RL2	0	0.444427	0.364424	0.690202	0	0	46.6988	9.19518	234	Venous endothelial cell
RPS27L	0	1.42794	0.362412	0.672061	4.14031e-210	2.06348e-208	94.3893	86.6027	235	Venous endothelial cell
NPR1	0	0.488289	0.362145	0.694635	0	0	52.8195	14.9891	236	Venous endothelial cell
THEM6	0	0.554417	0.360232	0.684322	0	0	56.985	22.1673	237	Venous endothelial cell
PRDX1	0	2.23304	0.357491	0.685914	2.19541e-239	1.31546e-237	99.9433	98.3983	238	Venous endothelial cell
TGM2	0	0.553978	0.357476	0.676613	0	0	54.8031	20.6249	239	Venous endothelial cell
CEP68	0	0.612255	0.356104	0.683526	3.03678e-306	2.50106e-304	62.7373	30.443	240	Venous endothelial cell
MMP2	0	1.04829	0.353657	0.654561	8.78334e-175	3.52176e-173	84.2732	59.7291	241	Venous endothelial cell
HSPA2	0	0.54905	0.351662	0.674776	0	0	54.3497	20.8523	242	Venous endothelial cell
PRXL2A	0	1.21248	0.351506	0.650114	2.94826e-161	1.0843e-159	87.5602	71.4455	243	Venous endothelial cell
FGFR1	0	0.936149	0.350444	0.662843	1.3569e-197	6.19786e-196	80.9011	57.1683	244	Venous endothelial cell
SEMA6A	0	0.680989	0.349934	0.669419	3.75372e-246	2.34811e-244	65.656	35.2679	245	Venous endothelial cell
SOX4	0	2.34	0.349717	0.582788	8.13984e-49	7.8959e-48	99.2066	89.0746	246	Venous endothelial cell
GGT5	0	0.412233	0.349414	0.689292	0	0	44.9419	7.71208	247	Venous endothelial cell
SH3GL1	0	0.760629	0.349093	0.672894	4.85149e-237	2.86668e-235	71.6067	47.0734	248	Venous endothelial cell
FDX1	0	0.892551	0.347391	0.666702	1.56488e-209	7.74486e-208	76.9906	57.8802	249	Venous endothelial cell
GIMAP6	0	0.491714	0.346874	0.688786	0	0	53.7546	17.1643	250	Venous endothelial cell
SOX17	0	0.465854	0.346288	0.650257	0	0	40.4647	10.4509	251	Venous endothelial cell
FLT4	0	0.449926	0.345894	0.691124	0	0	49.8725	12.0921	252	Venous endothelial cell
SNX3	0	1.75288	0.345413	0.672369	8.6817e-208	4.20885e-206	98.9515	94.4335	253	Venous endothelial cell
BLCAP	0	0.675459	0.344364	0.671752	2.57198e-248	1.63282e-246	66.5061	38.2935	254	Venous endothelial cell
CAVIN3	0	0.560692	0.344363	0.643871	5.27547e-224	2.85612e-222	48.5973	21.9893	255	Venous endothelial cell
EIF4A1	0	2.04612	0.341441	0.681142	5.74065e-228	3.19723e-226	99.7166	97.0536	256	Venous endothelial cell
ADCY4	0	0.428014	0.340001	0.688578	0	0	47.6056	10.352	257	Venous endothelial cell
LUZP1	0	0.88073	0.339883	0.664618	1.50502e-204	7.08688e-203	77.7841	56.6047	258	Venous endothelial cell
C1orf21	0	0.666802	0.339507	0.657894	1.40075e-215	7.23474e-214	62.624	35.4756	259	Venous endothelial cell
CDC42EP1	0	0.728682	0.339228	0.66278	1.14252e-217	5.95869e-216	69.1414	39.4898	260	Venous endothelial cell
TSPAN13	0	0.587235	0.338818	0.658573	4.0297e-248	2.55067e-246	55.6248	25.5685	261	Venous endothelial cell
MAP3K11	0	0.689333	0.33773	0.671507	4.31874e-244	2.65484e-242	68.6313	39.213	262	Venous endothelial cell
ADD3	0	0.865911	0.335231	0.661003	1.82849e-196	8.26344e-195	77.359	54.8151	263	Venous endothelial cell
HOXD1	0	0.403909	0.334053	0.676878	0	0	42.9583	7.86039	264	Venous endothelial cell
TACC1	0	0.682174	0.33253	0.666972	2.56207e-234	1.4851e-232	67.8663	37.3344	265	Venous endothelial cell
KLHL4	0	0.426672	0.331859	0.687331	0	0	48.2856	11.2517	266	Venous endothelial cell
CARD8	0	0.621385	0.329375	0.664275	3.75575e-239	2.24409e-237	61.9722	33.2806	267	Venous endothelial cell
MAPK3	0	0.667144	0.328615	0.670315	2.5506e-242	1.54127e-240	67.5262	39.4008	268	Venous endothelial cell
CRMP1	0	0.554334	0.328141	0.657425	4.56492e-251	2.92415e-249	53.8113	24.3029	269	Venous endothelial cell
SOCS3	0	0.616757	0.323192	0.627597	4.23938e-155	1.47521e-153	52.2528	29.7508	270	Venous endothelial cell
PIM3	0	0.615346	0.322035	0.647566	4.47403e-197	2.03487e-195	57.5801	32.5885	271	Venous endothelial cell
NOTCH4	0	0.441753	0.321096	0.656007	0	0	43.6101	13.3083	272	Venous endothelial cell
SLC27A3	0	0.510221	0.320387	0.664564	8.45983e-285	6.37656e-283	53.0745	22.3354	273	Venous endothelial cell
NDUFA8	0	1.16641	0.319447	0.663636	5.55961e-193	2.46553e-191	88.807	78.4655	274	Venous endothelial cell
NUDT14	0	0.634099	0.319196	0.661519	6.44326e-226	3.56065e-224	63.7858	35.3075	275	Venous endothelial cell
IFI16	0	0.99055	0.318736	0.635908	4.75749e-138	1.43336e-136	80.221	53.5298	276	Venous endothelial cell
TNFRSF1A	0	0.873136	0.318419	0.654657	2.86031e-180	1.18243e-178	78.7192	56.9804	277	Venous endothelial cell
STIM2	0	0.521224	0.318315	0.67026	6.27329e-290	4.84839e-288	56.1632	24.8171	278	Venous endothelial cell
FILIP1	0	0.47925	0.318205	0.659928	0	0	47.8889	15.9383	279	Venous endothelial cell
SPOCK2	0	0.411663	0.318002	0.67331	0	0	44.8286	10.7079	280	Venous endothelial cell
SPTAN1	0	0.663215	0.317658	0.658781	2.40426e-212	1.21529e-210	65.5143	38.3726	281	Venous endothelial cell
HSP90B1	0	2.32705	0.317102	0.632913	5.06091e-123	1.30537e-121	99.2066	97.5677	282	Venous endothelial cell
TGFBR2	0	0.472322	0.316446	0.674726	0	0	52.4795	18.6771	283	Venous endothelial cell
GIMAP8	0	0.418564	0.316338	0.67592	0	0	46.8405	12.3987	284	Venous endothelial cell
FRMD4B	0	0.651092	0.315474	0.656976	2.1416e-212	1.0851e-210	64.5225	35.1394	285	Venous endothelial cell
BCAP29	0	0.652842	0.315219	0.661467	1.76211e-220	9.37346e-219	65.826	37.7497	286	Venous endothelial cell
GPR182	0	0.378181	0.314931	0.665275	0	0	39.6996	6.6838	287	Venous endothelial cell
SDCBP	0	1.49671	0.314587	0.640021	2.52628e-138	7.65455e-137	94.2193	86.5335	288	Venous endothelial cell
RGS3	0	0.627402	0.31408	0.654772	2.155e-211	1.08416e-209	61.9439	33.6563	289	Venous endothelial cell
PTMS	0	2.00244	0.311967	0.602005	2.25819e-73	3.23285e-72	99.1782	90.2017	290	Venous endothelial cell
TAX1BP3	0	1.02448	0.310802	0.645365	2.8322e-154	9.7915e-153	83.6214	66.6798	291	Venous endothelial cell
TSPAN14	0	0.708512	0.307609	0.657001	8.42078e-198	3.86288e-196	69.5098	45.9363	292	Venous endothelial cell
CHST12	0	0.584296	0.306207	0.660959	1.37152e-231	7.82241e-230	61.4338	33.1521	293	Venous endothelial cell
LRRC32	0	0.432641	0.305125	0.668755	0	0	48.0023	15.0188	294	Venous endothelial cell
BAALC	0	0.439299	0.303739	0.651823	1.0741e-298	8.61337e-297	44.4319	14.6925	295	Venous endothelial cell
EXOC3L1	0	0.383035	0.303725	0.6776	0	0	44.8569	9.58078	296	Venous endothelial cell
SEPTIN2	0	1.6182	0.303611	0.660983	2.51534e-182	1.0459e-180	98.3565	93.1877	297	Venous endothelial cell
RBP5	0	0.389764	0.303443	0.658221	0	0	40.5497	8.83923	298	Venous endothelial cell
DNM3OS	0	0.541768	0.303281	0.657455	3.38621e-244	2.08761e-242	56.2199	25.6081	299	Venous endothelial cell
HSPA5	0	2.04501	0.302628	0.621564	1.83577e-103	3.87712e-102	98.5832	95.8473	300	Venous endothelial cell
ZNF521	0	0.558442	0.301901	0.651261	1.54718e-215	7.9717e-214	56.6733	29.3158	301	Venous endothelial cell
CYYR1	0	0.648686	0.301214	0.653318	1.48262e-198	6.86024e-197	65.2026	37.9672	302	Venous endothelial cell
C1orf54	0	0.602314	0.301007	0.633123	4.34111e-161	1.59107e-159	55.7382	32.9543	303	Venous endothelial cell
CD151	0	0.816083	0.300811	0.643876	1.53751e-159	5.55874e-158	74.3553	50.2867	304	Venous endothelial cell
SMTN	0	0.532161	0.299809	0.654814	6.12196e-236	3.59745e-234	55.4831	26.0827	305	Venous endothelial cell
ATOX1	0	1.62599	0.299725	0.667691	3.88248e-198	1.79258e-196	98.6115	94.5719	306	Venous endothelial cell
EDIL3	0	0.417558	0.29933	0.666538	0	0	46.8121	14.1586	307	Venous endothelial cell
THBD	0	0.369192	0.298617	0.640527	0	0	35.2224	7.4649	308	Venous endothelial cell
CPNE2	0	0.535486	0.297564	0.653847	3.0974e-229	1.74329e-227	55.6815	27.3186	309	Venous endothelial cell
CMTM8	0	0.439287	0.295686	0.656349	5.97297e-296	4.73641e-294	47.0955	16.7985	310	Venous endothelial cell
PODXL	0	0.484358	0.295079	0.651339	4.99922e-270	3.49634e-268	48.0589	17.5697	311	Venous endothelial cell
NAXE	0	0.935085	0.294448	0.637698	5.8051e-141	1.80245e-139	78.6625	64.7123	312	Venous endothelial cell
MRPL22	0	1.07086	0.294258	0.649151	4.23157e-162	1.56708e-160	85.9734	75.0643	313	Venous endothelial cell
SRD5A3	0	0.536006	0.294195	0.655592	4.34508e-230	2.45849e-228	56.985	28.6731	314	Venous endothelial cell
EHD2	0	0.395198	0.292638	0.664424	0	0	44.8286	12.7052	315	Venous endothelial cell
WASF2	0	1.2184	0.292312	0.644991	8.86692e-151	2.988e-149	91.1023	80.3342	316	Venous endothelial cell
RGS5	0	0.505577	0.291572	0.629417	8.22684e-196	3.69446e-194	44.6302	19.2604	317	Venous endothelial cell
WFS1	0	0.4295	0.291349	0.654669	7.42308e-287	5.69575e-285	46.6138	17.5104	318	Venous endothelial cell
NTHL1	0	0.774678	0.291012	0.645738	1.51222e-164	5.70925e-163	73.0235	52.0368	319	Venous endothelial cell
PPIB	0	2.19309	0.290028	0.651393	1.92084e-159	6.9329e-158	99.6033	98.1906	320	Venous endothelial cell
CAV2	0	0.360868	0.289765	0.667766	0	0	41.8816	8.56239	321	Venous endothelial cell
SYPL1	0	0.845567	0.286747	0.644913	1.02763e-158	3.67176e-157	76.9906	58.948	322	Venous endothelial cell
DLC1	0	0.573514	0.286498	0.646377	1.18215e-196	5.3538e-195	58.6285	30.8483	323	Venous endothelial cell
DOCK6	0	0.397806	0.286469	0.663522	0	0	45.7637	13.7532	324	Venous endothelial cell
MYO10	0	0.557674	0.286396	0.646778	4.1198e-201	1.91458e-199	57.3817	29.8003	325	Venous endothelial cell
YES1	0	0.522918	0.286231	0.65294	4.55726e-225	2.49259e-223	56.1065	27.9118	326	Venous endothelial cell
PTPRB	0	0.375204	0.284121	0.669457	0	0	44.0635	9.84774	327	Venous endothelial cell
ARPC1B	0	1.28595	0.283398	0.611344	2.14797e-89	3.84381e-88	90.4789	65.4242	328	Venous endothelial cell
PFN1	0	3.14917	0.282892	0.644167	4.956e-144	1.58734e-142	100	99.8517	329	Venous endothelial cell
CFL1	0	3.36709	0.282554	0.687694	1.01951e-242	6.23127e-241	100	99.6836	330	Venous endothelial cell
SOST	0	0.361009	0.281298	0.605622	2.62773e-238	1.56134e-236	27.5999	6.78268	331	Venous endothelial cell
TUBA1A	0	2.57624	0.280837	0.577563	5.0293e-43	4.39672e-42	99.7166	95.0465	332	Venous endothelial cell
CTHRC1	0	0.679232	0.280787	0.619676	3.08578e-123	7.9979e-122	58.4868	37.7002	333	Venous endothelial cell
PRKD2	0	0.478233	0.280764	0.653629	7.7769e-242	4.68613e-240	53.0179	24.4117	334	Venous endothelial cell
ABI3	0	0.522711	0.280657	0.652388	2.72218e-231	1.54845e-229	56.0215	24.8171	335	Venous endothelial cell
LAPTM5	0	0.998439	0.28029	0.626287	1.20484e-121	3.04147e-120	82.1196	47.0536	336	Venous endothelial cell
GIMAP7	0	0.388725	0.279446	0.643025	8.34606e-303	6.82107e-301	39.9263	11.489	337	Venous endothelial cell
BCAP31	0	1.15811	0.2787	0.643337	2.93974e-148	9.70706e-147	89.1471	79.7113	338	Venous endothelial cell
LAMP1	0	1.11173	0.277866	0.640734	1.26979e-143	4.04268e-142	89.2037	76.9626	339	Venous endothelial cell
ERICH1	0	0.718132	0.277828	0.634087	9.44311e-143	2.97535e-141	67.9513	49.6441	340	Venous endothelial cell
GNAI2	0	1.47028	0.277707	0.630211	3.72146e-120	9.26284e-119	95.9479	87.6013	341	Venous endothelial cell
PPP1R14B	0	0.893225	0.27755	0.628242	4.32943e-123	1.11805e-121	75.8855	61.054	342	Venous endothelial cell
ZNF467	0	0.44909	0.277195	0.651349	2.58454e-254	1.68596e-252	49.6175	20.4271	343	Venous endothelial cell
RARG	0	0.41912	0.276935	0.6537	4.81432e-284	3.61599e-282	46.9821	17.2237	344	Venous endothelial cell
GRAP	0	0.359849	0.275926	0.664728	0	0	43.185	10.7079	345	Venous endothelial cell
TAGLN2	0	1.00927	0.275659	0.60902	8.68905e-89	1.54198e-87	76.0839	58.0581	346	Venous endothelial cell
PDIA6	0	2.06586	0.274636	0.638156	2.92034e-133	8.40673e-132	99.575	97.6765	347	Venous endothelial cell
TFF3	0	0.348998	0.27343	0.638141	0	0	35.6475	8.44374	348	Venous endothelial cell
ARPC1A	0	1.18124	0.272436	0.640465	4.39327e-142	1.38016e-140	90.6772	80.7396	349	Venous endothelial cell
MMRN1	0	0.390949	0.271602	0.650721	0	0	42.8167	12.4778	350	Venous endothelial cell
HOMER3	0	0.688244	0.270952	0.630816	3.4305e-138	1.03796e-136	65.6277	46.0747	351	Venous endothelial cell
EIF5A	0	2.20857	0.270808	0.638531	9.35414e-134	2.71474e-132	99.7166	99.1497	352	Venous endothelial cell
INPP1	0	0.418617	0.270665	0.649775	1.54654e-264	1.06075e-262	46.9538	18.2322	353	Venous endothelial cell
MAST4	0	0.463903	0.269294	0.645357	7.77166e-225	4.23983e-223	50.4392	22.6617	354	Venous endothelial cell
LAMB1	0	0.536656	0.269201	0.641481	1.01114e-187	4.29655e-186	56.5033	29.9189	355	Venous endothelial cell
BCHE	0	0.449412	0.268608	0.649729	5.41624e-248	3.40808e-246	49.8725	20.4865	356	Venous endothelial cell
MAP4K2	0	0.485961	0.267527	0.647715	2.25401e-218	1.18717e-216	53.8113	25.7168	357	Venous endothelial cell
TMEM50A	0	1.09515	0.267283	0.636595	1.31192e-135	3.85994e-134	87.3619	77.2889	358	Venous endothelial cell
LRP11	0	0.378859	0.267281	0.644079	1.11911e-286	8.55618e-285	41.3998	13.417	359	Venous endothelial cell
NR2F2	0	1.03418	0.267055	0.606202	1.49657e-83	2.44998e-82	78.4642	59.7192	360	Venous endothelial cell
IL3RA	0	0.434051	0.266047	0.63691	2.00079e-224	1.08597e-222	44.9702	18.074	361	Venous endothelial cell
SEC62	0	1.54794	0.265688	0.641629	5.48295e-142	1.71995e-140	97.4497	93.0789	362	Venous endothelial cell
PSMA7	0	2.29947	0.264938	0.660812	1.19774e-179	4.94177e-178	99.9717	99.6836	363	Venous endothelial cell
SLC2A3	0	0.52465	0.264892	0.637342	1.57988e-183	6.60794e-182	54.1797	27.4965	364	Venous endothelial cell
CAPN2	0	0.650168	0.264759	0.634013	6.08253e-148	1.99918e-146	65.0893	42.5252	365	Venous endothelial cell
PPFIBP1	0	0.489833	0.264752	0.64402	2.42553e-205	1.14975e-203	53.7546	26.5968	366	Venous endothelial cell
LIFR	0	0.39291	0.264543	0.643036	1.76112e-271	1.24392e-269	42.6183	14.475	367	Venous endothelial cell
ARHGEF3	0	0.409223	0.264381	0.650174	1.73029e-270	1.21411e-268	46.7555	17.4708	368	Venous endothelial cell
RGL2	0	0.585193	0.264292	0.639461	2.94909e-168	1.15004e-166	61.6039	37.1564	369	Venous endothelial cell
SRI	0	1.20525	0.264179	0.630699	6.03183e-123	1.55018e-121	90.2522	81.6789	370	Venous endothelial cell
RFK	0	0.481404	0.26338	0.640102	5.67521e-196	2.55396e-194	52.2244	26.6957	371	Venous endothelial cell
BCAR1	0	0.601569	0.262462	0.638473	1.71522e-164	6.4642e-163	63.0774	37.1762	372	Venous endothelial cell
PTP4A3	0	0.513519	0.262017	0.623546	2.87465e-150	9.64139e-149	50.6376	28.1491	373	Venous endothelial cell
CALD1	0	1.80218	0.261743	0.566496	2.88807e-32	2.00083e-31	98.2431	79.563	374	Venous endothelial cell
LAMC1	0	0.493906	0.261449	0.638771	4.08606e-190	1.77877e-188	52.9045	27.1208	375	Venous endothelial cell
CCPG1	0	0.475766	0.260822	0.64092	2.99208e-201	1.39354e-199	51.9411	25.5487	376	Venous endothelial cell
PTPRM	0	0.354409	0.260163	0.650251	0	0	41.2581	11.6868	377	Venous endothelial cell
GAP43	0	0.355475	0.260126	0.621602	4.84258e-246	3.01158e-244	34.004	10.174	378	Venous endothelial cell
SOX18	0	0.347355	0.260122	0.643655	0	0	38.2545	9.54123	379	Venous endothelial cell
NUMB	0	0.520738	0.259743	0.639264	3.29981e-179	1.35499e-177	56.3616	32.0744	380	Venous endothelial cell
TINAGL1	0	0.380163	0.258706	0.641646	2.77641e-285	2.10013e-283	41.0031	12.4679	381	Venous endothelial cell
JAK1	0	0.720525	0.257513	0.627814	1.19028e-128	3.25928e-127	68.8864	50.9195	382	Venous endothelial cell
CPXM1	0	0.800682	0.256816	0.623805	1.20266e-117	2.91191e-116	73.5903	53.2331	383	Venous endothelial cell
RAPGEF5	0	0.334763	0.255882	0.646514	0	0	38.4812	9.37315	384	Venous endothelial cell
RABAC1	0	1.16271	0.255714	0.62975	1.21505e-121	3.06362e-120	89.9688	80.6407	385	Venous endothelial cell
GRAMD1A	0	0.681184	0.255386	0.630858	4.43367e-137	1.32643e-135	67.8946	48.507	386	Venous endothelial cell
MGST3	0	1.7664	0.255097	0.611148	1.96029e-87	3.41625e-86	98.7815	95.1157	387	Venous endothelial cell
BAX	0	1.11705	0.255016	0.626492	5.84795e-116	1.39377e-114	86.7951	77.7437	388	Venous endothelial cell
ETS1	0	0.43589	0.254977	0.631695	1.03824e-194	4.64293e-193	46.047	21.139	389	Venous endothelial cell
PGLS	0	1.40847	0.254684	0.63433	9.46624e-129	2.59543e-127	96.3729	89.7667	390	Venous endothelial cell
SLC25A4	0	0.532866	0.254574	0.635572	3.8637e-169	1.51223e-167	56.985	31.7876	391	Venous endothelial cell
PROX1	0	0.303119	0.254457	0.612639	5.75582e-294	4.54731e-292	27.5149	5.33913	392	Venous endothelial cell
ITGA9	0	0.38016	0.253668	0.644973	6.78194e-267	4.69693e-265	43.9785	15.9086	393	Venous endothelial cell
MT-ND4L	0	0.968644	0.251067	0.613976	4.48622e-96	8.66807e-95	78.3791	66.8084	394	Venous endothelial cell
RAB1A	0	1.27683	0.25091	0.632007	4.74587e-125	1.25601e-123	93.4259	85.9106	395	Venous endothelial cell
SNRK	0	0.41695	0.249642	0.641306	5.92928e-224	3.20196e-222	47.6906	20.7237	396	Venous endothelial cell
RPS6KA2	0	0.382146	0.249257	0.644031	1.02458e-258	6.85123e-257	44.5452	16.5118	397	Venous endothelial cell
PDE2A	0	0.293876	0.248656	0.647592	0	0	35.0808	5.79395	398	Venous endothelial cell
JCAD	0	0.346876	0.248287	0.647446	0	0	41.3432	12.2009	399	Venous endothelial cell
NAA10	0	1.08547	0.247774	0.629246	1.19865e-121	3.02942e-120	87.4185	78.07	400	Venous endothelial cell
NFIB	0	0.800222	0.247314	0.612827	1.29387e-98	2.57698e-97	71.6917	50.8206	401	Venous endothelial cell
TNFAIP8L1	0	0.426417	0.246925	0.636808	9.72228e-209	4.77848e-207	47.6339	20.961	402	Venous endothelial cell
SRSF8	0	0.536483	0.246854	0.632589	2.24081e-158	7.97975e-157	57.8067	34.0221	403	Venous endothelial cell
BZW2	0	1.06764	0.246584	0.617473	2.0503e-100	4.16522e-99	84.6982	74.2634	404	Venous endothelial cell
GFM1	0	0.480483	0.24616	0.631805	3.78294e-169	1.48335e-167	52.4795	28.7621	405	Venous endothelial cell
MANF	0	1.15908	0.245757	0.607682	6.15352e-84	1.01281e-82	85.7183	77.1208	406	Venous endothelial cell
SSR4	0	1.73736	0.245381	0.642504	3.94771e-143	1.24939e-141	99.1216	96.9547	407	Venous endothelial cell
PDIA5	0	0.355945	0.245129	0.644305	2.92331e-279	2.15768e-277	42.3066	14.3069	408	Venous endothelial cell
DBN1	0	1.1572	0.245122	0.602387	7.80328e-76	1.15511e-74	88.7504	72.5232	409	Venous endothelial cell
SGK1	0	0.539569	0.244856	0.59998	2.19722e-100	4.45946e-99	46.6704	28.0898	410	Venous endothelial cell
EHD4	0	0.470217	0.244777	0.631467	3.06974e-173	1.22165e-171	51.2326	26.6858	411	Venous endothelial cell
MFNG	0	0.423803	0.242959	0.634915	1.65692e-207	8.01445e-206	47.0105	19.8734	412	Venous endothelial cell
DGKZ	0	0.595102	0.242336	0.625628	4.93501e-134	1.43613e-132	61.5472	39.7667	413	Venous endothelial cell
VCP	0	1.46694	0.241761	0.625413	8.2595e-112	1.89445e-110	95.1544	90.9531	414	Venous endothelial cell
HOXB7	0	0.502432	0.241606	0.627944	3.18259e-157	1.12584e-155	53.6413	29.0291	415	Venous endothelial cell
PALD1	0	0.360891	0.241513	0.636363	5.04558e-246	3.1287e-244	41.4848	15.1275	416	Venous endothelial cell
ZNHIT1	0	1.25128	0.240696	0.630664	5.39405e-123	1.38962e-121	93.2842	86.3259	417	Venous endothelial cell
TSPAN4	0	0.804334	0.240395	0.61806	3.04125e-106	6.6062e-105	74.2987	57.3265	418	Venous endothelial cell
P4HB	0	1.63715	0.239417	0.627179	2.37437e-114	5.5474e-113	98.0731	94.9773	419	Venous endothelial cell
FYN	0	0.501354	0.239389	0.631138	1.83035e-161	6.7432e-160	55.0298	30.8483	420	Venous endothelial cell
TFPI2	0	0.340828	0.239262	0.60637	1.91022e-188	8.19859e-187	31.822	10.9947	421	Venous endothelial cell
SH2D3C	0	0.412104	0.238048	0.63287	1.46713e-201	6.84802e-200	46.1604	20.2096	422	Venous endothelial cell
KTN1	0	1.49017	0.237606	0.617677	1.59884e-98	3.18142e-97	96.2879	90.8048	423	Venous endothelial cell
IER2	0	1.85889	0.237244	0.579485	2.67152e-45	2.43844e-44	98.6115	90.0534	424	Venous endothelial cell
CRTAP	0	0.700104	0.236727	0.620987	1.45915e-115	3.4622e-114	68.9714	51.5622	425	Venous endothelial cell
PON2	0	0.694097	0.236141	0.617043	3.09583e-109	6.93668e-108	67.2145	48.2104	426	Venous endothelial cell
MESD	0	1.09233	0.235419	0.618227	1.14576e-101	2.35228e-100	86.9935	77.6053	427	Venous endothelial cell
TRAF3IP2	0	0.339172	0.234736	0.633974	2.18894e-258	1.45913e-256	39.0762	12.8337	428	Venous endothelial cell
PRKAR1A	0	1.08085	0.234643	0.61825	7.37117e-102	1.52064e-100	87.6452	77.0516	429	Venous endothelial cell
CRACR2B	0	0.323219	0.233625	0.635673	8.33318e-282	6.21521e-280	37.9428	11.232	430	Venous endothelial cell
BID	0	0.810008	0.233321	0.612106	8.24828e-96	1.58508e-94	73.7603	56.2389	431	Venous endothelial cell
LYN	0	0.503301	0.233024	0.62882	6.45413e-159	2.31383e-157	54.9164	28.6435	432	Venous endothelial cell
SNX9	0	0.452669	0.232482	0.629142	2.5734e-167	9.90852e-166	50.9209	26.9824	433	Venous endothelial cell
MYH9	0	0.769297	0.231439	0.613872	6.75523e-100	1.36584e-98	71.8617	55.2106	434	Venous endothelial cell
CALR	0	2.23861	0.231108	0.600463	3.76562e-71	5.20573e-70	99.575	98.1115	435	Venous endothelial cell
ASGR1	0	0.419158	0.230485	0.632371	1.54201e-189	6.65844e-188	48.1723	22.721	436	Venous endothelial cell
TSPO	0	0.644176	0.229942	0.632845	1.57759e-156	5.55306e-155	61.2922	32.7763	437	Venous endothelial cell
STMN1	0	3.06016	0.228876	0.559439	5.97049e-26	3.51135e-25	100	99.0409	438	Venous endothelial cell
UPP1	0	0.349416	0.228847	0.629486	7.41119e-230	4.18223e-228	39.8413	14.3069	439	Venous endothelial cell
BRK1	0	1.96545	0.228049	0.646671	9.05937e-151	3.04804e-149	99.915	98.9124	440	Venous endothelial cell
MAP4	0	0.537623	0.226669	0.622388	1.14699e-132	3.25352e-131	58.0051	36.049	441	Venous endothelial cell
YIPF3	0	1.00853	0.226489	0.615181	1.78349e-97	3.49345e-96	84.5849	74.2733	442	Venous endothelial cell
GNAI1	0	0.582021	0.22609	0.616159	3.35314e-116	8.00961e-115	59.5636	38.4121	443	Venous endothelial cell
DHRS7	0	0.537002	0.224472	0.618033	2.10057e-123	5.45765e-122	57.3534	36.5236	444	Venous endothelial cell
CTSL	0	0.702244	0.223916	0.613375	2.20273e-102	4.57957e-101	67.0728	48.1214	445	Venous endothelial cell
PLS3	0	0.578048	0.223823	0.624255	2.96328e-134	8.63521e-133	61.1505	36.2962	446	Venous endothelial cell
TRAPPC6A	0	0.672226	0.223267	0.612836	1.12793e-101	2.31791e-100	65.911	50.7218	447	Venous endothelial cell
ICA1	0	0.359504	0.223208	0.631493	1.01234e-220	5.39855e-219	42.4199	16.2745	448	Venous endothelial cell
MTCH1	0	1.47538	0.222637	0.622999	7.6624e-108	1.6885e-106	96.9113	92.98	449	Venous endothelial cell
REEP3	0	0.477189	0.222628	0.621562	6.1264e-141	1.89945e-139	52.8762	30.5122	450	Venous endothelial cell
TP53I11	0	0.404128	0.222575	0.620777	5.6857e-163	2.11661e-161	44.8569	22.0585	451	Venous endothelial cell
CARHSP1	0	1.04939	0.222162	0.595462	7.92189e-67	1.03101e-65	81.0428	71.7421	452	Venous endothelial cell
VAV3	0	0.316604	0.22214	0.633013	8.46195e-271	5.95716e-269	37.8011	11.2913	453	Venous endothelial cell
AP2A2	0	0.646716	0.221928	0.615762	3.02665e-108	6.69724e-107	65.571	48.161	454	Venous endothelial cell
PAM	0	0.511139	0.221895	0.620447	9.93023e-134	2.87801e-132	55.1714	32.5885	455	Venous endothelial cell
PRRG3	0	0.278162	0.221655	0.629978	0	0	32.9838	7.3067	456	Venous endothelial cell
XPNPEP1	0	0.544031	0.221097	0.61958	1.39488e-124	3.66884e-123	58.8835	38.1946	457	Venous endothelial cell
ENC1	0	0.461191	0.220444	0.616566	3.44123e-138	1.03973e-136	48.9374	26.4287	458	Venous endothelial cell
HIF1A	0	0.702009	0.220344	0.609628	8.959e-95	1.70781e-93	67.4129	52.5311	459	Venous endothelial cell
TCEAL9	0	1.31555	0.220294	0.593778	2.6009e-63	3.19584e-62	92.6041	81.4811	460	Venous endothelial cell
PKN1	0	0.632107	0.220287	0.612772	2.16024e-104	4.6034e-103	63.6724	44.4631	461	Venous endothelial cell
RSU1	0	0.643485	0.219517	0.614815	6.69598e-107	1.46494e-105	65.0326	46.7372	462	Venous endothelial cell
GFOD2	0	0.408545	0.219214	0.622067	5.93143e-160	2.15542e-158	46.5854	24.0162	463	Venous endothelial cell
YWHAH	0	1.44364	0.219159	0.607183	3.82139e-82	6.14737e-81	94.7861	90.3698	464	Venous endothelial cell
SH3BP5	0	0.460206	0.217669	0.613052	2.01324e-128	5.48459e-127	49.0224	27.457	465	Venous endothelial cell
AFDN	0	0.557328	0.217339	0.614039	5.68156e-113	1.31875e-111	58.5435	38.4022	466	Venous endothelial cell
DOK4	0	0.407292	0.217315	0.621433	3.77246e-161	1.38503e-159	46.1037	22.9187	467	Venous endothelial cell
TAOK2	0	0.369259	0.217227	0.62851	3.10397e-194	1.38227e-192	44.3185	19.6065	468	Venous endothelial cell
ANTXR2	0	0.45368	0.216924	0.613779	1.10314e-129	3.04412e-128	48.8807	27.8327	469	Venous endothelial cell
NARF	0	0.844286	0.215747	0.608897	2.18595e-89	3.9085e-88	76.3672	64.0894	470	Venous endothelial cell
RBPMS	0	0.670688	0.215501	0.611737	7.10807e-100	1.43582e-98	67.5829	48.1115	471	Venous endothelial cell
EDN1	0	0.36492	0.21533	0.587099	2.75224e-133	7.94424e-132	28.28	10.9254	472	Venous endothelial cell
FAM110D	0	0.321293	0.215225	0.628326	6.42486e-236	3.76507e-234	38.5945	13.2292	473	Venous endothelial cell
VAMP3	0	0.709552	0.214973	0.611873	4.95994e-98	9.78728e-97	70.3032	54.8942	474	Venous endothelial cell
BTBD10	0	0.441796	0.214936	0.620037	2.72082e-143	8.64946e-142	50.0992	28.2282	475	Venous endothelial cell
ARL2	0	0.858879	0.214116	0.607003	6.24667e-86	1.06089e-84	77.359	63.6642	476	Venous endothelial cell
RAC1	0	2.26059	0.21367	0.636858	9.09025e-131	2.52479e-129	100	99.6539	477	Venous endothelial cell
FGD5	0	0.290105	0.213157	0.631491	2.65771e-285	2.01749e-283	35.9025	9.78841	478	Venous endothelial cell
MYL12B	0	1.76516	0.212702	0.613705	1.7824e-91	3.26356e-90	98.2998	96.8262	479	Venous endothelial cell
EPB41L2	0	0.723672	0.212681	0.60424	2.46869e-85	4.15296e-84	67.8946	52.3136	480	Venous endothelial cell
MPP1	0	0.479411	0.212422	0.619711	3.53985e-137	1.06051e-135	53.1595	29.8299	481	Venous endothelial cell
NUCB1	0	0.960723	0.212218	0.609335	1.64657e-88	2.91477e-87	83.083	72.5628	482	Venous endothelial cell
ECE1	0	0.386838	0.212025	0.625655	6.29419e-179	2.57206e-177	45.707	20.9808	483	Venous endothelial cell
MVB12A	0	0.80581	0.209656	0.607076	3.76087e-87	6.52221e-86	74.9787	61.5088	484	Venous endothelial cell
MRPL52	0	1.35538	0.209332	0.613981	1.76096e-93	3.29789e-92	95.3245	90.261	485	Venous endothelial cell
RPL10	0	4.74858	0.209104	0.712874	0	0	100	100	486	Venous endothelial cell
HK1	0	0.512732	0.208344	0.607764	1.2298e-105	2.66323e-104	54.0096	34.6648	487	Venous endothelial cell
NOS3	0	0.279469	0.208174	0.626732	1.87334e-277	1.3732e-275	34.259	9.15563	488	Venous endothelial cell
ARL4D	0	0.408352	0.207611	0.605611	4.66647e-122	1.18501e-120	43.4117	23.9569	489	Venous endothelial cell
MPST	0	0.951866	0.206634	0.607551	1.1063e-85	1.86993e-84	82.828	72.4046	490	Venous endothelial cell
EVA1A	0	0.309298	0.206323	0.62254	7.85619e-219	4.14803e-217	37.206	13.1699	491	Venous endothelial cell
HSPA12B	0	0.348453	0.206208	0.615688	7.13472e-168	2.7671e-166	40.068	18.0344	492	Venous endothelial cell
HADHA	0	1.15008	0.206161	0.608659	6.54458e-86	1.10972e-84	89.6855	83.2411	493	Venous endothelial cell
KLF6	0	1.32953	0.205659	0.583007	4.07608e-50	4.07436e-49	87.2768	75.084	494	Venous endothelial cell
TCTEX1D1	0	0.292861	0.205634	0.620645	4.51483e-232	2.58192e-230	34.8541	11.1627	495	Venous endothelial cell
SKIL	0	0.65866	0.20479	0.59884	6.81943e-79	1.05793e-77	63.5874	48.8036	496	Venous endothelial cell
OAS1	0	0.349724	0.204613	0.608614	5.54011e-160	2.01666e-158	37.206	15.7109	497	Venous endothelial cell
IGFBP7	0	0.651164	0.203914	0.56862	3.6469e-46	3.3808e-45	44.6302	31.9557	498	Venous endothelial cell
EPHX1	0	0.433857	0.202764	0.610973	4.97361e-124	1.30334e-122	48.399	27.8327	499	Venous endothelial cell
SQLE	0	0.942688	0.202759	0.579654	6.76302e-48	6.45468e-47	73.7603	63.773	500	Venous endothelial cell
LBH	0	0.63644	0.202433	0.591167	9.90212e-70	1.33854e-68	58.8552	43.0394	501	Venous endothelial cell
ABCG1	0	0.29568	0.20236	0.620089	1.22833e-227	6.8056e-226	35.2224	11.3111	502	Venous endothelial cell
TRAF4	0	0.688596	0.202326	0.601391	1.88249e-81	3.00762e-80	67.4695	51.3249	503	Venous endothelial cell
SCG5	0	0.33961	0.20198	0.59568	3.84924e-128	1.0433e-126	33.9756	15.7999	504	Venous endothelial cell
CAST	0	0.561385	0.201642	0.606017	3.82354e-97	7.4552e-96	58.1184	39.1635	505	Venous endothelial cell
HSP90AB1	0	3.21484	0.201484	0.61118	1.89578e-86	3.24029e-85	100	99.9605	506	Venous endothelial cell
DOCK9	0	0.271501	0.200596	0.625566	1.6205e-275	1.17176e-273	33.9756	8.96777	507	Venous endothelial cell
IDH2	0	1.61314	0.200334	0.593899	5.49619e-63	6.72244e-62	97.308	92.8119	508	Venous endothelial cell
SH3BGRL	0	1.2876	0.200144	0.6084	7.4773e-85	1.24901e-83	93.6243	88.5604	509	Venous endothelial cell
RGCC	0	0.302455	0.199843	0.589935	1.05029e-144	3.38938e-143	28.1666	10.5102	510	Venous endothelial cell
ABHD17A	0	0.557297	0.199622	0.600615	4.7165e-87	8.1662e-86	57.4667	40.9037	511	Venous endothelial cell
HPCAL1	0	0.384111	0.199553	0.613918	8.00847e-144	2.55731e-142	44.6019	22.8297	512	Venous endothelial cell
TMEM109	0	0.771614	0.1995	0.600234	3.85207e-77	5.81518e-76	72.2868	59.1853	513	Venous endothelial cell
PTK2	0	0.474272	0.199495	0.611794	6.23331e-117	1.5024e-115	53.4712	32.3116	514	Venous endothelial cell
FLNB	0	0.445771	0.197331	0.608484	6.67112e-116	1.58819e-114	49.5041	29.1576	515	Venous endothelial cell
TCEAL4	0	1.13508	0.196974	0.593502	9.57941e-64	1.18801e-62	88.467	79.2367	516	Venous endothelial cell
WDR1	0	1.13184	0.196909	0.594423	5.17177e-65	6.53548e-64	88.4953	79.1576	517	Venous endothelial cell
POMP	0	1.91787	0.196791	0.603654	3.60313e-76	5.35971e-75	99.4899	98.6356	518	Venous endothelial cell
TSPAN5	0	0.376001	0.196565	0.605234	2.7865e-127	7.5049e-126	41.7965	21.7916	519	Venous endothelial cell
BMPR2	0	0.437908	0.196526	0.607693	1.85549e-115	4.39773e-114	48.7957	28.6237	520	Venous endothelial cell
APRT	0	1.34405	0.196446	0.60181	1.02024e-74	1.48552e-73	94.106	88.9164	521	Venous endothelial cell
TMBIM6	0	1.73317	0.196349	0.610202	3.51723e-86	5.99729e-85	99.3199	97.192	522	Venous endothelial cell
BTG1	0	1.69278	0.196172	0.589595	2.17526e-57	2.44728e-56	97.8181	93.6029	523	Venous endothelial cell
CDC42	0	1.66705	0.195968	0.593712	9.17351e-63	1.1169e-61	97.9881	94.8289	524	Venous endothelial cell
IKBIP	0	0.536219	0.195921	0.602876	2.25199e-92	4.17352e-91	56.9	38.768	525	Venous endothelial cell
ITSN2	0	0.440208	0.195797	0.609846	4.35025e-120	1.07776e-118	49.4191	28.2282	526	Venous endothelial cell
NR2F6	0	0.473081	0.195536	0.604627	1.25e-102	2.60388e-101	51.7427	32.9148	527	Venous endothelial cell
TSC22D3	0	0.871465	0.194929	0.586856	4.1812e-57	4.68185e-56	74.0153	61.6274	528	Venous endothelial cell
TMOD3	0	0.503156	0.194669	0.605086	2.30855e-99	4.65001e-98	55.0014	36.0194	529	Venous endothelial cell
ACP5	0	0.241347	0.19431	0.57435	3.4066e-157	1.20308e-155	19.7223	5.09195	530	Venous endothelial cell
PIEZO2	0	0.344392	0.194008	0.611096	7.69816e-158	2.73227e-156	39.4729	17.3324	531	Venous endothelial cell
TGFBR3	0	0.291674	0.193872	0.617556	2.53755e-214	1.29805e-212	35.2508	11.8549	532	Venous endothelial cell
C11orf96	0	0.296105	0.193841	0.608063	4.16984e-191	1.82642e-189	32.7855	11.143	533	Venous endothelial cell
MGST2	0	0.870061	0.19351	0.586898	3.36933e-57	3.77871e-56	73.5052	61.3803	534	Venous endothelial cell
VASH1	0	0.357059	0.193386	0.612226	1.28303e-149	4.28972e-148	41.7682	20.0613	535	Venous endothelial cell
EXOC5	0	0.460943	0.193309	0.60526	6.20242e-105	1.32969e-103	51.3177	32.1831	536	Venous endothelial cell
SELENOW	0	1.30111	0.193228	0.594593	1.00777e-64	1.26674e-63	90.4789	86.5632	537	Venous endothelial cell
SPCS3	0	0.736197	0.193222	0.596571	2.05223e-72	2.89334e-71	70.1048	57.0397	538	Venous endothelial cell
CNRIP1	0	0.482098	0.192974	0.606834	9.446e-107	2.06025e-105	53.1595	32.1535	539	Venous endothelial cell
SULT1C4	0	0.318699	0.192476	0.607075	2.02106e-155	7.04432e-154	36.6393	16.0866	540	Venous endothelial cell
TNFAIP1	0	0.357228	0.192163	0.609553	3.55979e-140	1.09573e-138	41.7682	21.0204	541	Venous endothelial cell
FAR2	0	0.370516	0.19203	0.609406	1.10749e-138	3.36044e-137	42.4766	21.0204	542	Venous endothelial cell
UACA	0	0.468355	0.19178	0.598729	3.65932e-95	6.98183e-94	48.994	29.9782	543	Venous endothelial cell
ALPK3	0	0.288868	0.19132	0.617162	2.69511e-207	1.30066e-205	35.6758	12.5766	544	Venous endothelial cell
RCN1	0	1.07605	0.191142	0.585325	1.83908e-53	1.95171e-52	86.5968	73.8778	545	Venous endothelial cell
SIPA1	0	0.484152	0.19099	0.606171	2.2424e-104	4.77371e-103	53.8113	32.984	546	Venous endothelial cell
SH3GLB1	0	0.709093	0.190712	0.597767	7.35403e-75	1.07371e-73	68.8297	56.4366	547	Venous endothelial cell
TRIOBP	0	0.658412	0.190694	0.597973	1.0344e-76	1.55245e-75	65.996	51.5622	548	Venous endothelial cell
CMTM7	0	0.62416	0.190568	0.598254	1.56858e-78	2.41758e-77	63.4457	48.9025	549	Venous endothelial cell
EPAS1	0	0.294	0.190138	0.611684	1.46549e-204	6.91603e-203	33.4656	10.8266	550	Venous endothelial cell
RHOA	0	1.98902	0.190121	0.611954	1.98799e-88	3.51042e-87	99.7733	98.6454	551	Venous endothelial cell
CFAP20	0	0.760822	0.189847	0.596568	7.87018e-72	1.0994e-70	72.4001	59.9367	552	Venous endothelial cell
NOTCH1	0	0.362185	0.189785	0.610135	6.72306e-141	2.08142e-139	42.4199	21.0006	553	Venous endothelial cell
TP53I3	0	0.62521	0.189507	0.599443	1.61771e-80	2.54855e-79	64.0125	47.4689	554	Venous endothelial cell
CYBA	0	1.85166	0.189148	0.572698	3.44679e-38	2.73626e-37	98.5265	90.0534	555	Venous endothelial cell
RAB5C	0	1.1585	0.188674	0.599006	1.66052e-71	2.31205e-70	90.3655	83.7651	556	Venous endothelial cell
PLAT	0	0.642296	0.188374	0.572474	1.00084e-48	9.69087e-48	49.3058	34.9219	557	Venous endothelial cell
PDCL	0	0.512191	0.188118	0.601761	2.14319e-91	3.91743e-90	55.9082	38.3627	558	Venous endothelial cell
SEPTIN6	0	0.693973	0.187182	0.58871	1.12351e-62	1.36478e-61	64.4659	51.6611	559	Venous endothelial cell
FSTL1	0	1.05305	0.187048	0.58176	2.35021e-49	2.306e-48	85.4633	67.8367	560	Venous endothelial cell
NOVA2	0	0.234286	0.187032	0.616344	1.50571e-292	1.1765e-290	29.2151	6.01147	561	Venous endothelial cell
VWA1	0	0.276077	0.186989	0.592793	1.4488e-154	5.02511e-153	28.45	10.3322	562	Venous endothelial cell
PTPRN2	0	0.369823	0.186747	0.608852	1.03606e-132	2.9467e-131	43.5818	22.6518	563	Venous endothelial cell
TP53TG1	0	0.446681	0.18647	0.60333	1.88291e-103	3.97273e-102	49.8158	30.6704	564	Venous endothelial cell
ELOVL1	0	0.458166	0.186143	0.599653	1.75413e-94	3.32599e-93	50.3259	32.1337	565	Venous endothelial cell
SEPTIN7	0	1.86382	0.185961	0.580483	1.84863e-46	1.72499e-45	98.2998	95.3134	566	Venous endothelial cell
TXNDC17	0	1.27736	0.185523	0.59759	4.02567e-69	5.40753e-68	93.1142	88.066	567	Venous endothelial cell
ADRM1	0	0.982455	0.185008	0.595741	6.93754e-68	9.15746e-67	82.828	75.1829	568	Venous endothelial cell
LRP5	0	0.305431	0.184587	0.608134	4.48398e-160	1.63501e-158	36.6109	15.7406	569	Venous endothelial cell
UBE2J1	0	0.610223	0.184502	0.584338	4.77304e-59	5.52135e-58	59.0536	47.4787	570	Venous endothelial cell
MRFAP1	0	1.672	0.183741	0.602384	8.41549e-75	1.22784e-73	98.8949	96.5988	571	Venous endothelial cell
MGAT1	0	0.686909	0.183509	0.594671	9.25102e-71	1.27066e-69	68.4897	54.647	572	Venous endothelial cell
GSN	0	0.86879	0.183337	0.574112	8.44401e-43	7.36081e-42	68.0929	55.5468	573	Venous endothelial cell
PTTG1IP	0	1.06134	0.183068	0.592269	1.49388e-62	1.8116e-61	84.8682	78.1788	574	Venous endothelial cell
CD47	0	0.556516	0.183037	0.591134	1.28478e-72	1.81615e-71	55.4265	38.8768	575	Venous endothelial cell
LINC01116	0	0.39916	0.182944	0.604475	8.52123e-117	2.04923e-115	45.1119	24.7578	576	Venous endothelial cell
CPNE5	0	0.220641	0.182612	0.61259	1.55026e-301	1.25736e-299	27.3732	4.9733	577	Venous endothelial cell
TMEM233	0	0.222276	0.182598	0.606837	1.49274e-281	1.10947e-279	26.1264	4.825	578	Venous endothelial cell
COL15A1	0	0.235969	0.182578	0.592779	1.17151e-210	5.86607e-209	24.1145	5.68519	579	Venous endothelial cell
ANXA6	0	0.925887	0.182468	0.588609	1.30631e-58	1.50054e-57	79.3426	67.5203	580	Venous endothelial cell
S1PR1	0	0.257697	0.182451	0.61232	8.91196e-224	4.80053e-222	31.7654	9.40281	581	Venous endothelial cell
NHSL2	0	0.332256	0.18242	0.609396	1.98027e-146	6.4787e-145	40.4647	19.1912	582	Venous endothelial cell
TBXA2R	0	0.249535	0.18206	0.606367	7.60539e-216	3.93764e-214	29.5268	8.48329	583	Venous endothelial cell
EIF3D	0	1.47659	0.182007	0.599433	4.45946e-71	6.16093e-70	96.9963	93.8501	584	Venous endothelial cell
PXN	0	0.347	0.181814	0.607896	1.6256e-135	4.76968e-134	41.9099	21.2478	585	Venous endothelial cell
ADM	0	0.306446	0.181331	0.589331	4.86993e-125	1.28724e-123	30.8586	13.2094	586	Venous endothelial cell
SH3BGRL3	0	1.95173	0.181166	0.583071	2.39501e-49	2.34888e-48	99.4616	96.3911	587	Venous endothelial cell
DYNC1I2	0	1.29331	0.181069	0.588276	1.38996e-56	1.54988e-55	93.1425	86.316	588	Venous endothelial cell
IL6ST	0	0.515138	0.180838	0.593842	8.56315e-79	1.32459e-77	54.123	37.018	589	Venous endothelial cell
KIAA0355	0	0.43437	0.180645	0.600079	4.47099e-98	8.83881e-97	48.8807	30.2155	590	Venous endothelial cell
MPZL1	0	0.539123	0.180576	0.596745	9.48178e-81	1.4993e-79	57.9201	40.5082	591	Venous endothelial cell
SRGAP1	0	0.375356	0.180435	0.602141	3.29859e-116	7.88813e-115	42.9867	23.1956	592	Venous endothelial cell
RTN4	0	1.57046	0.180285	0.593562	8.72128e-63	1.06244e-61	96.968	94.4928	593	Venous endothelial cell
NID1	0	0.403516	0.1801	0.601214	5.13962e-107	1.12675e-105	45.8487	26.2112	594	Venous endothelial cell
SERF2	0	3.04201	0.179924	0.638058	2.1839e-132	6.17018e-131	100	100	595	Venous endothelial cell
HMGN3	0	1.84386	0.179846	0.590835	7.3198e-59	8.43537e-58	97.8181	97.0833	596	Venous endothelial cell
ACTR1A	0	0.763235	0.178904	0.593675	1.71251e-67	2.2563e-66	72.9385	61.6472	597	Venous endothelial cell
MAPK11	0	0.240893	0.178838	0.611103	1.06524e-237	6.31183e-236	30.1218	8.06802	598	Venous endothelial cell
LRMDA	0	0.350779	0.178212	0.602474	3.18202e-123	8.23733e-122	40.9464	21.0698	599	Venous endothelial cell
FCGRT	0	1.11602	0.17788	0.594869	3.94266e-66	5.06937e-65	85.6617	62.7744	600	Venous endothelial cell
RTRAF	0	1.86246	0.177489	0.604246	3.98564e-77	6.01256e-76	99.575	98.3587	601	Venous endothelial cell
UBE2L3	0	1.43173	0.177276	0.598838	2.10816e-70	2.87344e-69	96.0895	92.8515	602	Venous endothelial cell
CTTN	0	0.520451	0.177224	0.58809	6.27152e-70	8.48844e-69	52.9895	36.5236	603	Venous endothelial cell
UQCRB	0	2.38436	0.176703	0.626024	4.2266e-111	9.59123e-110	99.9717	99.9407	604	Venous endothelial cell
UFC1	0	1.3087	0.175462	0.59718	1.40094e-68	1.86306e-67	94.616	90.2215	605	Venous endothelial cell
NDUFA12	0	1.32162	0.175343	0.594509	7.67639e-65	9.66618e-64	94.7294	89.915	606	Venous endothelial cell
STAT3	0	0.622454	0.175308	0.589453	3.50484e-65	4.44217e-64	62.709	49.6144	607	Venous endothelial cell
BEX4	0	1.14478	0.1752	0.585894	4.92869e-54	5.27781e-53	88.9487	81.2438	608	Venous endothelial cell
FAM171A1	0	0.384795	0.175001	0.601034	4.72645e-108	1.04368e-106	45.1686	25.7762	609	Venous endothelial cell
SRM	0	0.976254	0.174744	0.582443	1.53421e-50	1.54734e-49	79.7676	71.1489	610	Venous endothelial cell
ARMCX2	0	0.604207	0.174549	0.586109	6.16569e-62	7.42633e-61	59.5069	44.562	611	Venous endothelial cell
OST4	0	2.2348	0.174332	0.626513	3.27961e-112	7.5548e-111	99.9717	99.822	612	Venous endothelial cell
FAM241A	0	0.260452	0.174111	0.607033	2.5661e-191	1.12628e-189	32.1621	10.8661	613	Venous endothelial cell
GNB2	0	1.19171	0.174033	0.589298	2.39925e-58	2.74858e-57	91.1023	85.9106	614	Venous endothelial cell
PPP2R1A	0	1.44587	0.174001	0.593961	1.09753e-63	1.36034e-62	96.4863	92.8317	615	Venous endothelial cell
ADAM10	0	0.514836	0.173914	0.593503	1.07476e-76	1.61108e-75	56.0782	39.47	616	Venous endothelial cell
DEAF1	0	0.469278	0.173716	0.596522	2.01073e-85	3.38791e-84	52.7628	35.4756	617	Venous endothelial cell
MFSD10	0	0.622896	0.173237	0.591599	4.8998e-68	6.47569e-67	64.2392	50.4252	618	Venous endothelial cell
DAD1	0	1.57119	0.17307	0.592841	6.36397e-62	7.66083e-61	97.7897	94.7499	619	Venous endothelial cell
EGLN2	0	0.704964	0.172984	0.590098	1.15279e-63	1.42717e-62	69.2264	58.6019	620	Venous endothelial cell
NPR3	0	0.368412	0.172859	0.59494	3.10672e-111	7.06498e-110	38.7362	19.2407	621	Venous endothelial cell
NBDY	0	1.10993	0.172831	0.591714	7.86114e-62	9.45243e-61	88.6087	82.7467	622	Venous endothelial cell
PIP4K2A	0	0.4144	0.172792	0.593921	1.86426e-89	3.33892e-88	46.047	28.5149	623	Venous endothelial cell
HEBP1	0	0.560225	0.172717	0.590515	3.93748e-69	5.29574e-68	58.6285	44.562	624	Venous endothelial cell
POLR2L	0	2.13899	0.172642	0.602276	6.72005e-74	9.67896e-73	99.7166	99.4167	625	Venous endothelial cell
LYPLA2	0	0.689846	0.172612	0.592147	8.72547e-67	1.13351e-65	68.2913	56.9705	626	Venous endothelial cell
PKIG	0	0.615889	0.172431	0.587532	9.91204e-63	1.20544e-61	62.3973	48.596	627	Venous endothelial cell
CTNND1	0	0.510198	0.172363	0.592857	7.5084e-76	1.11223e-74	55.6532	39.2921	628	Venous endothelial cell
STAP2	0	0.244744	0.171849	0.605645	2.89692e-200	1.34335e-198	30.4336	9.63022	629	Venous endothelial cell
FMNL3	0	0.353914	0.171691	0.59963	1.82794e-112	4.22446e-111	41.7965	22.8199	630	Venous endothelial cell
EBPL	0	0.98581	0.171195	0.584649	2.88783e-53	3.0586e-52	82.8563	74.5699	631	Venous endothelial cell
CNPY2	0	1.20743	0.171018	0.590689	4.29991e-60	5.03963e-59	90.8189	85.9403	632	Venous endothelial cell
XRCC5	0	1.79214	0.170854	0.583691	3.18613e-50	3.18927e-49	98.3848	96.1637	633	Venous endothelial cell
EMP2	0	0.583603	0.1705	0.58593	8.07242e-63	9.83959e-62	58.0618	41.8529	634	Venous endothelial cell
CDK17	0	0.305897	0.170048	0.60449	8.46229e-142	2.64676e-140	37.8861	17.4906	635	Venous endothelial cell
ID1	0	1.54175	0.170039	0.547667	1.78983e-17	8.01908e-17	80.4477	78.1392	636	Venous endothelial cell
ARHGEF12	0	0.363466	0.170002	0.596638	1.39708e-103	2.95352e-102	42.4199	23.8679	637	Venous endothelial cell
SMAD1	0	0.346651	0.169963	0.595394	4.32829e-105	9.29777e-104	40.323	22.365	638	Venous endothelial cell
STAU1	0	0.7835	0.169873	0.587031	4.05928e-58	4.62545e-57	73.3636	63.249	639	Venous endothelial cell
ECH1	0	1.04649	0.169501	0.590195	3.65641e-60	4.29961e-59	86.6534	80.2057	640	Venous endothelial cell
PPP2R2A	0	0.699345	0.168814	0.58788	1.14895e-60	1.36006e-59	68.943	57.4056	641	Venous endothelial cell
MT-CYB	0	3.5815	0.168634	0.601294	4.63473e-72	6.50845e-71	100	99.733	642	Venous endothelial cell
EFEMP2	0	0.731275	0.167879	0.582138	8.27078e-53	8.66949e-52	69.1697	55.3095	643	Venous endothelial cell
CMAS	0	0.556221	0.167731	0.587137	1.97665e-64	2.47296e-63	58.0051	43.8303	644	Venous endothelial cell
NOP10	0	1.67846	0.16749	0.59717	1.71416e-67	2.25708e-66	98.6115	96.9448	645	Venous endothelial cell
KALRN	0	0.294484	0.167377	0.598113	1.82178e-131	5.0931e-130	35.3358	16.3832	646	Venous endothelial cell
BAIAP2	0	0.343338	0.167015	0.597398	9.66041e-109	2.14429e-107	41.0598	22.543	647	Venous endothelial cell
CHRM3	0	0.226366	0.166803	0.594882	6.32933e-193	2.79526e-191	26.098	7.31659	648	Venous endothelial cell
SEC61G	0	1.75131	0.166724	0.599793	4.78107e-71	6.5967e-70	99.2632	97.9632	649	Venous endothelial cell
ISG15	0	0.706972	0.166692	0.587391	1.0091e-60	1.1965e-59	65.7127	51.0283	650	Venous endothelial cell
LHX6	0	0.2023	0.166658	0.599546	4.89958e-263	3.33907e-261	24.2562	4.38995	651	Venous endothelial cell
HMBOX1	0	0.409212	0.166468	0.592877	5.64176e-86	9.5892e-85	46.8971	29.909	652	Venous endothelial cell
CANX	0	1.18186	0.166027	0.58387	1.54596e-51	1.59002e-50	89.3738	84.1408	653	Venous endothelial cell
YWHAZ	0	1.28794	0.165483	0.589219	6.64655e-58	7.55341e-57	91.839	88.4714	654	Venous endothelial cell
DAB2	0	0.875156	0.165373	0.595408	4.13686e-70	5.61702e-69	71.635	53.4902	655	Venous endothelial cell
PUDP	0	0.389521	0.165012	0.595857	4.90525e-94	9.25145e-93	46.1037	28.1788	656	Venous endothelial cell
ARL4A	0	0.467366	0.164864	0.581502	2.97517e-63	3.64941e-62	48.0873	33.3498	657	Venous endothelial cell
TCEAL8	0	1.12928	0.164562	0.585897	3.20252e-54	3.44146e-53	89.0621	82.628	658	Venous endothelial cell
NECTIN2	0	0.887728	0.164401	0.580022	2.77007e-48	2.66404e-47	79.5693	65.7801	659	Venous endothelial cell
PPP1R14A	0	0.297474	0.164378	0.591476	1.68094e-119	4.14521e-118	33.3239	15.4143	660	Venous endothelial cell
CASKIN2	0	0.266669	0.164253	0.599899	1.09594e-151	3.72846e-150	32.9838	13.4467	661	Venous endothelial cell
SOCS2	0	0.30849	0.164188	0.594515	5.69197e-118	1.37972e-116	35.9592	17.4906	662	Venous endothelial cell
MBNL2	0	0.28989	0.164122	0.597578	6.16515e-131	1.71459e-129	35.1658	16.1855	663	Venous endothelial cell
NECAP2	0	0.678874	0.164018	0.585495	7.19833e-58	8.16742e-57	67.7246	56.229	664	Venous endothelial cell
GADD45GIP1	0	1.42394	0.164014	0.591167	3.98861e-60	4.6825e-59	95.9479	92.9009	665	Venous endothelial cell
NRP1	0	0.549862	0.163998	0.588166	8.76368e-69	1.16983e-67	56.1632	36.9784	666	Venous endothelial cell
KIF1C	0	0.342756	0.163955	0.594876	2.79541e-103	5.86899e-102	40.6347	22.6617	667	Venous endothelial cell
CFAP43	0	0.193048	0.163711	0.594507	3.52041e-260	2.36145e-258	22.5276	3.73739	668	Venous endothelial cell
APLN	0	0.200377	0.163425	0.592564	1.82874e-234	1.06291e-232	22.896	4.44928	669	Venous endothelial cell
NTAN1	0	0.483731	0.163349	0.590268	3.11081e-73	4.43561e-72	53.7829	37.4333	670	Venous endothelial cell
TUBB2A	0	0.41798	0.162882	0.573558	3.98624e-58	4.54466e-57	40.4364	26.9429	671	Venous endothelial cell
LIMK2	0	0.298816	0.162813	0.597735	6.44981e-125	1.70273e-123	36.6393	17.7279	672	Venous endothelial cell
RAB2A	0	1.10379	0.162721	0.584497	1.08166e-52	1.13102e-51	87.8152	82.3116	673	Venous endothelial cell
CARD10	0	0.226169	0.162148	0.602672	1.92566e-205	9.1688e-204	28.7617	8.31521	674	Venous endothelial cell
MAP1LC3A	0	0.458638	0.162141	0.587702	6.80002e-73	9.65078e-72	49.6741	32.9939	675	Venous endothelial cell
RCBTB2	0	0.497189	0.161702	0.586316	2.47404e-66	3.1926e-65	53.868	38.7779	676	Venous endothelial cell
ARPC5L	0	0.834669	0.160458	0.580741	1.06933e-49	1.05601e-48	75.6588	67.7081	677	Venous endothelial cell
VOPP1	0	0.440013	0.159844	0.591752	2.74458e-79	4.27022e-78	50.9209	33.5871	678	Venous endothelial cell
ST8SIA1	0	0.252849	0.159726	0.596578	1.73601e-153	5.9727e-152	30.8869	11.7856	679	Venous endothelial cell
SCP2	0	0.801516	0.159528	0.584508	1.02222e-54	1.1108e-53	75.1488	66.3635	680	Venous endothelial cell
BGN	0	0.696045	0.159207	0.592335	1.31387e-70	1.79885e-69	62.6806	42.5746	681	Venous endothelial cell
MMP15	0	0.252986	0.159013	0.599053	1.48722e-158	5.30499e-157	31.6804	12.0229	682	Venous endothelial cell
DYNLT1	0	1.11577	0.158963	0.58106	1.75491e-48	1.69308e-47	87.9286	82.3018	683	Venous endothelial cell
PLEKHG1	0	0.22463	0.158871	0.598564	5.20411e-191	2.27477e-189	28.0249	8.3943	684	Venous endothelial cell
AMOTL1	0	0.363493	0.15863	0.590316	4.86991e-89	8.65668e-88	42.1933	25.0643	685	Venous endothelial cell
TPGS1	0	0.498004	0.158547	0.585467	1.09457e-64	1.37423e-63	54.3497	39.4799	686	Venous endothelial cell
UBE2E1	0	0.959632	0.158156	0.581587	8.69903e-50	8.61862e-49	82.9697	74.5897	687	Venous endothelial cell
SASH1	0	0.280759	0.15812	0.595566	1.31921e-128	3.60309e-127	34.3723	15.5922	688	Venous endothelial cell
TSPAN11	0	0.229201	0.157855	0.597548	1.21233e-178	4.92574e-177	28.5633	9.24461	689	Venous endothelial cell
MRPS7	0	0.998951	0.157679	0.582525	8.74616e-51	8.86713e-50	85.2083	77.7833	690	Venous endothelial cell
PXDN	0	0.71293	0.15754	0.578953	5.34003e-49	5.20842e-48	69.2547	56.14	691	Venous endothelial cell
ICAM1	0	0.342526	0.157204	0.590704	2.07229e-103	4.35507e-102	37.7444	18.8649	692	Venous endothelial cell
USHBP1	0	0.201494	0.157037	0.602132	6.16547e-244	3.77918e-242	26.1547	5.71485	693	Venous endothelial cell
HEXB	0	0.486325	0.157025	0.58852	5.41829e-71	7.47108e-70	53.9813	35.9205	694	Venous endothelial cell
ITGA1	0	0.31528	0.156662	0.596428	1.60308e-120	3.99945e-119	37.2627	17.7279	695	Venous endothelial cell
PDE8A	0	0.235794	0.156337	0.597778	1.95981e-168	7.65653e-167	29.7251	10.3816	696	Venous endothelial cell
CEACAM1	0	0.19429	0.156061	0.597808	1.0367e-242	6.31826e-241	24.4829	4.99308	697	Venous endothelial cell
HID1	0	0.20247	0.155804	0.597707	2.23967e-223	1.20339e-221	25.4463	5.96203	698	Venous endothelial cell
ATP8A1	0	0.21546	0.155762	0.594653	3.02281e-186	1.27682e-184	26.5231	7.78129	699	Venous endothelial cell
LINC01197	0	0.212446	0.155542	0.596137	6.15349e-197	2.79277e-195	26.4381	7.31659	700	Venous endothelial cell
MTUS1	0	0.391081	0.155482	0.588176	1.36511e-89	2.4511e-88	40.7764	22.0091	701	Venous endothelial cell
DMTN	0	0.209833	0.155427	0.597072	1.11864e-209	5.54924e-208	26.0697	6.62448	702	Venous endothelial cell
DCTN2	0	1.06047	0.155402	0.583884	3.84866e-52	3.99882e-51	86.3417	81.4515	703	Venous endothelial cell
ELAVL2	0	0.216267	0.154626	0.594916	1.05145e-184	4.41505e-183	26.8065	7.95926	704	Venous endothelial cell
SPATS2L	0	0.609636	0.15418	0.577827	4.93551e-50	4.9219e-49	60.6971	48.0028	705	Venous endothelial cell
BSG	0	1.8125	0.15401	0.579897	5.57176e-46	5.14953e-45	99.3483	97.3898	706	Venous endothelial cell
ABCD4	0	0.598001	0.153811	0.582439	9.55785e-56	1.05255e-54	62.539	50.3164	707	Venous endothelial cell
DCBLD1	0	0.239196	0.153735	0.594453	2.96222e-152	1.01262e-150	29.8101	11.2023	708	Venous endothelial cell
CAPNS1	0	0.8328	0.153673	0.581226	2.98019e-50	2.98592e-49	75.4321	68.6969	709	Venous endothelial cell
DDX5	0	2.34431	0.153338	0.59046	4.26843e-58	4.86118e-57	99.9433	99.4957	710	Venous endothelial cell
MYO1B	0	0.36989	0.153103	0.585094	1.0373e-77	1.58047e-76	42.3066	26.2507	711	Venous endothelial cell
TRAF7	0	0.506492	0.152975	0.583836	2.73241e-61	3.26345e-60	56.1916	41.4178	712	Venous endothelial cell
SPTLC2	0	0.384758	0.152775	0.589651	4.2146e-82	6.7697e-81	45.707	28.594	713	Venous endothelial cell
C8orf58	0	0.309373	0.152705	0.592682	1.99749e-105	4.29955e-104	38.0844	20.1602	714	Venous endothelial cell
DYNLL1	0	2.56748	0.152477	0.578632	3.07327e-44	2.75793e-43	99.9717	99.5056	715	Venous endothelial cell
MYO1C	0	0.309301	0.152133	0.584443	1.91744e-91	3.50779e-90	35.3641	19.1022	716	Venous endothelial cell
CD109	0	0.208357	0.152075	0.593879	6.20032e-193	2.74397e-191	25.7863	7.03975	717	Venous endothelial cell
RAB14	0	0.709349	0.152071	0.580863	2.52295e-51	2.58239e-50	69.8498	60.3322	718	Venous endothelial cell
VPS28	0	1.40883	0.151837	0.585602	2.91454e-53	3.08383e-52	95.6928	93.1283	719	Venous endothelial cell
CCM2L	0	0.202391	0.151501	0.596072	1.45465e-208	7.13315e-207	25.673	6.49595	720	Venous endothelial cell
C1QTNF6	0	0.275562	0.151308	0.588894	8.97183e-113	2.07794e-111	32.9838	15.6615	721	Venous endothelial cell
YWHAE	0	2.34255	0.151298	0.576404	6.28349e-42	5.38285e-41	99.9717	99.4364	722	Venous endothelial cell
PPP1R18	0	0.704239	0.150728	0.578313	9.21429e-49	8.92598e-48	67.6679	51.5523	723	Venous endothelial cell
CRYL1	0	0.268131	0.150657	0.591155	2.98418e-122	7.59612e-121	32.6438	14.6925	724	Venous endothelial cell
ITGA6	0	0.23484	0.150626	0.590972	5.21317e-149	1.72943e-147	28.4216	10.3124	725	Venous endothelial cell
SH3PXD2A	0	0.392499	0.150498	0.584679	1.08313e-73	1.55689e-72	44.6869	28.3567	726	Venous endothelial cell
HAGLR	0	0.193033	0.150496	0.596785	3.21376e-225	1.76228e-223	24.9646	5.68519	727	Venous endothelial cell
MLF1	0	0.390739	0.150091	0.583959	2.72987e-72	3.83856e-71	44.5452	28.7028	728	Venous endothelial cell
SHISA5	0	0.58967	0.149739	0.578153	1.84856e-50	1.85823e-49	60.6121	49.5353	729	Venous endothelial cell
UBC	0	2.361	0.149677	0.570573	5.46018e-36	4.13605e-35	99.8016	99.2189	730	Venous endothelial cell
N4BP3	0	0.191306	0.149674	0.590731	4.72636e-208	2.31234e-206	23.4627	5.42812	731	Venous endothelial cell
BEX3	0	2.40803	0.149234	0.482316	0.00170987	0.00314397	100	95.3431	732	Venous endothelial cell
RYBP	0	0.383908	0.149025	0.583394	2.10189e-71	2.91897e-70	44.1768	28.8906	733	Venous endothelial cell
SCAND1	0	1.271	0.148744	0.583126	1.0564e-50	1.06847e-49	93.4542	89.9842	734	Venous endothelial cell
DNAJB11	0	0.848372	0.148566	0.574293	3.56707e-42	3.07183e-41	75.6022	68.7364	735	Venous endothelial cell
SELENON	0	0.325414	0.147925	0.587603	6.92511e-90	1.24658e-88	39.1896	22.197	736	Venous endothelial cell
CD81	0	0.620781	0.147897	0.574018	6.66434e-45	6.03896e-44	61.5472	50.9096	737	Venous endothelial cell
PHACTR2	0	0.732369	0.147885	0.576948	1.56721e-46	1.46559e-45	68.7164	55.3391	738	Venous endothelial cell
TIMM13	0	1.64063	0.147832	0.585224	2.18545e-52	2.27626e-51	98.1865	96.5592	739	Venous endothelial cell
C1orf61	0	0.179953	0.147743	0.580053	6.30897e-202	2.95124e-200	19.7223	3.78683	740	Venous endothelial cell
AP2M1	0	1.59432	0.147591	0.586553	4.04563e-54	4.33655e-53	98.3565	96.8756	741	Venous endothelial cell
ECM1	0	0.203405	0.147556	0.58326	4.21921e-164	1.58451e-162	23.1794	6.60471	742	Venous endothelial cell
NEK3	0	0.333316	0.147424	0.584123	3.20972e-81	5.10564e-80	39.2746	23.3735	743	Venous endothelial cell
NDUFB2	0	1.81361	0.14713	0.58655	9.49122e-54	1.01178e-52	99.3199	98.3192	744	Venous endothelial cell
AK1	0	0.61832	0.146872	0.577249	1.26392e-48	1.2216e-47	63.6158	50.7811	745	Venous endothelial cell
AL137186.2	0	0.211854	0.146761	0.589234	1.58264e-163	5.90199e-162	25.9847	8.23611	746	Venous endothelial cell
RAB6A	0	0.485948	0.146561	0.580156	3.73421e-57	4.18353e-56	53.7263	39.8161	747	Venous endothelial cell
MAP2K6	0	0.315975	0.146485	0.586372	1.03283e-88	1.83136e-87	38.2545	21.8212	748	Venous endothelial cell
EPN1	0	0.717142	0.14639	0.578927	7.85774e-49	7.62919e-48	70.4732	61.9636	749	Venous endothelial cell
LAMTOR4	0	1.34405	0.146384	0.577395	6.55512e-44	5.82856e-43	94.9561	90.4093	750	Venous endothelial cell
HADHB	0	0.877561	0.146379	0.578556	6.89342e-47	6.49772e-46	79.7393	72.5628	751	Venous endothelial cell
TNIP1	0	0.447735	0.146106	0.581568	1.58646e-61	1.90117e-60	50.8076	36.227	752	Venous endothelial cell
TMEM219	0	0.92901	0.14602	0.575882	1.73016e-43	1.52504e-42	81.6095	74.6391	753	Venous endothelial cell
HMOX2	0	0.499396	0.145855	0.57255	9.19814e-47	8.64342e-46	52.8195	40.9828	754	Venous endothelial cell
TAL1	0	0.259311	0.145851	0.591164	3.49827e-126	9.3628e-125	32.1337	13.8125	755	Venous endothelial cell
PRRT2	0	0.263122	0.145735	0.585314	3.04751e-107	6.6879e-106	31.6804	15.0682	756	Venous endothelial cell
PTPRG	0	0.332731	0.145681	0.582383	4.07782e-79	6.3307e-78	38.5945	22.7012	757	Venous endothelial cell
OS9	0	0.876894	0.145498	0.57635	2.78928e-44	2.50518e-43	78.3508	71.6136	758	Venous endothelial cell
RASAL2	0	0.272262	0.145433	0.588513	2.58174e-108	5.7187e-107	33.8339	16.6106	759	Venous endothelial cell
MANSC1	0	0.246144	0.145236	0.59353	9.08418e-138	2.73307e-136	31.5954	12.8732	760	Venous endothelial cell
GPX4	0	1.94198	0.145109	0.583101	1.59591e-49	1.57094e-48	99.6033	98.4081	761	Venous endothelial cell
PFDN4	0	0.936104	0.144794	0.576263	6.8201e-44	6.05912e-43	82.8563	75.1434	762	Venous endothelial cell
FERMT2	0	0.602355	0.144533	0.576333	3.31548e-48	3.18427e-47	61.3488	47.4194	763	Venous endothelial cell
SYMPK	0	0.52959	0.144443	0.578676	3.88667e-53	4.09416e-52	57.4667	43.6721	764	Venous endothelial cell
PHB	0	1.4519	0.144164	0.577497	7.4603e-44	6.62238e-43	96.8546	93.5337	765	Venous endothelial cell
EPHA2	0	0.225765	0.1438	0.589713	4.56078e-143	1.44128e-141	28.45	10.6585	766	Venous endothelial cell
TJP2	0	0.226236	0.143649	0.588968	5.47932e-141	1.70378e-139	28.3083	10.6585	767	Venous endothelial cell
HIPK2	0	0.624557	0.143304	0.574362	4.0581e-45	3.69455e-44	62.7657	50.8899	768	Venous endothelial cell
LYPLA1	0	0.848027	0.143143	0.573768	1.38076e-41	1.17483e-40	77.3307	69.6263	769	Venous endothelial cell
ST6GAL1	0	0.320779	0.143068	0.580751	1.30853e-77	1.99231e-76	37.461	22.0981	770	Venous endothelial cell
SEM1	0	1.78022	0.143023	0.582263	8.52189e-49	8.26275e-48	99.2916	98.1016	771	Venous endothelial cell
ADD1	0	0.731684	0.142712	0.575039	4.84441e-44	4.32007e-43	70.9833	61.9933	772	Venous endothelial cell
DPYSL3	0	0.288447	0.142099	0.584101	2.56027e-94	4.83729e-93	34.3157	17.8465	773	Venous endothelial cell
ATP13A2	0	0.326547	0.142086	0.580697	2.23983e-75	3.29559e-74	38.4812	23.3043	774	Venous endothelial cell
TEAD4	0	0.279017	0.141802	0.586379	4.25553e-101	8.68657e-100	34.259	17.2335	775	Venous endothelial cell
PROS1	0	0.242069	0.141783	0.587798	9.92544e-123	2.54165e-121	30.3485	13.0413	776	Venous endothelial cell
NUTM2A-AS1	0	0.375812	0.141634	0.581063	2.35704e-67	3.09976e-66	44.2052	29.3257	777	Venous endothelial cell
ACTB	0	4.45832	0.141533	0.578634	4.01651e-44	3.5938e-43	100	99.9901	778	Venous endothelial cell
PNP	0	0.348741	0.14145	0.579751	3.4209e-72	4.80707e-71	39.5579	23.8185	779	Venous endothelial cell
CDC42BPB	0	0.331714	0.141079	0.583833	2.39958e-79	3.74163e-78	40.1247	24.0953	780	Venous endothelial cell
EPB41L3	0	0.345113	0.140952	0.578146	1.74331e-68	2.31547e-67	39.5013	24.7182	781	Venous endothelial cell
OCIAD1	0	1.08046	0.140835	0.580788	1.45748e-48	1.40741e-47	87.4752	84.3484	782	Venous endothelial cell
P3H1	0	0.474827	0.140831	0.578714	6.7147e-56	7.41363e-55	53.0745	38.0858	783	Venous endothelial cell
KXD1	0	0.740727	0.140675	0.575628	1.34595e-44	1.21346e-43	71.8334	63.5159	784	Venous endothelial cell
CRK	0	0.718529	0.140649	0.573712	9.79165e-43	8.52861e-42	70.4449	61.6868	785	Venous endothelial cell
AC087627.1	0	0.182182	0.140453	0.586612	1.63841e-197	7.46771e-196	22.471	5.17105	786	Venous endothelial cell
DCHS1	0	0.33678	0.140356	0.580641	2.10439e-73	3.01469e-72	39.6996	24.2733	787	Venous endothelial cell
KIT	0	0.209954	0.140319	0.585044	2.29365e-144	7.37948e-143	25.7863	8.92822	788	Venous endothelial cell
SSR2	0	1.84855	0.140201	0.57438	4.15989e-40	3.44066e-39	99.3766	97.8149	789	Venous endothelial cell
CFLAR	0	0.452446	0.140125	0.57548	2.17288e-53	2.30481e-52	49.1357	35.179	790	Venous endothelial cell
GALNT18	0	0.20984	0.139731	0.587774	1.15417e-156	4.06934e-155	26.0414	8.42397	791	Venous endothelial cell
PPP1R13B	0	0.20467	0.139726	0.588368	4.74302e-156	1.66302e-154	26.2397	8.74036	792	Venous endothelial cell
SH3TC1	0	0.244433	0.139716	0.584324	4.81356e-113	1.1185e-111	29.9235	13.249	793	Venous endothelial cell
CNIH4	0	0.783012	0.13914	0.572936	3.88127e-41	3.27887e-40	74.2703	64.1487	794	Venous endothelial cell
WASHC4	0	0.442415	0.13909	0.573962	1.95835e-51	2.00834e-50	48.8807	35.4558	795	Venous endothelial cell
SPTSSA	0	0.592005	0.138992	0.572612	1.59933e-43	1.41265e-42	61.6889	51.4139	796	Venous endothelial cell
LEPROT	0	0.774621	0.13897	0.571733	5.82992e-40	4.79961e-39	73.1652	63.3577	797	Venous endothelial cell
CHMP2A	0	0.915409	0.138877	0.57361	5.03878e-41	4.25335e-40	80.7878	73.7987	798	Venous endothelial cell
TSPAN12	0	0.318451	0.138736	0.583255	1.93636e-83	3.16753e-82	37.8861	21.2379	799	Venous endothelial cell
PDIA4	0	1.08451	0.138597	0.567628	3.11844e-34	2.2618e-33	85.4633	80.0672	800	Venous endothelial cell
MT2A	0	0.602151	0.138562	0.587038	5.01897e-67	6.56405e-66	56.0215	36.6225	801	Venous endothelial cell
FADS2	0	0.576767	0.138401	0.569413	1.99331e-40	1.66416e-39	58.8269	48.2994	802	Venous endothelial cell
FRMD8	0	0.284253	0.138033	0.582993	3.88296e-89	6.91381e-88	34.9957	19.0132	803	Venous endothelial cell
RNF7	0	1.39963	0.138027	0.577063	1.57853e-43	1.39484e-42	95.9762	93.1679	804	Venous endothelial cell
CHD7	0	0.701576	0.137826	0.569045	7.62881e-38	6.01591e-37	67.8096	58.0186	805	Venous endothelial cell
TSPAN9	0	0.265108	0.137778	0.584571	8.40034e-101	1.70981e-99	32.8988	16.2448	806	Venous endothelial cell
QKI	0	0.646282	0.137672	0.569612	3.2562e-39	2.64501e-38	64.9759	54.4394	807	Venous endothelial cell
MORF4L1	0	2.09119	0.137462	0.570241	8.63071e-36	6.51457e-35	99.83	98.9915	808	Venous endothelial cell
IQGAP2	0	0.596624	0.136941	0.56663	2.31836e-37	1.80617e-36	58.0051	46.9547	809	Venous endothelial cell
ATP6V0E1	0	1.22526	0.136937	0.570323	1.14352e-36	8.77424e-36	92.2074	86.1479	810	Venous endothelial cell
THSD7A	0	0.28531	0.136752	0.584104	5.6593e-98	1.11364e-96	33.6356	16.5315	811	Venous endothelial cell
VPS37B	0	0.34853	0.136679	0.578111	1.81805e-67	2.3924e-66	40.2664	25.3312	812	Venous endothelial cell
CLIC4	0	0.513707	0.136643	0.572922	1.45073e-46	1.35845e-45	54.8597	41.5661	813	Venous endothelial cell
GUSB	0	0.59098	0.136626	0.572009	7.14971e-43	6.2351e-42	61.5472	50.267	814	Venous endothelial cell
RALY	0	1.23345	0.136593	0.57544	4.62879e-42	3.97651e-41	92.0657	88.6889	815	Venous endothelial cell
MALL	0	0.207766	0.136586	0.583481	7.54778e-135	2.20249e-133	25.9564	9.57089	816	Venous endothelial cell
PTPRE	0	0.336665	0.136351	0.584856	7.95378e-85	1.32756e-83	39.4446	21.5938	817	Venous endothelial cell
NHP2	0	1.39711	0.136051	0.569925	4.92057e-36	3.7326e-35	95.0694	91.843	818	Venous endothelial cell
REEP1	0	0.167188	0.135961	0.586306	3.99836e-217	2.08022e-215	21.3658	4.16255	819	Venous endothelial cell
TMEM65	0	0.239682	0.135878	0.584071	2.36037e-111	5.37343e-110	30.0652	13.506	820	Venous endothelial cell
ADAMTS9	0	0.27553	0.135535	0.582245	5.02681e-96	9.69501e-95	32.5871	16.0372	821	Venous endothelial cell
RALGAPA2	0	0.239042	0.135291	0.578309	1.25008e-97	2.45087e-96	28.8184	13.6939	822	Venous endothelial cell
RGS12	0	0.39796	0.135267	0.57708	7.23684e-59	8.34427e-58	46.0754	31.3822	823	Venous endothelial cell
KIF9	0	0.294463	0.134744	0.581311	5.20443e-82	8.33451e-81	36.2709	20.5557	824	Venous endothelial cell
FBLIM1	0	0.360075	0.134554	0.575838	1.27363e-62	1.54626e-61	40.8331	26.0925	825	Venous endothelial cell
DYNC1H1	0	0.643819	0.13446	0.569217	9.10059e-39	7.31442e-38	65.4293	54.7162	826	Venous endothelial cell
BAG1	0	0.803856	0.134189	0.570483	2.21964e-38	1.76669e-37	75.5738	67.7081	827	Venous endothelial cell
CLPTM1	0	0.513365	0.133572	0.57223	3.72554e-45	3.39614e-44	56.1916	43.9391	828	Venous endothelial cell
PLIN5	0	0.16472	0.133339	0.583812	1.64971e-205	7.87248e-204	20.9408	4.27131	829	Venous endothelial cell
GPR143	0	0.213414	0.133268	0.583433	3.90449e-127	1.05027e-125	27.0615	10.53	830	Venous endothelial cell
ITGB1BP1	0	0.704745	0.132997	0.569765	1.62406e-38	1.29457e-37	69.5381	60.5992	831	Venous endothelial cell
CRELD2	0	0.569842	0.132562	0.565645	2.09427e-36	1.59946e-35	57.5517	48.1115	832	Venous endothelial cell
CTTNBP2NL	0	0.340831	0.132531	0.576759	6.52543e-65	8.2266e-64	40.4364	25.6674	833	Venous endothelial cell
LRRC8C	0	0.263668	0.132469	0.580486	5.85036e-91	1.0648e-89	32.4738	16.5909	834	Venous endothelial cell
DEXI	0	0.471533	0.132449	0.573756	1.09391e-48	1.05872e-47	53.3862	40.1028	835	Venous endothelial cell
TDRD10	0	0.163718	0.132412	0.584927	2.01855e-212	1.02518e-210	21.0825	4.13289	836	Venous endothelial cell
GRB10	0	0.241461	0.13216	0.579097	7.24281e-98	1.42262e-96	29.4701	13.9806	837	Venous endothelial cell
EIF2S2	0	1.35219	0.132105	0.571058	3.11598e-37	2.42227e-36	94.446	91.4475	838	Venous endothelial cell
CHST7	0	0.198663	0.132086	0.58362	1.67461e-141	5.23003e-140	25.3896	8.79968	839	Venous endothelial cell
KIF26A	0	0.212768	0.132054	0.583072	6.63683e-126	1.77406e-124	27.0332	10.5695	840	Venous endothelial cell
NAV1	0	0.314527	0.132045	0.578181	6.17666e-72	8.65097e-71	37.8578	22.6814	841	Venous endothelial cell
NCKAP1	0	0.372113	0.131683	0.57722	1.76098e-61	2.10912e-60	44.0351	28.9302	842	Venous endothelial cell
VGLL4	0	0.701636	0.130968	0.56628	6.19575e-35	4.58735e-34	68.0646	59.383	843	Venous endothelial cell
ARF1	0	1.55674	0.130887	0.573118	4.0953e-39	3.31274e-38	98.2148	96.1934	844	Venous endothelial cell
KCNC4	0	0.172762	0.130847	0.582773	1.15862e-177	4.6808e-176	22.0459	5.56654	845	Venous endothelial cell
INTS3	0	0.362453	0.13084	0.570572	2.16176e-52	2.25269e-51	41.7399	28.7819	846	Venous endothelial cell
ARF4	0	1.26759	0.130747	0.568278	1.3325e-34	9.78776e-34	92.6891	88.333	847	Venous endothelial cell
EIF4G2	0	1.81967	0.130509	0.563812	6.19453e-30	4.06946e-29	99.0649	97.2217	848	Venous endothelial cell
SLC39A1	0	0.722862	0.130336	0.567752	3.25853e-36	2.47888e-35	69.6515	62.5569	849	Venous endothelial cell
INKA1	0	0.518138	0.130273	0.570373	2.61152e-43	2.28867e-42	55.3131	41.5859	850	Venous endothelial cell
PRMT1	0	1.59615	0.130112	0.555786	2.48848e-23	1.36037e-22	97.7331	93.4744	851	Venous endothelial cell
ZNF608	0	0.325355	0.130083	0.575961	2.00235e-66	2.59018e-65	38.5945	23.6702	852	Venous endothelial cell
STAB2	0	0.148477	0.13002	0.562799	3.68042e-181	1.52737e-179	14.565	2.04667	853	Venous endothelial cell
MACF1	0	0.686444	0.12996	0.566288	3.98252e-35	2.95688e-34	67.5262	58.2262	854	Venous endothelial cell
C7orf61	0	0.161674	0.129865	0.58133	3.42021e-196	1.54242e-194	20.4591	4.27131	855	Venous endothelial cell
GNB4	0	0.496524	0.12982	0.568596	1.15664e-41	9.86102e-41	53.5846	41.5958	856	Venous endothelial cell
ATG4A	0	0.216738	0.129775	0.577036	8.5091e-105	1.82054e-103	26.5798	11.6077	857	Venous endothelial cell
SEMA4C	0	0.321834	0.129562	0.576471	4.74273e-67	6.21038e-66	38.6512	23.947	858	Venous endothelial cell
MAP4K5	0	0.351325	0.129359	0.573687	4.42285e-58	5.03435e-57	41.2865	27.5361	859	Venous endothelial cell
EIF3E	0	2.39025	0.12916	0.56887	2.24956e-34	1.63884e-33	100	99.4957	860	Venous endothelial cell
NDUFB9	0	1.60975	0.129092	0.573992	5.8e-40	4.77682e-39	98.0731	96.6976	861	Venous endothelial cell
KIFC3	0	0.21778	0.129027	0.578941	7.52048e-109	1.67278e-107	27.1748	11.6571	862	Venous endothelial cell
LAMTOR5	0	1.45644	0.128938	0.575884	3.27789e-42	2.82394e-41	96.798	94.6609	863	Venous endothelial cell
PEAK1	0	0.260435	0.128918	0.577044	8.57288e-83	1.39275e-81	31.9921	17.1248	864	Venous endothelial cell
SVIP	0	0.490326	0.12885	0.566729	1.8265e-40	1.52549e-39	51.0343	38.5209	865	Venous endothelial cell
NUDT3	0	0.867179	0.128837	0.566587	4.39882e-34	3.18072e-33	78.7759	71.6334	866	Venous endothelial cell
SIGIRR	0	0.455712	0.128475	0.567278	7.30655e-42	6.24924e-41	49.4191	37.6607	867	Venous endothelial cell
LIMD2	0	1.15914	0.128277	0.563114	7.71264e-30	5.05743e-29	89.0904	81.5503	868	Venous endothelial cell
RNF181	0	1.02311	0.128207	0.569325	2.7862e-36	2.12183e-35	85.8317	81.2537	869	Venous endothelial cell
MAGI1	0	0.307334	0.128147	0.574732	4.4218e-67	5.7937e-66	36.6109	22.1475	870	Venous endothelial cell
SVBP	0	0.833011	0.128054	0.56817	7.40914e-36	5.60044e-35	76.9623	70.2788	871	Venous endothelial cell
FAM78A	0	0.217089	0.127883	0.580924	2.29951e-114	5.38428e-113	27.5999	11.489	872	Venous endothelial cell
KLF7	0	0.266387	0.127575	0.57643	1.70443e-79	2.66548e-78	32.6721	17.8465	873	Venous endothelial cell
ARMCX3	0	0.706862	0.127416	0.566539	3.52186e-35	2.61668e-34	68.4613	58.8293	874	Venous endothelial cell
HEG1	0	0.23684	0.127312	0.573325	8.55545e-87	1.47293e-85	27.9966	13.6148	875	Venous endothelial cell
RCSD1	0	0.375741	0.127257	0.575709	8.9329e-62	1.07351e-60	42.3916	25.9343	876	Venous endothelial cell
UBXN1	0	1.27078	0.127152	0.573003	1.81474e-39	1.48145e-38	92.6891	90.5873	877	Venous endothelial cell
RPS4Y1	0	2.48879	0.127118	0.578151	8.94201e-44	7.93106e-43	100	99.6441	878	Venous endothelial cell
RPH3AL	0	0.204415	0.127115	0.580007	4.34564e-120	1.07776e-118	26.098	10.263	879	Venous endothelial cell
LBR	0	0.83766	0.126991	0.563584	2.85895e-31	1.93724e-30	75.2621	65.79	880	Venous endothelial cell
RFXANK	0	0.803924	0.12694	0.567836	1.02711e-35	7.72818e-35	75.9422	68.8946	881	Venous endothelial cell
HLA-A	0	0.894696	0.126913	0.563375	7.9209e-31	5.31657e-30	77.7274	69.1714	882	Venous endothelial cell
CSDE1	0	1.52976	0.126648	0.566839	5.90667e-33	4.17756e-32	97.4497	94.9278	883	Venous endothelial cell
FNBP1L	0	0.486138	0.126567	0.567887	2.829e-41	2.39371e-40	52.6495	40.261	884	Venous endothelial cell
ACSL3	0	0.528775	0.126402	0.566935	1.41632e-38	1.1311e-37	56.5883	45.3233	885	Venous endothelial cell
SEC14L1	0	0.428942	0.126384	0.562895	3.88514e-38	3.08081e-37	45.9337	35.1394	886	Venous endothelial cell
CDC42EP2	0	0.21022	0.126281	0.574427	4.77847e-103	1.00127e-101	25.3613	10.7574	887	Venous endothelial cell
TLL2	0	0.147628	0.125626	0.5789	4.50952e-220	2.38691e-218	18.6455	2.90686	888	Venous endothelial cell
FAM124B	0	0.176157	0.125591	0.579376	7.04439e-160	2.55551e-158	21.9042	5.95215	889	Venous endothelial cell
SEPTIN10	0	0.446767	0.125413	0.57315	8.79644e-50	8.71109e-49	50.8926	35.5547	890	Venous endothelial cell
SLC25A6	0	3.01286	0.125375	0.588283	2.97995e-55	3.26645e-54	100	99.8715	891	Venous endothelial cell
EEF2	0	2.87122	0.125308	0.579917	1.34833e-45	1.23545e-44	100	99.9605	892	Venous endothelial cell
SUMF2	0	0.510195	0.125275	0.566653	7.51943e-39	6.05957e-38	54.8597	43.1481	893	Venous endothelial cell
GJA1	0	0.351628	0.125226	0.550271	1.06901e-30	7.13932e-30	33.3239	24.0261	894	Venous endothelial cell
PML	0	0.311782	0.125027	0.575327	2.76584e-65	3.51598e-64	38.4812	23.9767	895	Venous endothelial cell
GPX7	0	0.655778	0.125013	0.566651	8.86142e-36	6.68161e-35	66.1094	57.4847	896	Venous endothelial cell
SLC29A1	0	0.337019	0.124714	0.566921	4.10472e-51	4.18737e-50	37.5177	24.827	897	Venous endothelial cell
BNIP3	0	0.535905	0.124661	0.564773	2.10141e-36	1.60434e-35	55.7948	44.5224	898	Venous endothelial cell
MIR99AHG	0	0.272803	0.124523	0.568389	2.67457e-63	3.28258e-62	31.6237	18.6178	899	Venous endothelial cell
ARAP3	0	0.215685	0.124421	0.580253	5.74511e-110	1.29544e-108	27.9399	11.9933	900	Venous endothelial cell
PDCD6	0	0.991958	0.124338	0.570414	1.44045e-37	1.12757e-36	85.2933	80.878	901	Venous endothelial cell
PTMA	0	4.27199	0.124335	0.558864	1.81011e-25	1.05151e-24	100	99.911	902	Venous endothelial cell
EDEM2	0	0.288902	0.124046	0.57391	3.9505e-68	5.22432e-67	35.1374	20.8622	903	Venous endothelial cell
EDF1	0	2.043	0.123983	0.584529	2.95972e-51	3.02509e-50	99.8867	99.5353	904	Venous endothelial cell
OSBPL2	0	0.256377	0.123846	0.575222	3.50597e-78	5.38028e-77	32.0771	17.54	905	Venous endothelial cell
PES1	0	0.478453	0.123841	0.567722	7.41543e-41	6.24225e-40	53.3012	41.4574	906	Venous endothelial cell
DUSP23	0	0.461803	0.123837	0.561505	2.92772e-35	2.18056e-34	48.5973	37.6706	907	Venous endothelial cell
MOB2	0	0.349526	0.123723	0.570114	3.94162e-52	4.09341e-51	41.3148	28.4556	908	Venous endothelial cell
CYB5R3	0	0.860645	0.123722	0.565356	6.36853e-33	4.50123e-32	78.5775	71.8904	909	Venous endothelial cell
COX6C	0	2.2262	0.123541	0.583375	9.85852e-50	9.74477e-49	99.9717	99.8517	910	Venous endothelial cell
DST	0	0.416302	0.1235	0.569706	6.69306e-48	6.39076e-47	45.6787	32.1238	911	Venous endothelial cell
NOL4L	0	0.355488	0.123396	0.571785	3.8317e-54	4.1093e-53	42.2216	28.6138	912	Venous endothelial cell
KIAA1671	0	0.184614	0.123266	0.579221	1.32723e-136	3.95408e-135	23.7461	7.94938	913	Venous endothelial cell
ZNF428	0	1.47706	0.123219	0.551304	4.76338e-20	2.34931e-19	96.798	91.6255	914	Venous endothelial cell
NET1	0	0.530323	0.123134	0.563575	1.75167e-35	1.31105e-34	54.038	42.8119	915	Venous endothelial cell
NAV3	0	0.189811	0.122907	0.575303	3.81858e-120	9.49349e-119	23.5194	8.57228	916	Venous endothelial cell
UBE2N	0	1.16889	0.122851	0.56661	3.3997e-33	2.41972e-32	89.2321	86.2468	917	Venous endothelial cell
ACTR3	0	1.02414	0.122183	0.562282	2.04905e-29	1.3265e-28	84.5565	77.9415	918	Venous endothelial cell
TSN	0	0.725719	0.121847	0.563183	1.1791e-31	8.06648e-31	70.9549	63.1699	919	Venous endothelial cell
ATP8B1	0	0.159638	0.121804	0.577979	3.66952e-169	1.44152e-167	20.6007	5.08206	920	Venous endothelial cell
CCT6A	0	1.46748	0.121783	0.565013	2.55763e-31	1.73472e-30	96.3729	94.2159	921	Venous endothelial cell
BRI3	0	1.05061	0.121748	0.565171	6.41712e-32	4.41988e-31	84.6699	72.9583	922	Venous endothelial cell
ANGPTL4	0	0.186237	0.121599	0.572627	2.99304e-118	7.29651e-117	22.3576	7.91972	923	Venous endothelial cell
DDRGK1	0	0.478971	0.12136	0.566228	4.3524e-39	3.51937e-38	53.3579	41.6947	924	Venous endothelial cell
IRX3	0	0.247941	0.121336	0.574975	1.4917e-93	2.79608e-92	28.1666	12.5766	925	Venous endothelial cell
RPIA	0	0.483452	0.121244	0.566347	5.09728e-39	4.11545e-38	53.953	42.2385	926	Venous endothelial cell
AKIP1	0	0.386028	0.121153	0.56796	4.76396e-46	4.40868e-45	44.5735	32.2325	927	Venous endothelial cell
CTNNB1	0	1.10524	0.120897	0.544809	7.3822e-16	3.12502e-15	81.4962	76.2409	928	Venous endothelial cell
PODXL2	0	0.378531	0.120493	0.565339	4.32039e-44	3.85922e-43	42.2216	30.0771	929	Venous endothelial cell
NUTM2B-AS1	0	0.451605	0.120478	0.565875	9.77949e-40	8.02332e-39	50.8076	39.1438	930	Venous endothelial cell
SSH2	0	0.240025	0.120361	0.573867	3.56709e-80	5.61133e-79	30.2635	15.9185	931	Venous endothelial cell
ACOT9	0	0.339871	0.120319	0.569268	8.71998e-52	9.01192e-51	40.4647	27.5361	932	Venous endothelial cell
WIPI1	0	0.239615	0.120154	0.573051	1.46126e-80	2.30378e-79	29.6118	15.1869	933	Venous endothelial cell
MRPL9	0	0.862874	0.120006	0.564405	5.0058e-32	3.4545e-31	78.7475	72.8297	934	Venous endothelial cell
REPIN1	0	0.530013	0.119996	0.563687	8.1849e-35	6.04543e-34	56.9566	47.281	935	Venous endothelial cell
HOXB9	0	0.27921	0.119958	0.572111	2.45461e-72	3.45377e-71	31.8787	17.2138	936	Venous endothelial cell
CHST15	0	0.18067	0.119864	0.574775	1.39189e-123	3.63408e-122	22.8393	8.0087	937	Venous endothelial cell
ABLIM1	0	0.333307	0.119849	0.574614	2.84815e-62	3.4441e-61	39.9547	24.8863	938	Venous endothelial cell
JAG2	0	0.161606	0.119696	0.578218	2.11091e-167	8.14248e-166	20.8841	5.2106	939	Venous endothelial cell
TMEM165	0	0.735665	0.11963	0.562349	9.22399e-31	6.1718e-30	70.5582	63.6939	940	Venous endothelial cell
ITGA10	0	0.1484	0.119538	0.570914	3.05361e-169	1.20178e-167	17.8521	3.72751	941	Venous endothelial cell
MLKL	0	0.192952	0.119441	0.575836	6.59387e-115	1.55763e-113	24.5395	9.42258	942	Venous endothelial cell
MEOX2	0	0.186791	0.1194	0.565829	2.39487e-101	4.89789e-100	20.8558	7.74174	943	Venous endothelial cell
PREX1	0	0.27383	0.118988	0.570208	2.25772e-66	2.91699e-65	32.4171	18.4398	944	Venous endothelial cell
CREB5	0	0.299722	0.118741	0.570073	2.10717e-61	2.52234e-60	34.8824	20.793	945	Venous endothelial cell
BACE2	0	0.228638	0.118706	0.573787	1.06372e-86	1.82986e-85	28.4783	13.8719	946	Venous endothelial cell
PHLDA1	0	0.381703	0.118645	0.560491	7.94742e-40	6.53785e-39	39.5296	27.3383	947	Venous endothelial cell
ARPC4	0	1.12366	0.118548	0.560802	5.91968e-28	3.70084e-27	89.5721	83.1224	948	Venous endothelial cell
TNS2	0	0.244303	0.118518	0.573641	4.59393e-80	7.2213e-79	30.3769	15.6516	949	Venous endothelial cell
ARHGAP31	0	0.185647	0.118477	0.576874	6.53651e-121	1.64036e-119	24.2845	9.0172	950	Venous endothelial cell
TMED3	0	0.60096	0.118429	0.558953	5.95241e-29	3.80722e-28	61.1788	53.3617	951	Venous endothelial cell
PTDSS1	0	0.413469	0.118425	0.567131	5.80676e-43	5.07224e-42	47.8039	35.5448	952	Venous endothelial cell
SARS1	0	0.755379	0.11831	0.563067	2.5573e-31	1.73472e-30	72.3151	65.9185	953	Venous endothelial cell
FZD4	0	0.200181	0.118289	0.575643	6.2104e-107	1.3601e-105	25.6447	10.5497	954	Venous endothelial cell
SDF2L1	0	0.725405	0.118288	0.553919	1.17916e-23	6.50949e-23	63.6158	56.9508	955	Venous endothelial cell
ITGA2	0	0.154485	0.118243	0.571638	1.15982e-152	3.97113e-151	19.0139	4.77556	956	Venous endothelial cell
RPL36	0	3.74857	0.11785	0.602328	1.66468e-73	2.38799e-72	100	100	957	Venous endothelial cell
EIF3F	0	2.10542	0.117729	0.576296	5.52995e-42	4.74495e-41	99.8867	99.4463	958	Venous endothelial cell
GATA2	0	0.292021	0.117485	0.580555	1.40711e-87	2.45623e-86	34.5424	17.2237	959	Venous endothelial cell
CDV3	0	0.601429	0.117247	0.560354	2.79348e-30	1.84711e-29	61.8872	53.2727	960	Venous endothelial cell
SBDS	0	0.610682	0.117145	0.562744	1.98548e-32	1.38678e-31	62.879	54.1625	961	Venous endothelial cell
SPNS2	0	0.175941	0.116969	0.575813	3.94296e-129	1.08526e-127	22.8393	7.70219	962	Venous endothelial cell
JUNB	0	1.31395	0.116792	0.542313	2.99227e-14	1.18288e-13	82.0629	69.3989	963	Venous endothelial cell
PEF1	0	0.650521	0.116431	0.562658	7.4601e-32	5.12996e-31	67.1862	59.1457	964	Venous endothelial cell
CCL21	0	0.136137	0.116378	0.564883	2.45091e-178	9.92039e-177	15.3585	2.4125	965	Venous endothelial cell
PGK1	0	1.63278	0.116329	0.559108	5.19557e-26	3.06066e-25	97.6481	96.1044	966	Venous endothelial cell
OIT3	0	0.13944	0.116275	0.537131	2.44156e-84	4.04041e-83	9.4361	2.05656	967	Venous endothelial cell
GNL1	0	0.489904	0.116134	0.563512	9.37423e-36	7.06329e-35	53.8396	42.3967	968	Venous endothelial cell
CMPK1	0	0.443265	0.116124	0.565501	1.59776e-39	1.30581e-38	50.3542	38.5703	969	Venous endothelial cell
ILF2	0	1.75074	0.116089	0.553737	1.03701e-21	5.41772e-21	98.8099	96.7174	970	Venous endothelial cell
STK17A	0	0.27298	0.116038	0.571938	8.88801e-69	1.18568e-67	33.0689	18.7265	971	Venous endothelial cell
NDUFA10	0	0.866146	0.115991	0.562889	1.38742e-30	9.24844e-30	78.9459	73.3637	972	Venous endothelial cell
TXN	0	1.81078	0.115972	0.554804	1.70693e-22	9.14147e-22	98.9799	97.1525	973	Venous endothelial cell
HSD17B14	0	0.279617	0.115902	0.568078	3.39702e-60	3.99679e-59	33.1539	19.824	974	Venous endothelial cell
FKBP7	0	0.513123	0.115843	0.564002	1.19529e-35	8.98086e-35	56.3049	44.0874	975	Venous endothelial cell
IL1R1	0	0.151055	0.115675	0.575567	3.10843e-168	1.20996e-166	19.7223	4.63714	976	Venous endothelial cell
RAMP2-AS1	0	0.216	0.115631	0.571512	1.81139e-85	3.05687e-84	27.0898	12.9919	977	Venous endothelial cell
ST8SIA4	0	0.204801	0.115496	0.571602	5.55064e-92	1.026e-90	25.7297	11.5681	978	Venous endothelial cell
STXBP6	0	0.188476	0.115459	0.564637	2.44791e-88	4.31898e-87	21.9326	9.27427	979	Venous endothelial cell
MARCHF2	0	0.238577	0.115411	0.574047	4.50006e-81	7.14218e-80	30.4052	15.612	980	Venous endothelial cell
RPL15	0	4.2286	0.115374	0.608303	4.38127e-82	7.03212e-81	100	100	981	Venous endothelial cell
MPRIP	0	0.34548	0.115045	0.567176	8.92707e-48	8.50864e-47	41.3715	28.7819	982	Venous endothelial cell
CIAPIN1	0	0.680186	0.11504	0.561387	2.53671e-30	1.68045e-29	68.4046	60.7277	983	Venous endothelial cell
URM1	0	0.711635	0.114788	0.560923	1.29877e-29	8.44124e-29	70.2465	63.4072	984	Venous endothelial cell
SRPX	0	0.229347	0.114576	0.567517	6.17858e-73	8.78635e-72	27.4582	14.1883	985	Venous endothelial cell
GDF3	0	0.143401	0.114528	0.567402	3.29855e-162	1.22368e-160	16.917	3.44078	986	Venous endothelial cell
ATP1B3	0	1.02438	0.114488	0.558672	2.58785e-26	1.53722e-25	83.8481	79.8003	987	Venous endothelial cell
PCDH1	0	0.20489	0.114473	0.571417	6.25791e-97	1.21573e-95	24.8796	10.441	988	Venous endothelial cell
C9orf16	0	1.09723	0.114432	0.56383	7.88541e-31	5.29442e-30	88.3536	85.0603	989	Venous endothelial cell
PIGT	0	0.58057	0.114254	0.561393	1.80823e-31	1.23271e-30	61.4905	52.6992	990	Venous endothelial cell
PLEC	0	0.253202	0.114155	0.56835	8.54673e-65	1.07494e-63	31.142	17.8663	991	Venous endothelial cell
PRR5L	0	0.158416	0.114081	0.57416	3.17297e-142	9.9827e-141	20.8274	6.08068	992	Venous endothelial cell
ST3GAL5	0	0.226246	0.11396	0.56903	6.79257e-75	9.92413e-74	28.0533	14.5343	993	Venous endothelial cell
MTIF3	0	0.711185	0.113832	0.558079	4.40557e-27	2.68194e-26	68.348	63.2292	994	Venous endothelial cell
AHR	0	0.189659	0.113828	0.57052	7.18689e-99	1.43677e-97	23.8311	9.83785	995	Venous endothelial cell
PPP2R5A	0	0.257137	0.113786	0.569797	2.37033e-66	3.06062e-65	31.9637	18.2519	996	Venous endothelial cell
EIF5B	0	1.15645	0.113694	0.559642	6.17483e-27	3.7451e-26	88.892	85.4855	997	Venous endothelial cell
PCGF2	0	0.432994	0.113356	0.564745	2.42026e-39	1.96973e-38	49.3341	36.4346	998	Venous endothelial cell
CDS2	0	0.31494	0.113233	0.566505	5.89607e-50	5.86336e-49	38.1411	25.6081	999	Venous endothelial cell
CALCOCO2	0	0.325234	0.11301	0.566662	3.19762e-49	3.12596e-48	39.2462	26.3694	1000	Venous endothelial cell
GPC3	1	2.52604	1.78893	0.875136	0	0	98.8576	39.557	1	Stromal cell
COL3A1	1	2.25052	1.75612	0.920901	0	0	98.0579	33.7569	2	Stromal cell
SFRP1	1	2.10596	1.62009	0.880041	0	0	92.3458	40.8278	3	Stromal cell
CRABP2	1	2.2064	1.57606	0.862952	0	0	96.4204	37.0791	4	Stromal cell
KRT8	1	2.04274	1.53423	0.874277	0	0	92.0792	41.2363	5	Stromal cell
COL1A1	1	1.79749	1.29336	0.841934	0	0	91.9269	32.3319	6	Stromal cell
MEST	1	2.27273	1.25957	0.860693	0	0	99.5811	70.3186	7	Stromal cell
IGF2	1	1.99228	1.18049	0.805157	0	0	93.374	51.7655	8	Stromal cell
TPM1	1	2.24287	1.12723	0.784586	0	0	94.7449	69.3564	9	Stromal cell
KRT18	1	1.67572	1.12046	0.790509	0	0	81.6832	46.8186	10	Stromal cell
IGDCC3	1	1.81289	1.03285	0.810241	0	0	90.5179	61.5776	11	Stromal cell
MDK	1	3.81945	1.0196	0.800044	0	0	100	89.7704	12	Stromal cell
IGFBP5	1	1.30977	0.981981	0.776083	0	0	73.4577	24.2897	13	Stromal cell
PCOLCE	1	1.51223	0.949895	0.780719	0	0	89.2993	34.0111	14	Stromal cell
TSHZ2	1	1.24569	0.946868	0.842492	0	0	86.0244	31.1155	15	Stromal cell
IGFBP3	1	1.24879	0.935925	0.764931	0	0	70.8302	22.0114	16	Stromal cell
DLK1	1	1.04089	0.920017	0.705674	0	0	49.8096	10.8469	17	Stromal cell
HMGA2	1	1.94451	0.915302	0.814748	0	0	97.5628	76.7723	18	Stromal cell
QPRT	1	1.73094	0.907898	0.811565	0	0	97.0678	62.4943	19	Stromal cell
MEIS2	1	1.58339	0.902611	0.81026	0	0	93.2216	56.2222	20	Stromal cell
TMEM98	1	1.58177	0.878868	0.828246	0	0	96.0777	61.9225	21	Stromal cell
COL1A2	1	1.57506	0.873659	0.75844	0	0	88.4235	48.0349	22	Stromal cell
DCN	1	1.03511	0.856863	0.736555	0	0	58.1112	13.1161	23	Stromal cell
RAB34	1	1.51414	0.851797	0.823126	0	0	96.0777	57.1117	24	Stromal cell
PTN	1	1.12366	0.838875	0.762871	0	0	71.0967	22.9917	25	Stromal cell
SPARC	1	1.95513	0.818384	0.768023	0	0	97.7152	75.565	26	Stromal cell
ID2	1	1.88943	0.808356	0.753912	0	0	94.326	71.78	27	Stromal cell
CXCL12	1	1.12741	0.762893	0.731709	0	0	68.5072	24.5167	28	Stromal cell
TMSB15A	1	1.29224	0.754514	0.763311	0	0	84.6535	43.8323	29	Stromal cell
KCNQ1OT1	1	1.54292	0.745734	0.750419	0	0	91.3176	60.8968	30	Stromal cell
BST2	1	1.52631	0.744799	0.71946	2.58851e-284	2.37997e-282	80.5788	59.8711	31	Stromal cell
CENPV	1	1.32256	0.716387	0.746812	0	0	83.511	51.357	32	Stromal cell
ISYNA1	1	1.48085	0.714836	0.777004	0	0	94.0213	64.5639	33	Stromal cell
SOX11	1	1.2536	0.695887	0.742005	0	0	82.8256	47.5992	34	Stromal cell
BMP4	1	0.813377	0.687652	0.79028	0	0	68.5834	13.1706	35	Stromal cell
BEX1	1	0.987059	0.687632	0.760588	0	0	73.6862	27.3668	36	Stromal cell
MFGE8	1	1.1127	0.676659	0.772141	0	0	82.5971	46.3193	37	Stromal cell
MFAP4	1	0.790881	0.66079	0.782771	0	0	67.7075	12.3264	38	Stromal cell
DSP	1	0.971214	0.65977	0.75084	0	0	72.5438	32.2502	39	Stromal cell
ALDH1A2	1	0.777077	0.659171	0.689714	0	0	46.23	10.4566	40	Stromal cell
PBX1	1	1.25973	0.64436	0.754797	0	0	89.0327	54.6247	41	Stromal cell
POSTN	1	0.849806	0.634633	0.752618	0	0	66.527	15.4125	42	Stromal cell
HAND1	1	0.643083	0.624001	0.708587	0	0	43.1835	1.81538	43	Stromal cell
MACROH2A2	1	1.30192	0.620329	0.750679	0	0	90.8225	61.3234	44	Stromal cell
PEG10	1	1.11942	0.61163	0.678487	2.02032e-211	1.15229e-209	68.1264	41.6175	45	Stromal cell
RHOBTB3	1	1.30681	0.609395	0.755698	0	0	90.3275	64.9814	46	Stromal cell
CDH11	1	0.801727	0.605709	0.760819	0	0	68.6976	16.1205	47	Stromal cell
MFAP2	1	1.16789	0.602091	0.744379	0	0	87.0145	50.059	48	Stromal cell
MEG3	1	1.32134	0.597841	0.650731	6.174e-139	1.83935e-137	72.9246	54.3342	49	Stromal cell
BASP1	1	1.40928	0.597543	0.721726	1.87403e-286	1.75329e-284	91.8507	62.0586	50	Stromal cell
PAFAH1B3	1	1.55429	0.596835	0.774247	0	0	96.23	80.0309	51	Stromal cell
HNRNPA1	1	4.19334	0.596244	0.838049	0	0	100	99.882	52	Stromal cell
PRDX2	1	2.35943	0.587575	0.763944	0	0	99.8858	96.3511	53	Stromal cell
PEG3	1	0.74187	0.586512	0.749006	0	0	63.2521	16.0025	54	Stromal cell
CIRBP	1	2.60557	0.585457	0.779407	0	0	99.9238	98.8745	55	Stromal cell
NREP	1	1.59187	0.58411	0.738405	0	0	97.182	76.037	56	Stromal cell
BEX3	1	2.76014	0.573034	0.741507	0	0	100	95.7248	57	Stromal cell
PDGFRA	1	0.768778	0.572173	0.741904	0	0	65.08	18.3081	58	Stromal cell
COL2A1	1	0.854649	0.557993	0.743182	0	0	72.0107	25.4607	59	Stromal cell
ZFHX4	1	0.693007	0.556607	0.736532	0	0	59.2155	12.9073	60	Stromal cell
SDC2	1	0.842096	0.555326	0.744682	0	0	73.1912	23.5364	61	Stromal cell
NR2F2	1	1.28409	0.554642	0.703586	6.3684e-245	4.57388e-243	86.2529	59.3991	62	Stromal cell
CCND2	1	1.19825	0.547068	0.715965	1.04214e-277	9.03655e-276	84.5011	60.6063	63	Stromal cell
COL6A1	1	0.817509	0.543175	0.741699	0	0	71.8964	30.0354	64	Stromal cell
CCN1	1	1.07168	0.535817	0.677457	1.65966e-207	9.14785e-206	71.0967	41.6357	65	Stromal cell
LUM	1	0.788034	0.525873	0.683244	0	0	53.9985	17.9995	66	Stromal cell
NAP1L1	1	3.0454	0.524807	0.783284	0	0	100	99.8366	67	Stromal cell
H4C3	1	2.25456	0.516764	0.623074	1.71019e-86	2.7997e-85	94.4402	90.1607	68	Stromal cell
KRT19	1	0.617206	0.513867	0.688657	0	0	45.0876	7.39766	69	Stromal cell
PPDPF	1	2.26888	0.512739	0.749333	0	0	99.9238	96.9139	70	Stromal cell
RCN2	1	1.5091	0.510917	0.72258	8.68009e-283	7.91261e-281	96.4204	78.1973	71	Stromal cell
ENAH	1	0.978917	0.510424	0.724363	0	0	80.4646	47.5265	72	Stromal cell
TCF21	1	0.589646	0.509305	0.718861	0	0	50.1904	6.18136	73	Stromal cell
NDN	1	1.32138	0.506521	0.717488	3.5978e-274	3.09454e-272	91.965	72.2247	74	Stromal cell
CBX1	1	1.60637	0.504773	0.712316	2.63396e-256	2.04309e-254	95.2399	81.8644	75	Stromal cell
MARCKSL1	1	3.1077	0.503917	0.577671	2.71577e-35	1.77809e-34	100	90.9685	76	Stromal cell
ATP2B1	1	1.40129	0.503209	0.694225	9.3666e-218	5.5346e-216	87.0145	75.5832	77	Stromal cell
MEIS1	1	0.841488	0.502869	0.72681	0	0	74.4097	32.822	78	Stromal cell
AKAP12	1	1.13973	0.501683	0.675824	7.82182e-191	3.72427e-189	76.8469	51.0575	79	Stromal cell
PFN2	1	1.39547	0.495329	0.700363	2.86208e-231	1.87273e-229	94.4783	69.0388	80	Stromal cell
NCAM1	1	0.611931	0.491233	0.743733	0	0	60.853	13.933	81	Stromal cell
REC8	1	0.825662	0.488243	0.697656	1.05548e-270	8.93431e-269	67.2887	37.7507	82	Stromal cell
CRB2	1	0.506397	0.486495	0.728837	0	0	47.7532	2.19661	83	Stromal cell
RND3	1	0.689461	0.483551	0.721482	0	0	63.3283	21.4759	84	Stromal cell
PCSK1N	1	0.518521	0.47992	0.703894	0	0	44.1356	3.60352	85	Stromal cell
RBMX	1	2.15792	0.477104	0.734258	5.29808e-308	5.51284e-306	99.8858	96.9956	86	Stromal cell
FBLN1	1	1.3008	0.47687	0.690616	2.99859e-211	1.70273e-209	89.7182	65.7075	87	Stromal cell
VCAN	1	1.0009	0.473284	0.669394	5.16929e-193	2.47789e-191	69.1165	39.6206	88	Stromal cell
SOX4	1	2.46167	0.471728	0.635357	1.29834e-103	2.58347e-102	98.9718	89.961	89	Stromal cell
NME4	1	1.76254	0.462798	0.719511	9.66632e-273	8.28081e-271	98.3625	90.5691	90	Stromal cell
CDH2	1	0.658815	0.459329	0.721963	0	0	63.4044	19.9873	91	Stromal cell
HMGN2	1	2.61483	0.458259	0.671442	5.12193e-165	1.92014e-163	99.9619	98.3571	92	Stromal cell
CALD1	1	1.9753	0.454668	0.638984	1.07334e-109	2.29413e-108	96.0015	81.6284	93	Stromal cell
CADM1	1	0.710962	0.454629	0.684011	5.2483e-283	4.80479e-281	58.1874	24.3896	94	Stromal cell
MLLT11	1	1.09957	0.453077	0.700386	2.31714e-239	1.58929e-237	86.7098	59.4173	95	Stromal cell
RUNX1T1	1	0.713279	0.449857	0.706021	0	0	65.1942	28.1837	96	Stromal cell
NUCKS1	1	2.30497	0.449423	0.689337	2.21504e-201	1.16953e-199	99.6573	97.758	97	Stromal cell
NASP	1	1.91572	0.445885	0.672753	1.17148e-168	4.5106e-167	97.8294	91.2317	98	Stromal cell
SLC39A6	1	0.652578	0.44382	0.715656	0	0	63.7091	24.2353	99	Stromal cell
PNISR	1	1.75371	0.443506	0.707846	9.33342e-245	6.63637e-243	97.8294	91.2317	100	Stromal cell
APOE	1	0.920364	0.438439	0.680233	7.03884e-229	4.53612e-227	70.0305	34.3106	101	Stromal cell
GPC6	1	0.580634	0.438424	0.725965	0	0	59.7487	15.4035	102	Stromal cell
NR2F1	1	0.877073	0.436246	0.668924	4.50759e-194	2.22059e-192	67.6314	39.1304	103	Stromal cell
ODC1	1	1.35758	0.436239	0.685554	1.8782e-198	9.58464e-197	90.4798	74.6392	104	Stromal cell
EDN3	1	0.481533	0.435309	0.68108	0	0	40.6321	5.01952	105	Stromal cell
TSPAN6	1	0.949598	0.435244	0.708242	8.41645e-268	6.87859e-266	82.7875	52.2647	106	Stromal cell
SINHCAF	1	1.08185	0.433133	0.697757	3.66948e-233	2.40842e-231	85.0343	63.2386	107	Stromal cell
SET	1	2.47809	0.430895	0.709884	1.03707e-246	7.57593e-245	99.9619	98.9743	108	Stromal cell
CPE	1	0.730058	0.428974	0.685578	2.20915e-266	1.7986e-264	63.0236	28.4379	109	Stromal cell
H3-3A	1	3.8906	0.428782	0.780958	0	0	100	100	110	Stromal cell
TPM2	1	1.41951	0.424855	0.657071	1.33367e-142	4.09922e-141	90.7845	69.2021	111	Stromal cell
APLP1	1	0.540236	0.421985	0.689776	0	0	49.8096	13.8967	112	Stromal cell
SCUBE3	1	0.537356	0.417715	0.702015	0	0	52.6657	13.7696	113	Stromal cell
SEPTIN11	1	1.54275	0.41623	0.660136	1.33754e-146	4.28396e-145	92.5743	78.0249	114	Stromal cell
TNNI1	1	0.513698	0.41459	0.68441	0	0	46.3823	10.275	115	Stromal cell
MXRA8	1	0.639	0.413829	0.706135	0	0	62.4905	19.7604	116	Stromal cell
MAB21L2	1	0.426424	0.41338	0.650584	0	0	31.2643	1.29799	117	Stromal cell
GCSH	1	1.08893	0.405097	0.694197	1.08499e-223	6.72789e-222	87.5095	66.5789	118	Stromal cell
CENPF	1	1.04016	0.403509	0.597027	6.45067e-63	7.29969e-62	58.6443	45.5932	119	Stromal cell
LINC02381	1	0.6936	0.402915	0.666012	2.53456e-224	1.59014e-222	57.083	26.3774	120	Stromal cell
NLRP1	1	0.714895	0.402317	0.683917	1.12238e-242	7.82401e-241	65.8797	34.6465	121	Stromal cell
LUC7L3	1	1.67891	0.399111	0.692214	6.00663e-210	3.38962e-208	97.3343	90.7234	122	Stromal cell
PLAGL1	1	0.683178	0.399026	0.654049	7.10853e-181	3.03872e-179	56.4737	31.7963	123	Stromal cell
C12orf57	1	1.56527	0.39793	0.673666	7.83348e-172	3.11166e-170	97.5248	83.9884	124	Stromal cell
CBX5	1	1.37769	0.397591	0.675139	1.19022e-176	4.90128e-175	91.5461	79.2956	125	Stromal cell
KCNQ2	1	0.498413	0.395487	0.709002	0	0	52.8941	12.1812	126	Stromal cell
FOXF1	1	0.432613	0.394857	0.660852	0	0	35.6436	3.91214	127	Stromal cell
HNRNPR	1	1.73034	0.393453	0.684751	1.07852e-193	5.24054e-192	97.5628	91.4042	128	Stromal cell
ILF3	1	1.50518	0.392666	0.689106	8.5875e-205	4.64924e-203	95.8873	86.1033	129	Stromal cell
TNNT1	1	0.448217	0.390692	0.65471	0	0	36.4052	6.08151	130	Stromal cell
AL031058.1	1	0.551012	0.38948	0.694379	0	0	55.4836	18.8981	131	Stromal cell
EPHA4	1	0.45784	0.388632	0.690921	0	0	45.3542	7.82427	132	Stromal cell
SMARCC1	1	1.3833	0.384822	0.675004	3.78339e-176	1.55199e-174	93.2597	80.2578	133	Stromal cell
ITM2C	1	1.41773	0.383512	0.660854	1.34145e-148	4.35531e-147	93.5263	77.8524	134	Stromal cell
MYL9	1	0.817697	0.38162	0.65948	1.15311e-183	5.01977e-182	64.128	33.766	135	Stromal cell
MYH10	1	1.27583	0.381437	0.652579	2.13593e-135	6.03463e-134	89.7563	68.5214	136	Stromal cell
LY6E	1	1.12629	0.38112	0.670015	2.53904e-170	9.97427e-169	86.7098	67.0872	137	Stromal cell
HMGB2	1	1.83074	0.37865	0.595162	1.04131e-52	9.8371e-52	89.1089	81.1201	138	Stromal cell
LIX1	1	0.393365	0.378306	0.662606	0	0	34.0061	1.64292	139	Stromal cell
EMX2	1	0.426128	0.377918	0.622069	0	0	27.6466	3.36752	140	Stromal cell
CCDC3	1	0.443273	0.377876	0.665135	0	0	39.604	7.24335	141	Stromal cell
MRPS6	1	1.27169	0.377071	0.682466	2.37294e-193	1.1426e-191	92.2696	78.4878	142	Stromal cell
CCDC80	1	0.775462	0.376863	0.671343	4.9656e-201	2.6089e-199	69.4973	38.1774	143	Stromal cell
SMARCD3	1	0.510745	0.376665	0.7036	0	0	55.4836	15.8936	144	Stromal cell
NIPSNAP1	1	0.931425	0.376359	0.679879	3.26946e-198	1.6605e-196	81.3785	56.5671	145	Stromal cell
FBXO17	1	0.578254	0.376343	0.698116	0	0	60.7768	23.028	146	Stromal cell
HNRNPDL	1	2.33664	0.374874	0.708012	8.97278e-243	6.27536e-241	99.9619	99.1377	147	Stromal cell
MEIS3	1	0.446079	0.372954	0.700293	0	0	48.0579	8.35981	148	Stromal cell
NNAT	1	1.03596	0.37264	0.637903	8.61529e-117	2.00406e-115	73.8385	54.5157	149	Stromal cell
NONO	1	1.90309	0.372198	0.704751	4.44686e-237	3.02089e-235	99.543	96.3965	150	Stromal cell
MEX3A	1	0.822782	0.371299	0.676348	1.66222e-199	8.64801e-198	74.6002	47.581	151	Stromal cell
DEK	1	1.64351	0.371135	0.65202	1.03234e-131	2.81595e-130	93.9832	87.7008	152	Stromal cell
TUBB	1	3.54036	0.370835	0.655941	1.25995e-136	3.62699e-135	100	99.9002	153	Stromal cell
HDDC2	1	0.861277	0.369947	0.680527	1.85981e-204	1.00434e-202	78.8271	51.0756	154	Stromal cell
OCIAD2	1	0.94724	0.365295	0.671091	1.17278e-178	4.9636e-177	80.2742	56.4582	155	Stromal cell
LITAF	1	0.556626	0.364251	0.681136	5.93158e-303	6.02507e-301	55.3694	19.8693	156	Stromal cell
IFI27L2	1	0.663755	0.363112	0.672419	1.71634e-220	1.0401e-218	63.1379	32.0777	157	Stromal cell
PSIP1	1	1.41125	0.361941	0.65138	6.55754e-132	1.79793e-130	89.2993	81.6556	158	Stromal cell
FZD2	1	0.55553	0.361003	0.693753	0	0	59.2155	20.8314	159	Stromal cell
HMGB1	1	3.39219	0.359457	0.651343	8.00369e-129	2.11295e-127	100	99.9002	160	Stromal cell
KHDRBS1	1	1.9125	0.358063	0.693066	8.63679e-211	4.88677e-209	99.3907	96.5599	161	Stromal cell
HAND2	1	0.3684	0.357824	0.697343	0	0	40.6321	1.17092	162	Stromal cell
TMEM97	1	0.947431	0.356786	0.654938	5.68077e-147	1.82495e-145	76.1615	56.7668	163	Stromal cell
ZNF503	1	0.999832	0.355641	0.64292	3.56377e-124	8.94338e-123	76.0472	58.1102	164	Stromal cell
KDELR1	1	1.47561	0.354334	0.678346	8.69977e-183	3.77184e-181	96.23	87.7916	165	Stromal cell
BAMBI	1	0.643349	0.353899	0.655655	2.33407e-188	1.08235e-186	57.5781	29.6451	166	Stromal cell
COL18A1	1	0.582228	0.353528	0.672701	7.67771e-249	5.70638e-247	57.1973	25.0522	167	Stromal cell
BEX2	1	0.573059	0.352792	0.682535	6.07461e-278	5.28888e-276	59.444	24.5257	168	Stromal cell
TNFAIP8	1	0.540087	0.351239	0.669272	1.2328e-255	9.49346e-254	53.2369	22.3201	169	Stromal cell
CDK4	1	1.60635	0.349208	0.666076	2.43958e-157	8.50307e-156	96.7251	90.0154	170	Stromal cell
ST13	1	2.00406	0.349027	0.699435	1.16462e-224	7.37164e-223	99.6954	98.112	171	Stromal cell
CYTL1	1	0.5162	0.34888	0.681873	0	0	52.7799	17.1008	172	Stromal cell
PEBP1	1	1.89664	0.346896	0.674917	3.14791e-173	1.25981e-171	99.505	95.8882	173	Stromal cell
DSG2	1	0.425458	0.345894	0.683781	0	0	45.6969	9.83934	174	Stromal cell
RARRES2	1	0.570374	0.344837	0.667634	8.34399e-249	6.18006e-247	55.2932	22.0205	175	Stromal cell
NSG1	1	0.387683	0.343443	0.684222	0	0	41.7365	5.12844	176	Stromal cell
TUBB2B	1	1.03575	0.341841	0.618233	8.54723e-87	1.40355e-85	70.754	53.7714	177	Stromal cell
ZFAS1	1	2.22147	0.341255	0.674614	6.80291e-172	2.70733e-170	99.8477	98.3752	178	Stromal cell
MIF	1	1.56576	0.340595	0.643234	1.05592e-117	2.4753e-116	92.6885	89.961	179	Stromal cell
PTMS	1	2.0455	0.339728	0.615898	1.08989e-76	1.52951e-75	99.4669	90.8687	180	Stromal cell
RANBP1	1	2.13442	0.339672	0.647139	1.61751e-122	3.99804e-121	99.5811	97.2497	181	Stromal cell
ZNF462	1	0.643107	0.339424	0.65913	4.07924e-186	1.82803e-184	60.8149	33.9385	182	Stromal cell
GABPB1-AS1	1	0.859922	0.338727	0.65634	1.54224e-152	5.17258e-151	75.5141	53.8894	183	Stromal cell
NPM1	1	3.46816	0.338185	0.712766	1.11642e-252	8.44477e-251	100	99.7458	184	Stromal cell
ROR1	1	0.41701	0.335627	0.686159	0	0	46.5347	9.83026	185	Stromal cell
BOD1	1	1.05756	0.335334	0.663033	2.29382e-157	8.00809e-156	86.9764	67.8769	186	Stromal cell
DDAH2	1	1.81409	0.335322	0.644502	1.11548e-118	2.64087e-117	98.096	91.2227	187	Stromal cell
SHISA3	1	0.404878	0.332266	0.608978	2.71474e-239	1.85603e-237	27.4943	6.13597	188	Stromal cell
SPRR2F	1	0.344919	0.331442	0.609907	0	0	23.3054	1.49769	189	Stromal cell
NCL	1	2.40133	0.330899	0.646717	1.57238e-121	3.84196e-120	99.7715	98.4297	190	Stromal cell
RBBP4	1	1.28971	0.3287	0.667233	1.6384e-162	6.00492e-161	92.9551	83.0898	191	Stromal cell
SNRPE	1	2.40472	0.327899	0.694303	5.29093e-212	3.03389e-210	99.9619	99.3918	192	Stromal cell
TUSC3	1	0.664545	0.327179	0.668364	2.38048e-199	1.23548e-197	67.8979	36.3892	193	Stromal cell
BCL11A	1	0.515907	0.327069	0.658547	1.06584e-226	6.7665e-225	51.2567	22.3019	194	Stromal cell
PNN	1	1.39267	0.326485	0.653645	3.60919e-136	1.03339e-134	93.8309	83.6979	195	Stromal cell
SDC1	1	0.406352	0.326225	0.672745	0	0	43.4882	9.5398	196	Stromal cell
CKAP4	1	0.939566	0.324779	0.646461	1.97228e-130	5.28526e-129	78.1036	59.5897	197	Stromal cell
MLF2	1	1.13896	0.323372	0.663619	1.79423e-157	6.28451e-156	88.69	76.1006	198	Stromal cell
C4orf48	1	1.18912	0.323292	0.643078	6.96054e-120	1.66639e-118	85.872	76.4364	199	Stromal cell
EIF4A2	1	1.82718	0.321722	0.663911	1.03212e-152	3.47807e-151	98.9337	96.2603	200	Stromal cell
ZNF738	1	0.563404	0.320497	0.669971	3.52503e-227	2.24455e-225	59.7867	28.7737	201	Stromal cell
ARL3	1	0.956653	0.319998	0.655901	1.26253e-146	4.04978e-145	81.9117	63.2931	202	Stromal cell
COL6A3	1	0.426497	0.319338	0.661486	0	0	43.412	11.4006	203	Stromal cell
TSC22D1	1	1.49456	0.319081	0.625185	3.40853e-90	5.85405e-89	93.0312	82.2729	204	Stromal cell
CUTA	1	1.74413	0.317957	0.674972	2.27232e-174	9.14545e-173	99.1241	95.4706	205	Stromal cell
RBFOX2	1	0.958362	0.317882	0.648549	4.27109e-133	1.18167e-131	81.7212	60.9149	206	Stromal cell
SNRPF	1	2.06735	0.317665	0.673378	7.2966e-170	2.84541e-168	99.6573	98.2935	207	Stromal cell
PTPRS	1	0.52656	0.315776	0.649094	8.84315e-202	4.69237e-200	50.6855	22.0387	208	Stromal cell
FENDRR	1	0.33023	0.314635	0.633074	0	0	28.1417	1.67922	209	Stromal cell
ID1	1	1.66972	0.314573	0.592655	4.02149e-50	3.59674e-49	90.4037	75.9553	210	Stromal cell
SUMO2	1	2.80433	0.313602	0.719839	3.11367e-270	2.6252e-268	100	99.9274	211	Stromal cell
SMC3	1	1.26583	0.312406	0.638937	2.95763e-112	6.49066e-111	88.8423	78.2427	212	Stromal cell
IMPDH2	1	1.42281	0.311062	0.653959	7.25304e-137	2.09925e-135	95.8492	87.3014	213	Stromal cell
FRZB	1	0.621852	0.310677	0.620083	1.3449e-121	3.28991e-120	49.6573	26.4137	214	Stromal cell
RSPO3	1	0.377324	0.309293	0.632426	0	0	32.7875	6.58074	215	Stromal cell
EXTL2	1	0.650922	0.309041	0.658705	1.06613e-174	4.3153e-173	65.7273	39.4572	216	Stromal cell
FLRT3	1	0.44819	0.308812	0.649427	2.59919e-252	1.95913e-250	43.9071	14.7772	217	Stromal cell
HLX	1	0.545243	0.308724	0.615859	6.24365e-119	1.47981e-117	44.1736	25.1067	218	Stromal cell
RPS16	1	3.87647	0.308558	0.749294	0	0	100	100	219	Stromal cell
SRSF10	1	1.45007	0.308529	0.653558	1.13134e-135	3.22199e-134	94.6306	87.483	220	Stromal cell
DUSP9	1	0.401455	0.308004	0.655113	0	0	40.5179	9.3855	221	Stromal cell
SLC9A3R1	1	0.613094	0.305811	0.660492	8.93192e-190	4.17822e-188	63.4044	32.94	222	Stromal cell
CNTN4	1	0.366384	0.305137	0.66434	0	0	39.6801	7.06181	223	Stromal cell
PRMT1	1	1.74584	0.304809	0.649521	2.02942e-127	5.26637e-126	98.8957	93.5463	224	Stromal cell
STMN1	1	3.13565	0.303603	0.618602	7.09307e-80	1.04346e-78	100	99.1195	225	Stromal cell
TET1	1	0.528576	0.301093	0.653532	1.01933e-194	5.05338e-193	54.7982	26.5862	226	Stromal cell
TEAD2	1	0.921781	0.300713	0.641937	2.75649e-122	6.78968e-121	80.3123	59.4354	227	Stromal cell
EIF3M	1	1.62554	0.300469	0.66383	1.01676e-153	3.45908e-152	98.0579	94.0637	228	Stromal cell
FUS	1	2.24401	0.300183	0.657189	1.5227e-139	4.56831e-138	99.9619	98.6294	229	Stromal cell
HNRNPH1	1	1.60141	0.300173	0.630841	2.31278e-98	4.36196e-97	96.1158	90.0336	230	Stromal cell
SFPQ	1	1.97725	0.298754	0.640746	1.43808e-112	3.16571e-111	99.2384	96.7505	231	Stromal cell
HOXC8	1	0.393945	0.298751	0.655954	0	0	40.7845	9.34011	232	Stromal cell
PGRMC1	1	1.40832	0.298651	0.633123	2.30731e-102	4.54452e-101	93.4882	83.1533	233	Stromal cell
PLXNA2	1	0.404871	0.298446	0.651376	1.70117e-281	1.53112e-279	42.003	12.6986	234	Stromal cell
RBP1	1	2.1503	0.298288	0.540251	1.2484e-10	3.53552e-10	99.5811	84.2425	235	Stromal cell
HOXA10	1	0.404808	0.297	0.610064	1.31378e-174	5.30763e-173	31.9117	11.1373	236	Stromal cell
WT1	1	0.400382	0.296889	0.610212	9.84048e-198	4.98592e-196	30.4646	8.9498	237	Stromal cell
FKBP10	1	1.0398	0.295812	0.633	4.37883e-105	8.89569e-104	85.872	66.1069	238	Stromal cell
YWHAQ	1	1.93578	0.295708	0.648301	6.80095e-125	1.71885e-123	99.4669	96.7232	239	Stromal cell
TUBA1A	1	2.60657	0.29537	0.581721	6.90529e-39	4.87576e-38	99.8858	95.3889	240	Stromal cell
CKS1B	1	1.36589	0.294781	0.592297	2.53392e-50	2.28643e-49	82.3686	73.9857	241	Stromal cell
LGALS3BP	1	0.340439	0.294326	0.656821	0	0	36.5194	5.38259	242	Stromal cell
NOVA1	1	0.484463	0.294255	0.659149	3.48445e-229	2.25233e-227	52.5895	21.8208	243	Stromal cell
TLE4	1	0.746219	0.293778	0.636899	1.78962e-122	4.41833e-121	68.393	47.0727	244	Stromal cell
PRDX6	1	1.86499	0.292623	0.670314	7.49687e-165	2.80062e-163	99.3907	97.6582	245	Stromal cell
ADAMTS6	1	0.406736	0.292456	0.645829	5.59438e-258	4.38727e-256	41.508	13.1887	246	Stromal cell
DDR2	1	0.4547	0.292421	0.654028	8.07324e-250	6.06374e-248	47.5628	16.3202	247	Stromal cell
CCN2	1	0.870648	0.292359	0.61527	6.64907e-89	1.12475e-87	64.0518	43.2876	248	Stromal cell
BCAM	1	0.610959	0.292078	0.599632	1.73509e-79	2.53501e-78	47.5628	31.0611	249	Stromal cell
RPL5	1	3.97867	0.291938	0.706053	5.13048e-237	3.45231e-235	100	100	250	Stromal cell
CLNS1A	1	1.24749	0.291607	0.653891	3.25355e-138	9.63909e-137	92.8027	82.8175	251	Stromal cell
MYRF	1	0.318526	0.291254	0.66333	0	0	35.9482	3.53998	252	Stromal cell
BRD3	1	0.891613	0.290929	0.644167	5.75813e-127	1.48881e-125	78.751	61.7863	253	Stromal cell
HNRNPH3	1	1.46221	0.29076	0.639939	8.21194e-113	1.8171e-111	95.5446	87.6373	254	Stromal cell
TBX3	1	0.479142	0.290717	0.621833	1.88869e-156	6.54021e-155	41.2795	17.9359	255	Stromal cell
FHL2	1	0.523417	0.290501	0.639981	2.264e-165	8.53241e-164	51.5994	26.0325	256	Stromal cell
RASL11B	1	0.456104	0.28936	0.661773	9.9469e-270	8.32068e-268	49.8477	16.5744	257	Stromal cell
KNOP1	1	0.827193	0.288601	0.636251	6.77756e-116	1.55454e-114	72.7342	56.0225	258	Stromal cell
EIF1B	1	1.28161	0.288442	0.648581	1.05222e-128	2.7744e-127	92.8408	84.3605	259	Stromal cell
UBE2E3	1	1.42673	0.287292	0.639764	1.08081e-112	2.38416e-111	95.735	86.9293	260	Stromal cell
RPL10A	1	4.05602	0.287216	0.726968	3.9923e-287	3.78488e-285	100	99.9818	261	Stromal cell
PHF14	1	1.2637	0.286362	0.634957	4.51506e-106	9.24287e-105	91.3557	80.4938	262	Stromal cell
ZKSCAN1	1	0.833266	0.286352	0.64018	4.04445e-122	9.93918e-121	75.7807	57.0936	263	Stromal cell
HMGN1	1	2.6771	0.285465	0.678269	1.89161e-178	7.95856e-177	100	99.8366	264	Stromal cell
SAMD11	1	0.37121	0.285167	0.650467	0	0	39.2993	9.35826	265	Stromal cell
PRRX1	1	0.377106	0.283979	0.610762	2.15385e-198	1.09651e-196	30.5027	9.0678	266	Stromal cell
AKAP9	1	1.01151	0.283496	0.627357	3.07537e-97	5.70441e-96	81.0739	69.1658	267	Stromal cell
DPYSL4	1	0.438104	0.283326	0.660794	5.52552e-261	4.39794e-259	49.6954	17.5275	268	Stromal cell
EEF1A1	1	5.16975	0.283033	0.75415	0	0	100	100	269	Stromal cell
CALM2	1	2.44033	0.282041	0.645965	2.05981e-120	4.96474e-119	99.9619	99.5643	270	Stromal cell
FOXP1	1	1.02719	0.281781	0.622953	1.98863e-90	3.43477e-89	80.1599	67.5138	271	Stromal cell
RPS27	1	4.43182	0.281429	0.734399	4.91357e-306	5.03901e-304	100	100	272	Stromal cell
SRP14	1	2.72876	0.281414	0.689602	1.40946e-201	7.46033e-200	100	99.9546	273	Stromal cell
ADH5	1	1.1895	0.281228	0.637544	9.52069e-111	2.05137e-109	91.0891	78.7419	274	Stromal cell
RPL23A	1	4.07004	0.281165	0.744739	0	0	100	100	275	Stromal cell
HMGB3	1	1.3491	0.279013	0.613907	2.09469e-75	2.8827e-74	89.5278	79.5589	276	Stromal cell
CCDC34	1	0.776846	0.278511	0.62807	9.67322e-105	1.95768e-103	68.9642	51.3842	277	Stromal cell
BNC2	1	0.36684	0.278483	0.661664	0	0	42.2315	9.60334	278	Stromal cell
NKTR	1	0.975042	0.277943	0.635764	9.64966e-111	2.07706e-109	81.9878	68.1311	279	Stromal cell
MYL6B	1	1.26671	0.277868	0.633811	2.83487e-104	5.70477e-103	93.6405	81.3924	280	Stromal cell
FZD7	1	0.370395	0.277654	0.658348	0	0	42.3077	10.8106	281	Stromal cell
ANP32E	1	0.995918	0.277179	0.612827	7.65753e-77	1.07817e-75	76.0853	64.7999	282	Stromal cell
HNRNPC	1	2.51698	0.276913	0.673225	8.2881e-169	3.20278e-167	99.9619	99.6914	283	Stromal cell
HOXC6	1	0.426191	0.276505	0.653169	2.87575e-263	2.30612e-261	46.0015	14.4685	284	Stromal cell
BSG	1	1.92099	0.275736	0.64837	3.42487e-125	8.68679e-124	99.048	97.6219	285	Stromal cell
STRA6	1	0.415019	0.27568	0.644729	1.62975e-224	1.02549e-222	44.4783	16.5562	286	Stromal cell
LY6H	1	0.332817	0.275478	0.647025	0	0	36.0244	7.07089	287	Stromal cell
HDAC2	1	1.62291	0.275443	0.637147	7.96943e-108	1.6544e-106	97.6771	92.566	288	Stromal cell
PLIN2	1	0.796569	0.275345	0.634522	6.76724e-114	1.51471e-112	73.0769	54.5611	289	Stromal cell
TSPAN3	1	0.892358	0.275088	0.636514	1.24807e-113	2.77897e-112	80.0076	62.2129	290	Stromal cell
CDK6	1	0.560357	0.275022	0.631407	5.41139e-131	1.463e-129	55.7502	33.1034	291	Stromal cell
PDLIM4	1	0.488932	0.274831	0.650978	6.58586e-195	3.27466e-193	53.8462	24.7345	292	Stromal cell
MSI2	1	0.485994	0.274818	0.651075	1.01316e-193	4.93418e-192	53.8842	25.27	293	Stromal cell
CTXN1	1	0.547982	0.274462	0.641564	4.07104e-154	1.38943e-152	57.1592	31.3062	294	Stromal cell
PTPRF	1	0.409802	0.274395	0.657549	1.616e-265	1.31068e-263	46.9916	16.0025	295	Stromal cell
MLEC	1	0.889552	0.273556	0.630573	3.03442e-104	6.10059e-103	78.0274	60.4157	296	Stromal cell
TIA1	1	0.858168	0.272831	0.635896	1.16525e-113	2.59728e-112	77.7609	59.9891	297	Stromal cell
IGF2-AS	1	0.335316	0.271573	0.659343	0	0	39.4136	7.67904	298	Stromal cell
RPS8	1	4.34027	0.271283	0.732865	4.45927e-302	4.48683e-300	100	100	299	Stromal cell
LOXL1	1	0.565221	0.271017	0.63943	2.36411e-150	7.79427e-149	57.6923	30.3803	300	Stromal cell
EID1	1	2.25367	0.270799	0.64435	5.27178e-118	1.24119e-116	100	98.8835	301	Stromal cell
NKX2-3	1	0.317878	0.270733	0.630045	0	0	30.6931	4.83798	302	Stromal cell
RSL1D1	1	1.43598	0.27068	0.637939	5.37358e-110	1.152e-108	95.3161	88.9444	303	Stromal cell
EFNB1	1	0.552531	0.270231	0.637377	1.67256e-148	5.42211e-147	56.0929	29.5452	304	Stromal cell
PEX2	1	0.538597	0.269248	0.643818	3.84976e-158	1.35734e-156	58.035	31.8599	305	Stromal cell
EIF3E	1	2.51157	0.268804	0.650824	2.16564e-128	5.68208e-127	99.9619	99.5462	306	Stromal cell
PTOV1	1	1.21355	0.268356	0.630054	7.47489e-99	1.41857e-97	88.0807	80.2578	307	Stromal cell
GULP1	1	0.400207	0.267726	0.647985	1.43981e-236	9.65802e-235	44.9353	16.1932	308	Stromal cell
RAD50	1	0.63614	0.267014	0.634456	7.86118e-124	1.95439e-122	63.8233	42.2347	309	Stromal cell
RPL36A	1	2.82396	0.266096	0.667535	1.03458e-157	3.64169e-156	100	99.9002	310	Stromal cell
TUT4	1	0.686239	0.265612	0.631582	1.91951e-114	4.33281e-113	66.6413	47.1726	311	Stromal cell
XRN2	1	1.2404	0.26483	0.634604	5.6164e-106	1.14754e-104	91.6984	82.5361	312	Stromal cell
PTK7	1	0.534912	0.264748	0.642294	3.27381e-155	1.12817e-153	57.7685	31.6511	313	Stromal cell
ANK3	1	0.369254	0.264615	0.644294	3.64112e-259	2.87662e-257	40.8225	12.6441	314	Stromal cell
RPS7	1	3.98253	0.264514	0.729732	3.76511e-294	3.65061e-292	100	100	315	Stromal cell
HELLS	1	0.744536	0.264397	0.608781	2.40257e-78	3.46512e-77	62.4143	46.5462	316	Stromal cell
GTF2I	1	1.35254	0.264309	0.629639	1.19821e-97	2.23786e-96	94.4783	85.713	317	Stromal cell
HOXC9	1	0.34081	0.264263	0.634852	1.22778e-296	1.19588e-294	34.7296	7.84243	318	Stromal cell
SMARCE1	1	1.14842	0.262644	0.62959	9.95609e-99	1.88609e-97	89.2612	78.0339	319	Stromal cell
H3-3B	1	3.0603	0.262012	0.660271	2.2677e-144	7.10312e-143	100	99.7458	320	Stromal cell
PCDH7	1	0.368044	0.261923	0.638627	9.99212e-244	7.05768e-242	39.5659	12.4263	321	Stromal cell
HNRNPD	1	1.81593	0.261425	0.625563	3.01057e-90	5.18728e-89	98.7433	95.9517	322	Stromal cell
COMMD6	1	1.9917	0.261365	0.651066	1.00136e-129	2.65673e-128	99.7334	98.584	323	Stromal cell
RPS5	1	3.73497	0.261225	0.724057	5.89656e-280	5.21906e-278	100	100	324	Stromal cell
HNRNPA1L2	1	0.615713	0.260574	0.612006	9.17125e-90	1.56506e-88	56.7784	38.6494	325	Stromal cell
MAD2L2	1	0.694137	0.259716	0.630637	7.54911e-112	1.6499e-110	67.7837	48.3798	326	Stromal cell
MALAT1	1	5.59414	0.259319	0.611002	3.73891e-70	4.76717e-69	99.9238	99.9909	327	Stromal cell
RAD21	1	1.07787	0.259009	0.616162	3.62918e-80	5.36853e-79	82.9779	72.9963	328	Stromal cell
RPL7A	1	3.96292	0.258922	0.721779	2.89895e-274	2.50354e-272	100	99.9909	329	Stromal cell
RPS14	1	4.44074	0.258866	0.725002	3.73482e-282	3.37574e-280	100	100	330	Stromal cell
SMARCA4	1	1.21475	0.257971	0.623342	3.84038e-89	6.50669e-88	90.0609	80.1942	331	Stromal cell
ZNF428	1	1.59393	0.257845	0.625153	3.42821e-90	5.88312e-89	98.2483	91.7037	332	Stromal cell
CXADR	1	0.34665	0.257468	0.640003	6.62835e-287	6.25616e-285	37.5476	9.36734	333	Stromal cell
DES	1	0.300065	0.256315	0.626666	0	0	29.9695	4.81075	334	Stromal cell
HACD3	1	1.2953	0.255881	0.611024	6.22639e-72	8.14817e-71	90.6702	80.5119	335	Stromal cell
MLLT3	1	0.428616	0.255183	0.620712	4.20028e-145	1.31953e-143	42.5743	20.0508	336	Stromal cell
RTF1	1	1.27716	0.255046	0.632721	5.77115e-103	1.14409e-101	93.4501	84.8688	337	Stromal cell
TGIF2	1	0.560904	0.254847	0.637979	2.70881e-138	8.03639e-137	60.7768	36.1351	338	Stromal cell
PTGR1	1	0.739629	0.254603	0.63164	1.91795e-111	4.17894e-110	70.4874	50.5128	339	Stromal cell
HNRNPM	1	2.01364	0.254358	0.625842	2.62867e-90	4.53291e-89	99.5811	97.6128	340	Stromal cell
NSD3	1	0.900295	0.253061	0.62665	1.4426e-97	2.68987e-96	79.1318	65.3717	341	Stromal cell
RPL30	1	3.86317	0.253047	0.72672	1.44808e-286	1.36075e-284	100	99.9909	342	Stromal cell
ENSG00000014641	1	1.19821	0.253036	0.627473	2.02192e-95	3.67687e-94	90.5941	81.6556	343	Stromal cell
PXMP2	1	0.621276	0.252428	0.625383	1.40398e-108	2.94477e-107	61.7669	41.5721	344	Stromal cell
TTC3	1	1.28307	0.25191	0.612187	1.5601e-73	2.10358e-72	91.3938	80.7752	345	Stromal cell
CKB	1	0.588361	0.25185	0.61741	5.49827e-111	1.18828e-109	51.1424	29.2094	346	Stromal cell
HNRNPU	1	1.85981	0.251191	0.623368	3.95805e-87	6.52971e-86	98.591	96.578	347	Stromal cell
RO60	1	0.836525	0.251007	0.627868	6.69802e-101	1.30005e-99	76.5423	61.4959	348	Stromal cell
C1QTNF4	1	0.744786	0.250623	0.626972	1.61324e-103	3.2041e-102	71.5537	49.941	349	Stromal cell
EIF1AX	1	1.40486	0.25058	0.628685	3.77676e-96	6.92709e-95	95.3542	88.9171	350	Stromal cell
TFDP2	1	0.682854	0.250215	0.625939	1.21825e-104	2.46084e-103	67.1744	47.109	351	Stromal cell
FANCL	1	0.544036	0.249757	0.635069	1.86792e-135	5.28442e-134	58.8347	34.3741	352	Stromal cell
SLC16A9	1	0.333043	0.248853	0.649957	1.3177e-301	1.31962e-299	40.3275	10.7924	353	Stromal cell
DMKN	1	0.329113	0.248787	0.649857	0	0	39.1851	8.9135	354	Stromal cell
PHPT1	1	1.60108	0.248362	0.637702	4.47502e-109	9.46052e-108	97.2582	94.5085	355	Stromal cell
RDH10	1	0.286295	0.248228	0.632392	0	0	30.8835	4.65644	356	Stromal cell
LRRC61	1	0.43862	0.248157	0.64486	4.69327e-186	2.09879e-184	51.4471	23.5182	357	Stromal cell
FAM110B	1	0.382586	0.247679	0.627161	2.36331e-180	1.00422e-178	40.5179	16.2022	358	Stromal cell
IGF2BP2	1	0.954484	0.247403	0.624266	5.25658e-93	9.33623e-92	82.6733	69.0206	359	Stromal cell
TAF7	1	0.978808	0.247335	0.619232	3.06716e-85	4.93033e-84	82.0259	68.6757	360	Stromal cell
THRAP3	1	1.27287	0.247197	0.619009	9.21633e-83	1.41434e-81	90.4037	83.2259	361	Stromal cell
RPL23	1	3.62166	0.247025	0.677512	1.65798e-176	6.81434e-175	100	99.9546	362	Stromal cell
HNRNPUL1	1	1.00184	0.247002	0.626506	7.9413e-96	1.45031e-94	83.5491	73.0054	363	Stromal cell
TMEM258	1	2.14185	0.246722	0.658325	4.24133e-142	1.29988e-140	99.9238	99.2012	364	Stromal cell
ISL1	1	0.26146	0.24646	0.617827	0	0	25.0952	1.58845	365	Stromal cell
RBM39	1	1.77635	0.245965	0.63124	1.21466e-98	2.29902e-97	98.6291	96.0516	366	Stromal cell
FST	1	0.335727	0.245437	0.607716	1.7415e-198	8.90835e-197	29.7411	8.22365	367	Stromal cell
LTBP4	1	0.466652	0.245341	0.637858	3.30659e-170	1.29656e-168	50.4189	22.9554	368	Stromal cell
AHI1	1	0.455146	0.245074	0.635598	7.23939e-159	2.56944e-157	50.7616	25.1248	369	Stromal cell
GNAS	1	1.95056	0.244868	0.623521	2.8714e-87	4.75911e-86	99.2384	97.7308	370	Stromal cell
FAM161A	1	0.442872	0.244831	0.634663	3.08175e-161	1.11988e-159	49.3526	23.845	371	Stromal cell
MAGEF1	1	0.776323	0.244813	0.62881	3.91417e-104	7.85448e-103	74.4478	57.3024	372	Stromal cell
CCNB1IP1	1	0.917818	0.2448	0.61704	3.96373e-83	6.12683e-82	78.789	65.3626	373	Stromal cell
CTTNBP2	1	0.406635	0.244723	0.618115	4.78013e-140	1.44426e-138	41.5842	20.0418	374	Stromal cell
ZNF618	1	0.478008	0.244631	0.63328	1.65857e-146	5.30275e-145	52.5514	27.5574	375	Stromal cell
ABI2	1	0.779095	0.244128	0.623654	4.83686e-96	8.86384e-95	73.7243	56.5399	376	Stromal cell
TNRC6B	1	0.872207	0.244101	0.6144	1.91471e-80	2.85413e-79	75.5522	63.2114	377	Stromal cell
NUSAP1	1	0.710983	0.244099	0.57189	1.55172e-38	1.08738e-37	48.2864	38.0231	378	Stromal cell
PRSS35	1	0.309693	0.243867	0.603953	2.9235e-202	1.56293e-200	27.6847	7.2252	379	Stromal cell
MCM7	1	1.1527	0.243787	0.59254	4.67729e-51	4.28755e-50	79.4364	69.9918	380	Stromal cell
APEX1	1	1.73073	0.243579	0.63465	5.07874e-104	1.01723e-102	98.9337	96.5599	381	Stromal cell
ERH	1	2.20591	0.243538	0.631831	9.13193e-99	1.73149e-97	99.8477	98.9562	382	Stromal cell
EIF3A	1	1.41749	0.242377	0.618856	4.95208e-82	7.52907e-81	93.7928	88.3816	383	Stromal cell
SLC39A10	1	0.608234	0.242325	0.619732	2.21979e-99	4.24667e-98	60.3199	41.8535	384	Stromal cell
SUPT16H	1	1.03563	0.242148	0.607248	7.7897e-69	9.68875e-68	80.4646	71.7891	385	Stromal cell
DBN1	1	1.17073	0.241789	0.600923	4.08313e-60	4.40998e-59	89.5659	73.6589	386	Stromal cell
RPL21	1	4.41623	0.241571	0.731504	1.39704e-298	1.37964e-296	100	100	387	Stromal cell
TWIST2	1	0.393378	0.241517	0.63332	1.20204e-208	6.69471e-207	41.7746	14.1055	388	Stromal cell
POLD2	1	0.909671	0.241379	0.620936	1.23786e-88	2.08405e-87	78.789	65.9617	389	Stromal cell
RSF1	1	0.998543	0.240981	0.617962	1.78669e-83	2.77581e-82	82.9779	72.1884	390	Stromal cell
SMOC2	1	0.261235	0.240806	0.631152	0	0	28.5605	2.38722	391	Stromal cell
ZC3H13	1	1.03693	0.240569	0.615729	7.72617e-80	1.13582e-78	83.511	73.1143	392	Stromal cell
PCLAF	1	1.15918	0.240184	0.575514	5.51147e-35	3.58321e-34	72.5438	64.5911	393	Stromal cell
SLC38A1	1	0.526604	0.24006	0.621861	2.9874e-114	6.71489e-113	54.3793	32.1866	394	Stromal cell
ATXN7L3B	1	0.635698	0.239928	0.621274	1.25184e-99	2.4035e-98	64.2041	43.7415	395	Stromal cell
RPL37A	1	4.19851	0.239847	0.708186	6.91905e-242	4.8075e-240	100	100	396	Stromal cell
NUDT11	1	0.402779	0.239606	0.640202	1.25058e-190	5.92802e-189	47.4105	20.0236	397	Stromal cell
CCDC8	1	0.391025	0.239343	0.639123	3.3421e-195	1.66566e-193	45.773	18.7256	398	Stromal cell
FOXO3	1	0.553049	0.239275	0.627282	2.70347e-118	6.37918e-117	59.0632	36.0352	399	Stromal cell
IFITM3	1	2.04318	0.239115	0.555577	6.562e-19	2.64351e-18	98.8195	89.0079	400	Stromal cell
CHD4	1	1.15936	0.238917	0.615376	2.12427e-78	3.06789e-77	86.329	78.9235	401	Stromal cell
KCNG1	1	0.290076	0.23778	0.632189	0	0	32.8637	6.8712	402	Stromal cell
MAD2L1	1	0.740686	0.237603	0.585179	1.93607e-49	1.71362e-48	55.8264	45.1212	403	Stromal cell
AC126773.4	1	0.258591	0.237533	0.643906	0	0	31.4547	2.7866	404	Stromal cell
FUBP1	1	0.89864	0.236831	0.616916	3.32901e-83	5.15695e-82	78.0274	65.9526	405	Stromal cell
PLD3	1	1.27796	0.236438	0.60929	5.37726e-70	6.83158e-69	90.6321	83.353	406	Stromal cell
ACIN1	1	0.842398	0.236204	0.617115	1.44495e-84	2.28991e-83	75.4379	62.7122	407	Stromal cell
CDC42EP4	1	0.430051	0.236147	0.633723	4.18465e-162	1.52847e-160	48.9718	22.8919	408	Stromal cell
DHX36	1	0.939867	0.236104	0.61829	1.30356e-84	2.072e-83	81.4547	69.3474	409	Stromal cell
RPS3A	1	4.29681	0.236076	0.696726	3.32671e-216	1.94951e-214	100	100	410	Stromal cell
LRRC4C	1	0.271528	0.236023	0.630838	0	0	30.1599	4.07552	411	Stromal cell
CTNNAL1	1	0.778898	0.23586	0.609848	1.58141e-76	2.212e-75	69.4593	54.307	412	Stromal cell
BAZ2B	1	0.729561	0.235857	0.604583	1.07312e-70	1.3773e-69	65.6512	52.8638	413	Stromal cell
TCEAL5	1	0.341761	0.235639	0.639103	1.19938e-245	8.6432e-244	40.1371	12.2719	414	Stromal cell
SRSF11	1	1.59617	0.235573	0.623159	1.90837e-87	3.16789e-86	97.0678	93.2286	415	Stromal cell
SSBP3	1	0.684819	0.235467	0.620228	2.55328e-94	4.58451e-93	67.1744	50.6218	416	Stromal cell
KIF26B	1	0.291207	0.235331	0.635573	0	0	34.0442	7.37043	417	Stromal cell
TOP2A	1	0.857897	0.234812	0.548248	2.13195e-17	8.09913e-17	47.7532	43.2876	418	Stromal cell
NEO1	1	0.353475	0.234793	0.638203	2.86957e-218	1.7098e-216	42.0411	15.0313	419	Stromal cell
COL6A2	1	1.04086	0.23443	0.591136	3.40933e-50	3.0595e-49	78.5986	65.1629	420	Stromal cell
SRSF1	1	1.16069	0.234185	0.614799	1.21158e-77	1.73102e-76	89.5278	79.2956	421	Stromal cell
RPL4	1	3.53784	0.233281	0.692941	3.40475e-208	1.88641e-206	100	99.9818	422	Stromal cell
KLHL23	1	0.464554	0.232631	0.625783	7.44418e-133	2.05423e-131	50.7997	26.8585	423	Stromal cell
RPL7L1	1	0.971387	0.232579	0.619607	4.2035e-86	6.829e-85	84.1965	71.7437	424	Stromal cell
RPL18	1	3.79742	0.232215	0.706023	4.97344e-237	3.35723e-235	100	100	425	Stromal cell
UBE2C	1	0.958287	0.231908	0.552272	3.69658e-19	1.50251e-18	54.7601	48.6793	426	Stromal cell
SRRM2	1	1.59334	0.231858	0.622593	1.0703e-86	1.75619e-85	96.8393	93.3285	427	Stromal cell
EIF3L	1	2.19111	0.231439	0.643818	2.01318e-117	4.70867e-116	100	99.4009	428	Stromal cell
SNHG18	1	0.345935	0.23119	0.629919	3.72292e-209	2.08435e-207	39.1089	13.225	429	Stromal cell
FKBP3	1	1.43477	0.230125	0.614065	1.16851e-75	1.61643e-74	95.3542	89.5707	430	Stromal cell
RBM25	1	1.38749	0.229706	0.620644	1.15634e-84	1.84487e-83	92.8408	88.5087	431	Stromal cell
ALKBH7	1	1.17771	0.229597	0.61656	2.88863e-80	4.2909e-79	90.5941	82.7267	432	Stromal cell
PALLD	1	0.480486	0.22954	0.625591	2.43374e-132	6.68996e-131	51.7898	26.4591	433	Stromal cell
ATIC	1	0.632183	0.229442	0.620524	1.19913e-97	2.23786e-96	64.8134	45.3299	434	Stromal cell
RPL34	1	4.36408	0.229338	0.68772	4.79736e-197	2.41921e-195	100	100	435	Stromal cell
HILPDA	1	0.572924	0.229322	0.620398	1.41324e-102	2.79127e-101	59.8629	39.5117	436	Stromal cell
RPL35A	1	4.06695	0.229258	0.692313	9.81837e-207	5.38395e-205	100	100	437	Stromal cell
FGF9	1	0.254292	0.228709	0.629283	0	0	28.9794	3.26768	438	Stromal cell
HOXA9	1	0.505316	0.228616	0.601623	1.82435e-87	3.03078e-86	46.2681	27.4757	439	Stromal cell
CCDC14	1	0.635505	0.228606	0.616283	4.37974e-91	7.62647e-90	63.6329	45.339	440	Stromal cell
DDX17	1	1.26591	0.228599	0.608228	1.13278e-68	1.40485e-67	90.5179	82.8175	441	Stromal cell
SPATS2	1	0.723526	0.227822	0.616758	3.54372e-87	5.8507e-86	70.7921	53.7987	442	Stromal cell
HOTAIRM1	1	0.549061	0.227773	0.61176	5.5367e-94	9.908e-93	54.722	34.1109	443	Stromal cell
LMO4	1	0.759805	0.227709	0.599122	4.27189e-63	4.84701e-62	65.6512	53.8985	444	Stromal cell
TERF1	1	0.813725	0.227601	0.59769	6.27812e-60	6.76357e-59	72.5819	61.632	445	Stromal cell
IFT22	1	0.597527	0.227587	0.619925	4.48424e-99	8.53286e-98	62.3762	42.6976	446	Stromal cell
LDOC1	1	0.467234	0.227448	0.621698	6.24139e-122	1.53029e-120	50.9901	28.2836	447	Stromal cell
ENSG00000111716	1	2.83949	0.227192	0.625972	5.54275e-90	9.48896e-89	100	99.7005	448	Stromal cell
VASN	1	0.322325	0.227068	0.638423	2.67117e-265	2.15828e-263	38.5377	10.4293	449	Stromal cell
NDUFS5	1	2.23894	0.226743	0.626125	1.5796e-90	2.73493e-89	99.7334	99.2466	450	Stromal cell
TP53BP1	1	0.448353	0.226672	0.626339	2.00008e-133	5.55518e-132	50.8759	27.4485	451	Stromal cell
CCT2	1	1.62554	0.226659	0.612391	5.03606e-73	6.71821e-72	98.2483	93.6916	452	Stromal cell
FOXP4	1	0.33235	0.226368	0.633513	3.85758e-222	2.36454e-220	39.3755	13.0162	453	Stromal cell
TCEAL7	1	0.509681	0.22578	0.62042	2.54212e-113	5.64854e-112	54.3412	30.934	454	Stromal cell
PDE5A	1	0.283489	0.22553	0.617602	6.86673e-254	5.24997e-252	30.1599	6.91658	455	Stromal cell
GNG12	1	0.441226	0.225455	0.622925	2.23446e-130	5.98032e-129	49.1622	25.7511	456	Stromal cell
HNRNPA0	1	2.18535	0.225266	0.615077	1.02821e-75	1.4242e-74	99.9238	98.5295	457	Stromal cell
HOXA5	1	0.481386	0.225133	0.617192	2.10594e-114	4.7486e-113	50.4189	27.385	458	Stromal cell
NAE1	1	0.783697	0.225078	0.610623	9.89061e-77	1.38892e-75	72.4676	57.5293	459	Stromal cell
U2SURP	1	1.05387	0.225042	0.609983	4.09226e-72	5.37844e-71	85.1485	75.6013	460	Stromal cell
HOXB2	1	0.472286	0.223917	0.616881	8.74453e-113	1.93295e-111	50.2666	28.1565	461	Stromal cell
BCLAF1	1	1.11094	0.223904	0.607097	4.8251e-68	5.90501e-67	86.4813	77.9886	462	Stromal cell
ZRANB2	1	0.882758	0.223514	0.607711	5.44127e-71	7.00892e-70	76.8088	65.4171	463	Stromal cell
RPL6	1	4.0527	0.223432	0.682083	1.5257e-185	6.8085e-184	100	100	464	Stromal cell
RPL7	1	4.33755	0.223405	0.682759	7.03362e-187	3.18544e-185	100	99.9909	465	Stromal cell
PHGDH	1	1.22	0.223312	0.587542	1.72592e-45	1.41381e-44	87.281	73.2504	466	Stromal cell
TADA3	1	0.674087	0.223283	0.618938	2.55031e-92	4.5071e-91	69.1546	50.5855	467	Stromal cell
NT5C3B	1	0.865173	0.223234	0.613852	2.78957e-79	4.0645e-78	79.1318	64.0102	468	Stromal cell
PHACTR2	1	0.802847	0.223041	0.590662	3.89524e-52	3.64907e-51	67.7837	56.6579	469	Stromal cell
SRSF3	1	2.4394	0.222404	0.631745	1.72909e-98	3.264e-97	100	99.5098	470	Stromal cell
NDUFA4	1	2.6465	0.22237	0.655808	6.94914e-137	2.01402e-135	100	99.9818	471	Stromal cell
RPL3	1	4.39969	0.221676	0.67306	8.87184e-168	3.39758e-166	100	100	472	Stromal cell
HTATSF1	1	0.812345	0.22146	0.611007	1.44822e-76	2.02836e-75	74.2574	61.6683	473	Stromal cell
RPS29	1	4.00079	0.221433	0.677658	9.66869e-177	3.99696e-175	100	100	474	Stromal cell
NOP53	1	2.06311	0.22136	0.625867	1.90591e-90	3.29723e-89	99.7715	98.8654	475	Stromal cell
CSRP2	1	0.906311	0.221096	0.589712	3.02843e-50	2.72342e-49	71.5918	57.0573	476	Stromal cell
NR2F2-AS1	1	0.352222	0.221072	0.620878	9.84708e-167	3.74417e-165	39.2993	15.7756	477	Stromal cell
YAP1	1	0.432827	0.221027	0.626248	9.16611e-138	2.69315e-136	49.6573	25.5333	478	Stromal cell
EPHB3	1	0.312201	0.221004	0.631659	1.52505e-230	9.88779e-229	37.5857	11.7183	479	Stromal cell
WLS	1	0.5706	0.220978	0.615093	2.62788e-94	4.71449e-93	59.9391	38.5223	480	Stromal cell
DMAC1	1	1.21337	0.220821	0.613012	2.99598e-75	4.11774e-74	91.5461	83.8885	481	Stromal cell
PJA1	1	0.386152	0.220656	0.630101	1.15722e-164	4.30796e-163	45.8111	20.3594	482	Stromal cell
SKP1	1	2.15779	0.220565	0.627227	3.01284e-92	5.31571e-91	99.8477	99.2466	483	Stromal cell
CDCA7L	1	0.50746	0.220528	0.613459	3.13377e-99	5.9791e-98	53.4273	32.586	484	Stromal cell
ETV1	1	0.296382	0.220369	0.62859	1.00702e-243	7.08936e-242	35.1485	9.86657	485	Stromal cell
H2AX	1	0.81033	0.220307	0.574638	1.30612e-36	8.81118e-36	60.1676	52.0831	486	Stromal cell
SMC4	1	1.0324	0.220259	0.571122	1.3973e-31	8.27937e-31	68.7357	63.0843	487	Stromal cell
PTPRD	1	0.326355	0.220232	0.628911	1.15777e-212	6.71098e-211	38.2331	12.5533	488	Stromal cell
NES	1	0.759822	0.220154	0.600523	2.22167e-66	2.64014e-65	66.2224	46.755	489	Stromal cell
LSM5	1	1.34473	0.219585	0.608932	1.73686e-69	2.18449e-68	93.9832	87.4376	490	Stromal cell
P3H4	1	0.578993	0.218887	0.617195	2.7733e-96	5.09537e-95	61.8431	39.9201	491	Stromal cell
MIDN	1	0.819688	0.218784	0.608635	3.49407e-73	4.67872e-72	74.3717	61.5503	492	Stromal cell
C21orf58	1	0.410179	0.218592	0.602376	9.47129e-104	1.88815e-102	40.1371	21.0311	493	Stromal cell
HNRNPA3	1	2.1266	0.217879	0.615839	9.60905e-77	1.35027e-75	99.7334	98.5659	494	Stromal cell
DSTN	1	1.51564	0.217832	0.599884	4.52197e-58	4.70987e-57	97.0678	88.7991	495	Stromal cell
SMARCB1	1	1.28748	0.217666	0.613607	1.01985e-75	1.41354e-74	93.1835	86.8385	496	Stromal cell
FXR1	1	1.03018	0.217224	0.611315	3.63667e-74	4.93786e-73	84.4631	76.0643	497	Stromal cell
NRK	1	0.24963	0.217186	0.595039	3.3452e-246	2.41886e-244	22.5057	3.73968	498	Stromal cell
EHMT2	1	0.619369	0.217142	0.615519	1.01367e-89	1.72842e-88	63.8233	46.755	499	Stromal cell
MAGED1	1	0.907815	0.216853	0.601027	3.06347e-62	3.42849e-61	78.4463	63.1388	500	Stromal cell
CFDP1	1	1.16439	0.216215	0.606735	2.3938e-67	2.89632e-66	89.8705	80.9022	501	Stromal cell
HP1BP3	1	1.08807	0.216202	0.604138	1.57747e-64	1.82183e-63	86.0244	76.9266	502	Stromal cell
UPF3B	1	0.703814	0.216081	0.609839	9.27184e-78	1.32737e-76	68.2788	53.6807	503	Stromal cell
ZNF22	1	1.10649	0.215868	0.61006	6.42013e-72	8.39655e-71	88.4996	79.3138	504	Stromal cell
CETN2	1	0.765312	0.215556	0.608516	3.47734e-74	4.72453e-73	72.2011	57.6654	505	Stromal cell
SYNE2	1	0.623389	0.215465	0.597189	7.70364e-66	9.07881e-65	57.6923	41.799	506	Stromal cell
RPS4Y1	1	2.56807	0.214872	0.638385	2.02143e-108	4.22323e-107	99.9619	99.6823	507	Stromal cell
TNS3	1	0.365557	0.214721	0.619871	9.33468e-149	3.03534e-147	41.6984	18.7891	508	Stromal cell
RPL13A	1	4.65246	0.214355	0.690166	3.8432e-202	2.04437e-200	100	100	509	Stromal cell
NELFCD	1	0.771297	0.214322	0.611183	1.46391e-77	2.08875e-76	73.8766	59.3719	510	Stromal cell
ACP1	1	1.28954	0.214022	0.61507	8.66039e-78	1.2415e-76	93.4882	87.4558	511	Stromal cell
ATRX	1	1.2441	0.213938	0.598022	1.02603e-56	1.0422e-55	89.9086	82.3273	512	Stromal cell
SOD1	1	1.70336	0.213892	0.622202	4.62112e-86	7.50175e-85	98.6291	96.7959	513	Stromal cell
CD24	1	1.58818	0.213797	0.56193	2.37282e-23	1.11119e-22	87.6999	74.2217	514	Stromal cell
FLNC	1	0.259941	0.213487	0.626669	2.40629e-306	2.47964e-304	31.15	6.05428	515	Stromal cell
COL26A1	1	0.313412	0.213454	0.625901	1.8032e-212	1.03677e-210	36.9002	11.6638	516	Stromal cell
ID4	1	0.390872	0.213378	0.618872	3.19762e-160	1.14252e-158	40.3656	15.6304	517	Stromal cell
EMILIN1	1	0.663865	0.213135	0.604415	8.32111e-73	1.10315e-71	64.0899	45.9744	518	Stromal cell
SHROOM3	1	0.263356	0.212792	0.631105	0	0	32.5209	6.38105	519	Stromal cell
ZDHHC4	1	0.559945	0.212514	0.61533	1.48132e-93	2.64198e-92	60.9292	40.6463	520	Stromal cell
SON	1	1.74634	0.212509	0.612344	8.27953e-73	1.09833e-71	98.3244	96.2422	521	Stromal cell
RPS17	1	4.14435	0.212403	0.68204	1.9281e-185	8.58627e-184	100	100	522	Stromal cell
TMPO	1	0.839037	0.212291	0.593364	2.87516e-54	2.80046e-53	71.0586	61.1056	523	Stromal cell
TENM3	1	0.277331	0.212167	0.62397	8.88303e-256	6.86536e-254	32.6352	8.01489	524	Stromal cell
CBR1	1	0.362663	0.211616	0.626306	2.83881e-164	1.05312e-162	43.412	18.535	525	Stromal cell
PCDH9	1	0.445239	0.211432	0.592413	1.14713e-81	1.73418e-80	40.3275	22.6468	526	Stromal cell
RPL14	1	3.70631	0.211218	0.678163	8.67388e-178	3.62079e-176	100	100	527	Stromal cell
RPS15A	1	4.29082	0.211214	0.683094	1.45552e-187	6.66262e-186	100	100	528	Stromal cell
SNRPD2	1	2.06835	0.211049	0.630712	1.70741e-97	3.18086e-96	99.9619	99.2738	529	Stromal cell
AC004540.2	1	0.259864	0.211012	0.6037	1.71988e-219	1.03929e-217	26.5423	6.20859	530	Stromal cell
BCL7A	1	0.40534	0.210703	0.617644	1.36933e-125	3.48975e-124	46.0015	23.7996	531	Stromal cell
DCXR	1	0.729661	0.210091	0.599556	1.32408e-63	1.51118e-62	67.4791	54.1799	532	Stromal cell
TRIM44	1	0.784356	0.210065	0.606723	2.64719e-71	3.4264e-70	73.6481	60.4066	533	Stromal cell
PLEKHA5	1	0.363751	0.209809	0.620255	3.21662e-151	1.06875e-149	41.8507	18.3171	534	Stromal cell
RPS10	1	3.08069	0.209755	0.604654	1.29628e-62	1.45762e-61	100	99.9546	535	Stromal cell
PABPN1	1	0.887492	0.209634	0.605624	3.44957e-68	4.2362e-67	78.4844	67.9405	536	Stromal cell
HOXA7	1	0.48808	0.209372	0.599293	6.29073e-83	9.68863e-82	46.6489	27.9296	537	Stromal cell
DCX	1	0.259501	0.209316	0.62022	7.9161e-297	7.74579e-295	29.5506	5.36444	538	Stromal cell
FAM92A	1	0.504968	0.209303	0.616804	3.21779e-102	6.32614e-101	56.4737	34.6737	539	Stromal cell
PDCD4	1	0.662453	0.209112	0.604283	1.22695e-71	1.59684e-70	65.0038	50.0045	540	Stromal cell
WASF1	1	0.4568	0.208822	0.616306	3.60155e-109	7.62149e-108	51.5613	29.7812	541	Stromal cell
PTTG1	1	0.922601	0.208671	0.558337	7.32749e-23	3.36642e-22	60.1295	52.5733	542	Stromal cell
RPL17	1	1.57344	0.208606	0.603394	3.23561e-62	3.61734e-61	96.5727	93.8005	543	Stromal cell
PRKDC	1	0.974095	0.208569	0.594947	1.29923e-54	1.27244e-53	79.4745	70.7997	544	Stromal cell
AASDHPPT	1	0.575423	0.208414	0.611035	1.48506e-85	2.39439e-84	60.9673	42.3527	545	Stromal cell
PWWP3A	1	0.522183	0.208191	0.6134	1.50666e-94	2.71212e-93	57.4638	36.2984	546	Stromal cell
RPL41	1	4.6239	0.208064	0.688602	7.21997e-199	3.72003e-197	100	100	547	Stromal cell
FAM229B	1	0.465341	0.207847	0.616552	3.38897e-108	7.05958e-107	52.6657	30.4257	548	Stromal cell
RPL13	1	4.55212	0.207488	0.687007	1.46511e-195	7.33623e-194	100	100	549	Stromal cell
GSTP1	1	2.64798	0.207094	0.627154	1.00649e-91	1.76703e-90	100	99.8638	550	Stromal cell
PFKM	1	0.473419	0.207068	0.616908	1.40512e-106	2.89031e-105	53.77	31.9415	551	Stromal cell
SVIL	1	0.442646	0.206743	0.599521	3.44094e-84	5.40491e-83	45.6969	27.9114	552	Stromal cell
EIF3H	1	1.85785	0.20671	0.623604	8.61544e-88	1.43687e-86	99.5811	98.6929	553	Stromal cell
RPSA	1	3.62549	0.206602	0.656021	8.36006e-137	2.41491e-135	100	99.9909	554	Stromal cell
TGFBI	1	0.564014	0.206224	0.582599	1.06527e-53	1.0282e-52	47.3724	33.0398	555	Stromal cell
SMAD9	1	0.300488	0.206085	0.61909	1.21839e-194	6.01607e-193	35.0724	11.5549	556	Stromal cell
VAMP2	1	0.950023	0.205717	0.604731	2.15037e-66	2.55683e-65	82.3305	71.4623	557	Stromal cell
PPP4R2	1	0.706832	0.2055	0.606184	2.13685e-72	2.81887e-71	69.3069	55.4325	558	Stromal cell
RMI2	1	0.438385	0.20545	0.612198	1.92778e-106	3.96161e-105	48.6672	27.2216	559	Stromal cell
BANF1	1	1.67643	0.205249	0.613964	3.99417e-75	5.48261e-74	98.8957	96.4691	560	Stromal cell
TYRO3	1	0.339753	0.204618	0.621993	3.21617e-165	1.20995e-163	40.556	16.4382	561	Stromal cell
NME1	1	1.59437	0.204117	0.590719	4.56621e-48	3.94819e-47	95.6969	91.6856	562	Stromal cell
SRP9	1	1.85248	0.204108	0.608078	2.68889e-67	3.24968e-66	99.2384	97.0591	563	Stromal cell
PSRC1	1	0.379138	0.203702	0.588183	1.36048e-88	2.28507e-87	34.425	17.2279	564	Stromal cell
STAR	1	0.219191	0.203639	0.585325	5.3144e-269	4.41095e-267	18.9642	2.05138	565	Stromal cell
EFNB3	1	0.27298	0.203589	0.622566	3.42991e-234	2.27216e-232	33.2826	9.1495	566	Stromal cell
RPL24	1	3.5875	0.2033	0.674656	5.66537e-171	2.23379e-169	100	100	567	Stromal cell
CHD9	1	0.885387	0.202679	0.59706	8.13443e-58	8.42717e-57	76.9231	67.0418	568	Stromal cell
RPS4X	1	4.00671	0.202528	0.665933	1.93934e-154	6.6295e-153	100	100	569	Stromal cell
ORC6	1	0.58912	0.202317	0.589659	1.05049e-57	1.08619e-56	53.6177	39.784	570	Stromal cell
TSHZ3	1	0.244283	0.202165	0.621966	4.84056e-301	4.82495e-299	29.7411	5.5369	571	Stromal cell
ACAT2	1	0.811695	0.201639	0.584294	2.70301e-45	2.19565e-44	67.2506	55.6504	572	Stromal cell
PCDH18	1	0.318022	0.201511	0.617879	1.2962e-175	5.27657e-174	36.9383	13.2432	573	Stromal cell
CLMP	1	0.316193	0.201205	0.619012	7.59758e-194	3.71706e-192	35.9863	11.3552	574	Stromal cell
MEA1	1	0.821547	0.201163	0.603083	8.02495e-66	9.45224e-65	75.2856	63.8922	575	Stromal cell
TCF12	1	0.539712	0.201003	0.602068	1.48741e-75	2.05093e-74	55.7502	38.5314	576	Stromal cell
RPS20	1	3.90667	0.200923	0.666112	8.84336e-155	3.03276e-153	100	99.9909	577	Stromal cell
EEF1D	1	2.63275	0.20092	0.660836	6.82518e-146	2.16006e-144	100	99.9546	578	Stromal cell
GATA6	1	0.267607	0.200836	0.612059	1.29885e-212	7.50836e-211	30.3884	8.26904	579	Stromal cell
DYNLL2	1	0.431906	0.200832	0.614558	1.24591e-109	2.6497e-108	49.5811	27.9296	580	Stromal cell
CD59	1	0.665374	0.200772	0.605147	1.34099e-72	1.77229e-71	66.7174	49.4872	581	Stromal cell
MPPED2	1	0.301693	0.20057	0.613125	8.81372e-173	3.5207e-171	34.3869	12.1449	582	Stromal cell
GRIA4	1	0.219959	0.20048	0.607314	0	0	23.7624	2.38722	583	Stromal cell
NKX3-2	1	0.226887	0.200395	0.602587	0	0	23.1912	2.6686	584	Stromal cell
LAPTM4A	1	1.84787	0.200377	0.566149	3.30564e-26	1.6861e-25	98.9718	92.6114	585	Stromal cell
HOXD9	1	0.265148	0.200135	0.606472	2.47864e-208	1.37687e-206	28.4463	7.33412	586	Stromal cell
KMT2E	1	0.809259	0.200052	0.600829	2.38202e-63	2.71136e-62	74.2955	63.3748	587	Stromal cell
OBSL1	1	0.332791	0.200019	0.618763	7.69622e-155	2.64361e-153	40.099	17.0101	588	Stromal cell
PTPN13	1	0.287827	0.199646	0.621983	6.56374e-212	3.75365e-210	35.0343	10.6835	589	Stromal cell
TIMM17B	1	0.953433	0.199412	0.60551	1.74401e-67	2.11492e-66	82.5209	73.9403	590	Stromal cell
MSH6	1	0.54665	0.199318	0.597928	9.45073e-70	1.19569e-68	55.2932	37.9958	591	Stromal cell
APOBEC3C	1	0.362535	0.198964	0.610044	4.46778e-126	1.14684e-124	40.6321	18.8345	592	Stromal cell
POLR2C	1	0.874541	0.19883	0.604877	1.96986e-67	2.3861e-66	80.2361	68.3671	593	Stromal cell
WNK3	1	0.338007	0.198424	0.616226	4.12109e-145	1.29656e-143	40.2894	17.7725	594	Stromal cell
SRSF6	1	0.984429	0.19766	0.59561	3.38516e-55	3.3461e-54	83.5872	71.8344	595	Stromal cell
CBX3	1	1.4281	0.197545	0.597784	5.60806e-56	5.6215e-55	94.6687	89.5707	596	Stromal cell
RERE	1	0.606357	0.197397	0.599756	1.44356e-67	1.75257e-66	61.5765	46.4282	597	Stromal cell
CDKN1C	1	0.490833	0.196915	0.586328	4.21422e-59	4.48794e-58	47.639	32.6495	598	Stromal cell
PRXL2A	1	1.11088	0.196877	0.576799	1.17849e-35	7.80451e-35	83.8538	73.6498	599	Stromal cell
MCM3	1	0.901696	0.196751	0.578695	1.39404e-38	9.77525e-38	70.7159	62.4217	600	Stromal cell
STMP1	1	1.06176	0.196331	0.601504	1.0398e-61	1.15641e-60	87.1287	78.7147	601	Stromal cell
SMS	1	1.1741	0.195823	0.597213	4.4602e-56	4.48142e-55	88.69	81.9189	602	Stromal cell
BTF3	1	3.0692	0.195762	0.653023	6.79864e-132	1.86164e-130	100	99.9818	603	Stromal cell
ATXN10	1	1.06806	0.195685	0.603768	2.06667e-64	2.37906e-63	87.5476	79.4772	604	Stromal cell
TXNL1	1	1.20394	0.19565	0.606316	6.22279e-67	7.4656e-66	91.2795	85.477	605	Stromal cell
POLE3	1	0.696455	0.195638	0.599724	3.95378e-64	4.53919e-63	67.5171	54.6337	606	Stromal cell
RACK1	1	3.73311	0.195526	0.658808	1.1277e-141	3.43153e-140	100	99.9909	607	Stromal cell
GINS4	1	0.359276	0.194505	0.607683	2.38762e-116	5.52249e-115	40.8987	20.4048	608	Stromal cell
PHIP	1	0.969044	0.194409	0.596637	1.77387e-56	1.79585e-55	80.198	72.488	609	Stromal cell
MAP9	1	0.295125	0.194383	0.619451	7.71113e-187	3.48487e-185	36.2909	12.4716	610	Stromal cell
METTL9	1	1.37635	0.194235	0.607101	2.55468e-67	3.08922e-66	95.0114	90.8596	611	Stromal cell
ANKRD11	1	0.906341	0.194159	0.591757	1.6896e-51	1.56292e-50	76.1615	67.6318	612	Stromal cell
PIN4	1	1.04664	0.193664	0.601832	3.47048e-62	3.87789e-61	86.2909	78.3698	613	Stromal cell
UBE2I	1	1.65288	0.193362	0.606745	4.20058e-66	4.9724e-65	98.0579	95.6885	614	Stromal cell
C11orf1	1	0.429623	0.193211	0.610946	2.41714e-101	4.70869e-100	50.0381	29.0006	615	Stromal cell
RNPS1	1	1.33687	0.193006	0.602253	1.30661e-61	1.45012e-60	94.7829	89.6433	616	Stromal cell
TRAPPC2L	1	0.966618	0.192801	0.592885	1.63502e-52	1.53777e-51	80.9977	74.5484	617	Stromal cell
UGDH	1	0.516444	0.192519	0.604848	9.29521e-81	1.38946e-79	56.0548	36.9248	618	Stromal cell
RPL39	1	4.15042	0.192368	0.669509	4.49933e-161	1.62946e-159	100	100	619	Stromal cell
MIS18A	1	0.514011	0.192068	0.600858	7.02434e-75	9.6234e-74	54.7982	37.3514	620	Stromal cell
WNT2B	1	0.2193	0.191981	0.582794	4.42343e-205	2.40704e-203	19.802	3.53091	621	Stromal cell
CNTFR	1	0.276859	0.191972	0.608877	2.14538e-189	9.99192e-188	31.112	9.1858	622	Stromal cell
RPS19	1	4.45608	0.191864	0.657421	3.61113e-139	1.07884e-137	100	99.9909	623	Stromal cell
MT-ND5	1	2.42596	0.191712	0.598182	1.9567e-55	1.94132e-54	99.3907	98.9834	624	Stromal cell
SAT2	1	0.761301	0.191071	0.596651	6.37296e-59	6.76663e-58	72.2772	58.8091	625	Stromal cell
BPTF	1	0.892291	0.190709	0.593898	4.73349e-54	4.59582e-53	76.7327	68.5305	626	Stromal cell
PTCH1	1	0.262088	0.190136	0.603988	4.34436e-184	1.90678e-182	29.0556	8.51411	627	Stromal cell
LRRN3	1	0.228417	0.190009	0.586422	1.32148e-193	6.39197e-192	21.5537	4.50213	628	Stromal cell
KRBOX1	1	0.290718	0.189854	0.606091	1.0343e-153	3.51316e-152	33.016	12.2266	629	Stromal cell
BRD8	1	0.483936	0.189774	0.600917	6.63332e-78	9.52189e-77	52.2848	34.1926	630	Stromal cell
ITGB3BP	1	0.646776	0.189349	0.588725	1.22597e-52	1.15611e-51	60.8911	48.6975	631	Stromal cell
FZD3	1	0.341266	0.189324	0.611576	8.6625e-130	2.30399e-128	40.6321	18.8618	632	Stromal cell
PACSIN3	1	0.317697	0.189246	0.616051	5.05527e-152	1.69019e-150	39.1851	16.2839	633	Stromal cell
LAPTM4B	1	1.42663	0.189221	0.577336	1.65675e-35	1.09311e-34	93.9832	85.2319	634	Stromal cell
EPB41L4A-AS1	1	0.719689	0.189051	0.586639	1.7425e-48	1.51712e-47	66.6413	56.4582	635	Stromal cell
H2BC9	1	0.428038	0.188831	0.590768	6.28129e-73	8.35326e-72	42.9931	26.1686	636	Stromal cell
PKP2	1	0.218421	0.188797	0.611046	0	0	25.8949	3.79414	637	Stromal cell
RGS2	1	0.582413	0.188668	0.591365	2.25992e-62	2.53451e-61	53.313	35.5178	638	Stromal cell
PITX2	1	0.251806	0.188467	0.591175	8.32658e-191	3.95578e-189	23.8005	5.33721	639	Stromal cell
SUMO1	1	1.56886	0.187619	0.608176	3.76983e-68	4.62682e-67	98.2483	95.6068	640	Stromal cell
SELENBP1	1	0.363239	0.187352	0.61407	2.21394e-127	5.73823e-126	43.5263	20.7588	641	Stromal cell
KDM5B	1	0.6021	0.187131	0.591792	1.32647e-57	1.36955e-56	60.0914	45.5841	642	Stromal cell
TEAD3	1	0.280704	0.18709	0.61808	1.0038e-191	4.79015e-190	35.2247	11.4913	643	Stromal cell
EZH2	1	0.628126	0.186939	0.590748	1.4958e-55	1.48681e-54	60.7007	47.227	644	Stromal cell
SPART	1	0.430704	0.186874	0.604918	2.04372e-91	3.57039e-90	48.6291	28.6194	645	Stromal cell
PLPPR3	1	0.229647	0.186712	0.608831	1.16537e-249	8.72226e-248	27.1516	5.60951	646	Stromal cell
YWHAE	1	2.38093	0.186422	0.601013	1.16066e-58	1.22443e-57	100	99.4735	647	Stromal cell
ZNF292	1	0.656116	0.186294	0.594208	2.31449e-58	2.42964e-57	64.7753	51.7745	648	Stromal cell
GPX8	1	0.647966	0.186227	0.597521	7.35431e-63	8.31345e-62	66.3747	48.5704	649	Stromal cell
COLEC11	1	0.201588	0.186097	0.594296	0	0	20.754	1.98784	650	Stromal cell
SERBP1	1	2.21656	0.185815	0.603051	4.44886e-61	4.89673e-60	100	99.3918	651	Stromal cell
YTHDC1	1	0.788929	0.185614	0.592181	2.79529e-53	2.67863e-52	72.5057	62.2493	652	Stromal cell
S1PR3	1	0.344097	0.185474	0.605357	3.69961e-116	8.53149e-115	39.604	18.9707	653	Stromal cell
SMARCA1	1	0.572851	0.185427	0.594395	2.95163e-62	3.30505e-61	58.6824	42.2983	654	Stromal cell
HMGA1	1	2.42235	0.185396	0.605743	5.76906e-64	6.61257e-63	96.4966	98.5386	655	Stromal cell
USP11	1	0.6256	0.18486	0.59696	1.33106e-62	1.49593e-61	64.3945	49.3328	656	Stromal cell
TLN2	1	0.30196	0.184846	0.605889	5.34971e-137	1.5547e-135	35.4151	14.7136	657	Stromal cell
RPL8	1	3.88099	0.184576	0.680102	1.29836e-181	5.60635e-180	100	99.9909	658	Stromal cell
WDR34	1	0.61053	0.184365	0.589552	1.96783e-54	1.92373e-53	59.5202	46.9366	659	Stromal cell
RAN	1	2.58306	0.184268	0.594078	5.0178e-51	4.59574e-50	100	99.7912	660	Stromal cell
RSBN1L	1	0.724757	0.18354	0.597639	1.00869e-60	1.10397e-59	71.8203	59.4536	661	Stromal cell
TMEM132A	1	0.420084	0.183262	0.605141	3.53515e-92	6.2218e-91	48.591	28.5105	662	Stromal cell
FXYD6	1	1.24563	0.183216	0.565068	8.98576e-26	4.53347e-25	89.604	76.1823	663	Stromal cell
PSAT1	1	0.40607	0.183074	0.603906	4.84757e-96	8.87584e-95	45.6207	25.0613	664	Stromal cell
SREK1	1	0.901849	0.183065	0.591934	9.41362e-52	8.74954e-51	79.4364	69.7014	665	Stromal cell
EDNRA	1	0.316237	0.182976	0.603059	4.28531e-138	1.26782e-136	34.3869	13.1342	666	Stromal cell
KAT6B	1	0.411049	0.18291	0.602026	1.06618e-88	1.80069e-87	46.8774	27.5756	667	Stromal cell
ALCAM	1	0.240886	0.182777	0.584172	8.34726e-153	2.8218e-151	22.9627	6.36289	668	Stromal cell
CENPW	1	0.800047	0.18238	0.568019	3.97097e-30	2.26181e-29	62.8332	55.3508	669	Stromal cell
EMP2	1	0.604228	0.182066	0.585043	3.02633e-50	2.72342e-49	57.997	43.1969	670	Stromal cell
ARID1A	1	0.707961	0.182024	0.592934	1.84264e-55	1.829e-54	68.393	57.3114	671	Stromal cell
GINS2	1	0.628655	0.181894	0.578995	1.08088e-43	8.54253e-43	55.7883	42.9246	672	Stromal cell
ZNF302	1	0.449389	0.181321	0.60391	9.72637e-85	1.55411e-83	52.0564	32.3409	673	Stromal cell
AATF	1	0.463389	0.181199	0.587296	2.29257e-59	2.44881e-58	49.1241	34.4195	674	Stromal cell
SSRP1	1	1.12023	0.181096	0.592378	5.52154e-51	5.0506e-50	87.0906	81.0747	675	Stromal cell
VEZF1	1	0.480158	0.180845	0.598131	5.95828e-73	7.92864e-72	53.1226	35.0912	676	Stromal cell
NAP1L4	1	1.014	0.180531	0.590391	2.39351e-49	2.11762e-48	83.4349	76.1732	677	Stromal cell
AMOTL2	1	0.352739	0.180367	0.606185	7.5408e-112	1.64977e-110	41.6222	20.7225	678	Stromal cell
RPL18A	1	4.17783	0.180359	0.651522	4.24774e-129	1.12278e-127	100	100	679	Stromal cell
DDX1	1	0.941253	0.180329	0.591345	9.41697e-51	8.56544e-50	80.8835	71.7255	680	Stromal cell
RPS11	1	3.61955	0.180146	0.62561	2.35859e-89	4.00248e-88	100	100	681	Stromal cell
RAB38	1	0.25603	0.180122	0.600938	1.12623e-160	4.06492e-159	29.5887	9.87565	682	Stromal cell
SMO	1	0.304903	0.17991	0.611902	4.00675e-143	1.23687e-141	38.2331	16.1478	683	Stromal cell
COA3	1	1.02138	0.179899	0.597762	1.05829e-57	1.09372e-56	85.9482	78.751	684	Stromal cell
PIMREG	1	0.387258	0.179898	0.579319	1.62964e-66	1.942e-65	35.2247	19.9056	685	Stromal cell
RSL24D1	1	1.24282	0.179834	0.596485	2.62179e-55	2.59394e-54	92.5743	87.0564	686	Stromal cell
STRBP	1	0.423231	0.179748	0.596603	5.73281e-77	8.08239e-76	47.3343	29.8902	687	Stromal cell
GPC2	1	0.319307	0.179506	0.607256	2.56385e-125	6.51066e-124	38.6139	17.7544	688	Stromal cell
RFC1	1	0.716411	0.179399	0.588142	7.0224e-50	6.26757e-49	67.4029	56.8667	689	Stromal cell
TAX1BP1	1	0.938451	0.179111	0.576283	5.09299e-36	3.39708e-35	77.6085	71.9615	690	Stromal cell
RAB11B	1	1.03194	0.178817	0.592877	5.2299e-52	4.88865e-51	85.7959	77.925	691	Stromal cell
MORF4L1	1	2.13358	0.178683	0.597642	4.58359e-55	4.52232e-54	99.8477	99.056	692	Stromal cell
YTHDF2	1	1.1474	0.178553	0.589297	1.04087e-47	8.91675e-47	89.5659	82.1821	693	Stromal cell
SEPTIN7	1	1.87014	0.178551	0.573723	3.77976e-32	2.28015e-31	98.1721	95.5886	694	Stromal cell
HOXB6	1	0.414604	0.178423	0.589121	6.31919e-70	8.01394e-69	43.374	26.568	695	Stromal cell
HNRNPK	1	2.39314	0.178386	0.616483	1.76155e-77	2.51174e-76	100	99.7731	696	Stromal cell
ASPM	1	0.435893	0.178325	0.564955	4.7977e-42	3.65108e-41	35.1104	22.9645	697	Stromal cell
MSI1	1	0.252809	0.178302	0.609723	2.00811e-190	9.45584e-189	31.2262	9.3855	698	Stromal cell
TMEM237	1	0.426845	0.178215	0.600917	9.19943e-84	1.4376e-82	48.6672	29.4545	699	Stromal cell
TCF7L2	1	0.510237	0.178191	0.594284	3.24144e-65	3.78659e-64	54.6078	38.1411	700	Stromal cell
DARS1	1	0.744229	0.178062	0.592337	5.32197e-54	5.16014e-53	72.2772	59.6805	701	Stromal cell
KLHDC2	1	0.655153	0.177925	0.596245	1.58897e-60	1.73372e-59	67.5933	52.9636	702	Stromal cell
C1orf198	1	0.42759	0.177882	0.593469	1.1134e-74	1.52145e-73	45.5446	27.6573	703	Stromal cell
LINC00665	1	0.423516	0.177777	0.602349	2.03816e-86	3.33405e-85	48.9337	29.1822	704	Stromal cell
RPL37	1	3.94177	0.177223	0.648628	2.62342e-124	6.5913e-123	100	100	705	Stromal cell
PPA1	1	0.872077	0.177057	0.585823	1.81124e-45	1.48257e-44	76.4661	63.5836	706	Stromal cell
TCTEX1D2	1	0.470121	0.176439	0.596143	1.22898e-70	1.5745e-69	52.1706	34.6828	707	Stromal cell
MAP3K13	1	0.739652	0.176274	0.591161	8.56162e-53	8.0988e-52	71.4014	60.098	708	Stromal cell
COPS6	1	1.132	0.176271	0.591599	2.92779e-50	2.63625e-49	88.6519	83.0081	709	Stromal cell
AJUBA	1	0.273626	0.176156	0.610985	5.5081e-169	2.13624e-167	34.1203	11.8453	710	Stromal cell
AXL	1	0.375659	0.175964	0.601708	6.33561e-102	1.24328e-100	41.8888	20.8496	711	Stromal cell
ZNF511	1	0.586766	0.17588	0.59616	1.39416e-62	1.56603e-61	62.6809	48.2255	712	Stromal cell
RBM4B	1	0.447632	0.175673	0.600705	3.33328e-79	4.85008e-78	51.8279	32.9582	713	Stromal cell
SPSB4	1	0.257461	0.175614	0.610954	4.15005e-185	1.83661e-183	32.4067	10.148	714	Stromal cell
OSR2	1	0.213524	0.17551	0.582563	1.97266e-195	9.85452e-194	20.2589	3.81229	715	Stromal cell
DENR	1	0.82105	0.175498	0.590595	5.37328e-51	4.9192e-50	74.2955	65.5442	716	Stromal cell
SPIN1	1	0.48595	0.175356	0.597648	5.53521e-71	7.12562e-70	54.6078	36.6615	717	Stromal cell
GOLM1	1	0.736868	0.175327	0.585677	7.20773e-47	6.0722e-46	69.9543	57.62	718	Stromal cell
HAND2-AS1	1	0.182948	0.175275	0.607786	0	0	22.5057	0.962149	719	Stromal cell
LINC02802	1	0.405498	0.175208	0.596634	4.65262e-80	6.86342e-79	45.6969	27.5756	720	Stromal cell
ZNF146	1	0.51993	0.175138	0.59479	2.07839e-64	2.39127e-63	57.1973	40.4375	721	Stromal cell
RPL9	1	3.99728	0.175005	0.646728	3.34953e-121	8.14696e-120	100	99.9909	722	Stromal cell
EFNA5	1	0.327219	0.174989	0.599952	4.99298e-116	1.14892e-114	36.4052	16.0116	723	Stromal cell
WDR6	1	0.521678	0.174878	0.596212	4.24602e-66	5.0234e-65	57.5781	40.8913	724	Stromal cell
FAM217B	1	0.39946	0.174698	0.600306	3.18833e-87	5.2762e-86	45.9634	26.7042	725	Stromal cell
CIB2	1	0.304539	0.174661	0.607752	8.79351e-131	2.37136e-129	37.9284	16.7468	726	Stromal cell
COL5A1	1	0.314716	0.174528	0.597841	8.28377e-109	1.74433e-107	35.9863	16.9284	727	Stromal cell
FAAP20	1	0.959162	0.17428	0.594818	1.18844e-54	1.16501e-53	82.5209	75.5923	728	Stromal cell
DACT3	1	0.241438	0.174122	0.607536	7.21392e-194	3.53747e-192	29.9695	8.57765	729	Stromal cell
FARP1	1	0.609339	0.174097	0.588768	3.67687e-53	3.50709e-52	61.9573	47.7081	730	Stromal cell
RPS21	1	3.31093	0.173956	0.636187	9.29795e-105	1.88352e-103	100	99.9909	731	Stromal cell
TRA2B	1	1.52343	0.173875	0.595242	3.38718e-53	3.2342e-52	96.9916	94.1182	732	Stromal cell
SYCE1L	1	0.328555	0.173688	0.601727	2.86903e-107	5.94167e-106	39.3374	19.5516	733	Stromal cell
NR2F1-AS1	1	0.333168	0.173484	0.59592	2.72651e-97	5.07055e-96	37.6999	19.1522	734	Stromal cell
SEMA5A	1	0.275991	0.173446	0.59813	6.22851e-142	1.90072e-140	30.8454	10.983	735	Stromal cell
RPS6	1	4.335	0.173434	0.659848	1.91819e-143	5.93861e-142	100	100	736	Stromal cell
PHLDB2	1	0.30112	0.172993	0.586322	7.38269e-90	1.26186e-88	32.3305	16.0479	737	Stromal cell
PSMB7	1	1.62758	0.17289	0.599758	4.29085e-58	4.47351e-57	98.5529	96.4872	738	Stromal cell
ZNF667-AS1	1	0.510258	0.172618	0.597032	5.04505e-68	6.17064e-67	57.4638	39.0306	739	Stromal cell
EPM2AIP1	1	0.469052	0.172445	0.598888	5.7396e-74	7.77836e-73	53.8842	35.2909	740	Stromal cell
NINL	1	0.28051	0.172385	0.60363	8.75347e-137	2.52325e-135	34.1965	13.8422	741	Stromal cell
XRCC6	1	1.6344	0.172368	0.592217	9.56307e-50	8.50312e-49	98.0198	95.5977	742	Stromal cell
N4BP2L2	1	1.03271	0.172148	0.58671	1.61013e-45	1.31997e-44	84.7677	77.9523	743	Stromal cell
ZNF827	1	0.398922	0.17207	0.59806	8.42891e-83	1.29444e-81	46.0396	27.1762	744	Stromal cell
TCAF1	1	0.636736	0.172025	0.587806	2.65922e-51	2.44922e-50	63.6329	49.8048	745	Stromal cell
SLC2A1	1	0.308747	0.171916	0.603463	6.24701e-124	1.56219e-122	36.7098	16.0842	746	Stromal cell
TRMT112	1	1.75257	0.17182	0.605315	2.1454e-64	2.46703e-63	99.048	97.9395	747	Stromal cell
REST	1	0.731574	0.171799	0.585019	3.34517e-46	2.78624e-45	69.9162	58.5187	748	Stromal cell
NDFIP1	1	0.864784	0.171713	0.585186	5.95873e-45	4.80732e-44	77.9893	68.0403	749	Stromal cell
SGO1	1	0.384274	0.171384	0.580887	1.04743e-62	1.18028e-61	38.4235	23.4274	750	Stromal cell
HSP90AB1	1	3.20375	0.171228	0.588914	1.07691e-45	8.87279e-45	100	99.9637	751	Stromal cell
EFNA4	1	0.422348	0.171088	0.599304	2.93169e-80	4.35183e-79	49.3145	30.2532	752	Stromal cell
CNBP	1	1.68175	0.170951	0.595773	1.56896e-53	1.51094e-52	98.6672	96.6052	753	Stromal cell
DCBLD2	1	0.295603	0.170738	0.605256	9.50972e-130	2.52617e-128	36.5956	15.7756	754	Stromal cell
ERBB2	1	0.260409	0.170714	0.608103	4.56976e-170	1.78858e-168	32.6352	10.8196	755	Stromal cell
PAK4	1	0.396383	0.170444	0.596045	1.39621e-78	2.01916e-77	46.23	28.0657	756	Stromal cell
NPW	1	0.381453	0.170417	0.573933	2.35051e-58	2.46503e-57	34.1965	19.9328	757	Stromal cell
MTA3	1	0.417676	0.17035	0.59708	3.33235e-77	4.73252e-76	48.3625	30.1262	758	Stromal cell
RPS27A	1	4.13686	0.170218	0.648398	6.4272e-124	1.60537e-122	100	100	759	Stromal cell
ATAD5	1	0.385631	0.170008	0.586802	6.21244e-69	7.74504e-68	41.0891	25.0613	760	Stromal cell
FHL1	1	0.386634	0.16986	0.595897	1.1375e-84	1.81617e-83	42.9551	24.0356	761	Stromal cell
PRAF2	1	0.544891	0.169807	0.591412	6.50291e-59	6.90118e-58	58.9109	41.554	762	Stromal cell
SSBP4	1	0.906705	0.169754	0.584047	1.68849e-43	1.32758e-42	78.789	71.7164	763	Stromal cell
EPB41	1	0.358518	0.169662	0.597073	7.45877e-90	1.27384e-88	41.4699	22.7285	764	Stromal cell
SURF2	1	0.388218	0.169647	0.598869	1.38876e-84	2.2025e-83	45.9634	27.0219	765	Stromal cell
RFC4	1	0.507337	0.169631	0.584378	6.40693e-53	6.07136e-52	52.0944	37.542	766	Stromal cell
GAS1	1	0.294452	0.169503	0.598563	8.11845e-125	2.04941e-123	33.5491	13.7242	767	Stromal cell
SMARCC2	1	0.504901	0.169425	0.591855	2.13742e-61	2.3648e-60	55.674	39.0851	768	Stromal cell
ACVR2B	1	0.31464	0.169259	0.60154	1.11287e-110	2.393e-109	38.3092	18.4442	769	Stromal cell
NEFM	1	0.314173	0.169231	0.565362	3.4157e-61	3.76733e-60	25.933	13.1796	770	Stromal cell
AC090498.1	1	0.972898	0.1691	0.564104	1.07766e-25	5.42546e-25	74.4859	67.4775	771	Stromal cell
IKZF4	1	0.2308	0.169021	0.60838	6.50557e-203	3.48669e-201	29.703	8.10565	772	Stromal cell
CEP78	1	0.404688	0.168963	0.593309	9.99276e-74	1.35251e-72	45.735	28.5014	773	Stromal cell
NCBP2	1	0.930044	0.168913	0.587846	3.67508e-47	3.12199e-46	81.2262	72.5697	774	Stromal cell
NDUFA11	1	1.83951	0.168671	0.605377	2.46397e-64	2.83031e-63	99.5811	98.584	775	Stromal cell
GPATCH8	1	0.529514	0.168454	0.589676	3.9115e-57	4.0075e-56	57.0069	41.8807	776	Stromal cell
EPHB2	1	0.229871	0.168213	0.603221	1.96576e-190	9.27691e-189	28.4082	7.83335	777	Stromal cell
MBIP	1	0.394108	0.168063	0.599742	2.2325e-84	3.52752e-83	47.1439	28.0748	778	Stromal cell
BAZ1B	1	0.86627	0.167555	0.58231	6.02395e-42	4.57284e-41	75.3998	67.7861	779	Stromal cell
ZNF32	1	0.47339	0.167506	0.596115	3.78569e-69	4.73345e-68	54.3793	36.4074	780	Stromal cell
PDGFRB	1	0.339731	0.167503	0.607321	2.28949e-132	6.30156e-131	38.7662	15.6758	781	Stromal cell
TNRC6A	1	0.514406	0.167449	0.589318	2.22511e-57	2.28962e-56	55.8644	40.9186	782	Stromal cell
MMP23B	1	0.206768	0.167401	0.595137	7.7494e-223	4.76376e-221	23.5339	4.57475	783	Stromal cell
IGF2BP1	1	0.665302	0.167357	0.586072	2.23741e-48	1.94404e-47	65.6512	54.9605	784	Stromal cell
SLC25A36	1	0.519341	0.167115	0.591756	3.08702e-60	3.34091e-59	57.6923	40.846	785	Stromal cell
NCBP3	1	0.50118	0.167048	0.588727	1.19691e-57	1.23638e-56	54.3412	38.8309	786	Stromal cell
NOTCH3	1	0.350177	0.166934	0.600197	4.24876e-99	8.092e-98	41.2034	21.0674	787	Stromal cell
DTX3	1	0.283632	0.166767	0.605354	7.28316e-133	2.0124e-131	36.0625	15.2401	788	Stromal cell
SVEP1	1	0.207697	0.166542	0.60542	1.1303e-246	8.22881e-245	26.2376	5.15567	789	Stromal cell
THUMPD3	1	0.406861	0.166515	0.595435	9.09826e-76	1.26187e-74	47.3724	29.3183	790	Stromal cell
TSEN34	1	0.68709	0.166498	0.588776	7.08721e-51	6.4744e-50	69.2688	57.1299	791	Stromal cell
BMPR1A	1	0.245766	0.166462	0.606698	2.95328e-172	1.1775e-170	31.5308	10.2569	792	Stromal cell
NAT14	1	0.398967	0.16643	0.599827	7.64005e-84	1.19567e-82	47.9436	28.338	793	Stromal cell
RPL11	1	4.17091	0.166379	0.656042	8.36632e-137	2.41491e-135	100	100	794	Stromal cell
CBX6	1	0.359047	0.16624	0.595398	2.96103e-85	4.76334e-84	41.965	23.5817	795	Stromal cell
CHCHD6	1	0.346554	0.166239	0.59981	3.37138e-94	6.03819e-93	42.2696	23.1007	796	Stromal cell
CNTLN	1	0.408005	0.166189	0.592626	7.85664e-72	1.02564e-70	46.3823	29.1368	797	Stromal cell
FIGN	1	0.28808	0.16608	0.601202	6.71348e-124	1.67296e-122	35.1866	15.113	798	Stromal cell
PRCD	1	0.195606	0.165943	0.596865	2.03763e-246	1.47839e-244	23.1912	3.95752	799	Stromal cell
ACTL6A	1	0.709341	0.165909	0.584668	4.29731e-46	3.57094e-45	68.3168	57.6745	800	Stromal cell
LRRTM1	1	0.183332	0.165856	0.585244	3.37287e-269	2.81041e-267	19.0023	2.02414	801	Stromal cell
H2AW	1	0.379182	0.1657	0.587809	1.3042e-70	1.66886e-69	41.5461	24.9342	802	Stromal cell
SKA2	1	0.838515	0.165688	0.57691	4.96692e-37	3.37849e-36	72.8484	64.936	803	Stromal cell
KDM1A	1	0.732597	0.165493	0.584839	6.70221e-46	5.54772e-45	70.9063	59.5353	804	Stromal cell
GLO1	1	1.00044	0.165489	0.584229	4.1946e-43	3.27387e-42	83.473	76.2367	805	Stromal cell
TPBG	1	0.304621	0.165481	0.599586	1.86439e-112	4.09994e-111	36.7098	16.8285	806	Stromal cell
PLAT	1	0.636276	0.165479	0.57529	7.61473e-43	5.90439e-42	51.9802	35.4634	807	Stromal cell
TCEAL9	1	1.28573	0.165308	0.566801	4.67919e-27	2.4386e-26	92.3458	82.4544	808	Stromal cell
HNRNPA2B1	1	2.71382	0.165266	0.590264	4.233e-47	3.59308e-46	100	99.8366	809	Stromal cell
GJC1	1	0.311491	0.165237	0.599429	2.52316e-106	5.17018e-105	37.9665	18.4805	810	Stromal cell
PTBP1	1	1.23229	0.165176	0.585798	5.76477e-44	4.57642e-43	91.4699	86.1668	811	Stromal cell
CCNI	1	2.13169	0.165005	0.598829	2.08336e-56	2.10418e-55	99.7334	99.5643	812	Stromal cell
HPF1	1	0.721226	0.164765	0.585791	4.15877e-47	3.53148e-46	70.3732	59.3265	813	Stromal cell
TNNT2	1	0.178472	0.164757	0.594831	0	0	20.3732	1.38876	814	Stromal cell
DPY30	1	0.962617	0.164645	0.588845	4.12442e-48	3.57199e-47	83.0922	75.8373	815	Stromal cell
FREM1	1	0.219472	0.164621	0.592528	1.05417e-171	4.17963e-170	25.1333	6.83489	816	Stromal cell
SNRPN	1	1.075	0.164407	0.583341	6.07635e-42	4.61098e-41	86.9383	79.4681	817	Stromal cell
FBXO5	1	0.376426	0.164327	0.585372	2.33279e-68	2.87303e-67	40.2894	23.9811	818	Stromal cell
WDR54	1	0.543848	0.164326	0.588654	4.80326e-55	4.73467e-54	58.6062	43.5418	819	Stromal cell
ADNP	1	0.521917	0.164259	0.588303	1.21979e-55	1.21529e-54	56.7022	41.7446	820	Stromal cell
PHF3	1	0.505589	0.164066	0.588506	6.47559e-57	6.60597e-56	55.179	39.6115	821	Stromal cell
HSPD1	1	2.01878	0.163856	0.575601	1.10782e-33	6.96458e-33	99.4669	97.9577	822	Stromal cell
RNF150	1	0.247187	0.163821	0.603434	6.07396e-165	2.27305e-163	30.8073	10.03	823	Stromal cell
CCAR1	1	0.912624	0.163405	0.582761	3.93035e-42	3.00173e-41	78.8271	71.9797	824	Stromal cell
GPC1	1	0.226616	0.163403	0.604997	1.04538e-195	5.24682e-194	28.8652	7.83335	825	Stromal cell
HNRNPAB	1	1.24533	0.163321	0.575307	4.547e-34	2.88153e-33	89.2232	83.7433	826	Stromal cell
DHX9	1	0.832377	0.163273	0.583867	8.87558e-44	7.02505e-43	75.933	66.9148	827	Stromal cell
SNAI2	1	0.483776	0.163164	0.586935	4.353e-61	4.79369e-60	48.6672	30.5437	828	Stromal cell
FGFR2	1	0.211741	0.162887	0.603316	7.56477e-224	4.70449e-222	26.5804	5.82736	829	Stromal cell
SUGP2	1	0.454714	0.162622	0.589864	5.01323e-62	5.59295e-61	51.3328	34.9823	830	Stromal cell
PHF6	1	0.536284	0.1626	0.584459	2.23292e-50	2.01653e-49	56.7403	43.5236	831	Stromal cell
DVL2	1	0.384471	0.162557	0.597762	1.44339e-81	2.1759e-80	46.6489	27.9114	832	Stromal cell
PNRC2	1	0.917867	0.162476	0.583288	1.22987e-42	9.49188e-42	80.1599	72.4426	833	Stromal cell
UBA2	1	0.824393	0.1624	0.583613	1.39676e-43	1.10064e-42	74.9429	65.762	834	Stromal cell
CCT8	1	1.73617	0.162334	0.586319	9.85899e-44	7.80052e-43	98.9337	96.9683	835	Stromal cell
ZNF3	1	0.4406	0.162297	0.593684	1.79487e-68	2.21821e-67	51.2947	33.4211	836	Stromal cell
UBE2V2	1	0.907689	0.162129	0.585933	2.09802e-45	1.71335e-44	80.9216	72.6877	837	Stromal cell
SAFB	1	0.721644	0.161959	0.58279	6.33684e-44	5.02308e-43	70.1447	59.7803	838	Stromal cell
SMARCA5	1	0.863566	0.161949	0.57899	9.00461e-39	6.34757e-38	75.6283	67.8497	839	Stromal cell
CAMLG	1	0.84625	0.161891	0.582219	4.27031e-42	3.2567e-41	76.5423	68.5668	840	Stromal cell
CTNNB1	1	1.14631	0.161847	0.565866	1.37823e-26	7.1081e-26	84.5011	75.9553	841	Stromal cell
WFIKKN1	1	0.253544	0.16173	0.583013	2.64439e-109	5.60711e-108	26.7708	10.5201	842	Stromal cell
PIAS4	1	0.351018	0.161615	0.59708	7.93346e-87	1.30376e-85	42.917	24.3623	843	Stromal cell
RNASEH2A	1	0.728396	0.161509	0.57037	2.8332e-32	1.71642e-31	63.7852	56.5036	844	Stromal cell
BBX	1	0.665199	0.161463	0.578409	1.88883e-40	1.3836e-39	64.5468	54.1164	845	Stromal cell
ALKBH2	1	0.38139	0.161442	0.594867	4.7659e-78	6.8505e-77	45.3161	27.158	846	Stromal cell
ZNF326	1	0.714095	0.161332	0.5814	1.26972e-42	9.79541e-42	67.8218	58.4279	847	Stromal cell
CDK1	1	0.66394	0.161196	0.549356	6.01071e-19	2.42601e-18	46.2681	38.8581	848	Stromal cell
CDH3	1	0.176001	0.161083	0.600979	0	0	22.1249	1.96061	849	Stromal cell
PRRC2B	1	0.614899	0.16099	0.584131	2.57297e-47	2.19273e-46	62.8713	51.1119	850	Stromal cell
UBE3A	1	0.685726	0.160722	0.583744	1.93415e-45	1.58195e-44	67.8599	57.1844	851	Stromal cell
ARID5B	1	0.473553	0.160684	0.580608	2.15526e-52	2.02439e-51	47.182	31.5512	852	Stromal cell
NHLRC3	1	0.428676	0.160681	0.593073	1.3605e-68	1.68628e-67	50.3427	32.5406	853	Stromal cell
CD248	1	0.308712	0.160646	0.603424	1.76661e-128	4.64084e-127	36.6337	14.8679	854	Stromal cell
SLIT3	1	0.272803	0.160595	0.590476	7.66702e-115	1.73799e-113	30.4646	12.2719	855	Stromal cell
CCNB2	1	0.639017	0.160415	0.555906	4.24844e-23	1.97351e-22	51.0663	41.8807	856	Stromal cell
PBK	1	0.36787	0.160351	0.576033	6.84686e-61	7.51288e-60	35.2628	20.1325	857	Stromal cell
RPAIN	1	0.829663	0.160193	0.585558	1.37833e-45	1.13212e-44	77.1135	68.1038	858	Stromal cell
TOP2B	1	0.636608	0.160066	0.582644	3.06372e-45	2.48299e-44	64.623	52.8456	859	Stromal cell
GLI3	1	0.287621	0.160035	0.596973	2.30628e-112	5.06645e-111	34.92	15.585	860	Stromal cell
SAE1	1	1.06393	0.159965	0.578431	2.86666e-37	1.95738e-36	83.2064	78.3426	861	Stromal cell
NIPBL	1	0.664699	0.159812	0.57978	9.69941e-42	7.33421e-41	65.2704	55.5505	862	Stromal cell
GSTM3	1	0.614684	0.159515	0.583239	1.36765e-46	1.1454e-45	62.4905	48.8881	863	Stromal cell
GPR20	1	0.176285	0.159496	0.589878	6.90549e-281	6.16322e-279	20.1066	2.21476	864	Stromal cell
SBK1	1	0.241852	0.159489	0.600224	9.86132e-152	3.28675e-150	30.5027	10.5655	865	Stromal cell
EAPP	1	0.714425	0.159233	0.58476	4.64456e-46	3.85648e-45	70.4874	60.1616	866	Stromal cell
PKN2	1	0.484017	0.159204	0.583081	1.49058e-51	1.38181e-50	52.2468	37.6146	867	Stromal cell
FADS1	1	0.808565	0.159158	0.575882	2.62609e-36	1.76099e-35	71.3633	62.6305	868	Stromal cell
C19orf48	1	0.863279	0.159156	0.576382	2.61273e-36	1.75259e-35	74.2574	65.5079	869	Stromal cell
SPAG16	1	0.396713	0.158294	0.593214	5.83976e-73	7.77578e-72	46.9916	28.8554	870	Stromal cell
ZNF397	1	0.353477	0.158253	0.592167	9.58492e-79	1.38991e-77	41.9269	24.2625	871	Stromal cell
PTBP2	1	0.299391	0.158141	0.596889	1.0792e-102	2.1335e-101	37.1287	18.1175	872	Stromal cell
CNTNAP2	1	0.176691	0.15809	0.592287	4.00365e-281	3.58832e-279	20.8302	2.44168	873	Stromal cell
EEF2	1	2.90595	0.158046	0.594188	4.10149e-51	3.7662e-50	100	99.9637	874	Stromal cell
OSTC	1	1.64935	0.157819	0.587803	2.47614e-45	2.0152e-44	98.6672	96.5236	875	Stromal cell
RSBN1	1	0.42964	0.157731	0.587321	1.9755e-60	2.14777e-59	48.7814	33.0035	876	Stromal cell
ILF2	1	1.79196	0.157614	0.577039	4.51303e-35	2.94036e-34	99.1241	96.814	877	Stromal cell
ITSN1	1	0.4664	0.157592	0.584392	2.06988e-54	2.02164e-53	50.9901	35.4725	878	Stromal cell
CHD6	1	0.492484	0.157163	0.583797	1.65337e-51	1.53073e-50	53.5034	39.5207	879	Stromal cell
TMX4	1	0.356567	0.15712	0.589153	7.05771e-73	9.37994e-72	41.6603	24.9977	880	Stromal cell
CDK5RAP2	1	0.394207	0.15694	0.581861	6.38612e-58	6.63528e-57	43.1455	28.1656	881	Stromal cell
C7orf50	1	0.83933	0.156898	0.580264	3.61673e-40	2.63126e-39	76.0091	67.8225	882	Stromal cell
CENPH	1	0.47109	0.15687	0.58227	7.81736e-52	7.28175e-51	50.3808	35.2909	883	Stromal cell
PDLIM7	1	1.03786	0.156838	0.568232	1.25069e-28	6.81442e-28	82.2163	72.4607	884	Stromal cell
RPS12	1	4.28261	0.156767	0.635733	5.61774e-104	1.12413e-102	100	100	885	Stromal cell
GSTA4	1	0.659956	0.156627	0.576886	5.80432e-39	4.10109e-38	64.6992	53.7987	886	Stromal cell
SNRPD1	1	1.87738	0.156305	0.574063	1.77313e-32	1.08003e-31	99.2384	97.4312	887	Stromal cell
SCOC	1	0.641288	0.156213	0.583072	1.65434e-45	1.3557e-44	65.5369	53.6262	888	Stromal cell
ZNF714	1	0.386362	0.156195	0.586823	4.75151e-65	5.52944e-64	44.1356	27.9477	889	Stromal cell
RPL27A	1	4.11146	0.156034	0.646756	3.09759e-121	7.54277e-120	100	100	890	Stromal cell
MKI67	1	0.66467	0.155882	0.540959	1.15166e-13	3.75283e-13	43.869	38.368	891	Stromal cell
ANAPC16	1	1.37741	0.155802	0.587795	7.6935e-46	6.35347e-45	95.5826	92.5297	892	Stromal cell
ATN1	1	0.357955	0.155796	0.59365	2.49537e-79	3.63832e-78	43.374	25.261	893	Stromal cell
TMEM45A	1	0.340141	0.155534	0.592579	9.26155e-82	1.40411e-80	41.051	23.028	894	Stromal cell
TRIP6	1	0.496757	0.155481	0.587111	1.78963e-55	1.77721e-54	55.2932	38.7311	895	Stromal cell
RHNO1	1	0.500404	0.155396	0.578179	4.71944e-45	3.81327e-44	52.5133	39.203	896	Stromal cell
DZIP1	1	0.322445	0.15529	0.595436	1.37696e-92	2.43751e-91	39.4136	20.4139	897	Stromal cell
WDR73	1	0.40033	0.155014	0.590607	7.82282e-68	9.53534e-67	47.3724	30.0808	898	Stromal cell
OSBPL1A	1	0.417646	0.154983	0.587084	8.55139e-62	9.52531e-61	47.7913	30.8977	899	Stromal cell
HSPE1	1	1.94381	0.154979	0.575775	6.87926e-34	4.34789e-33	99.2384	98.0757	900	Stromal cell
PAWR	1	0.319991	0.154489	0.588157	1.98905e-80	2.96287e-79	37.3953	20.2868	901	Stromal cell
NSA2	1	1.17929	0.154456	0.584989	1.90192e-43	1.49373e-42	90.1752	85.7584	902	Stromal cell
MND1	1	0.377871	0.154308	0.581344	2.20555e-60	2.39301e-59	40.8606	25.3971	903	Stromal cell
NSD2	1	0.431092	0.154271	0.5822	3.80313e-54	3.69756e-53	47.182	32.4952	904	Stromal cell
UNC119	1	0.423648	0.154267	0.58737	4.77697e-61	5.25516e-60	48.7053	32.2683	905	Stromal cell
PCBP2	1	1.85832	0.154191	0.597992	6.97344e-56	6.97704e-55	99.6192	99.1286	906	Stromal cell
NECTIN2	1	0.890307	0.154119	0.57023	8.59478e-31	4.99824e-30	76.1234	67.7317	907	Stromal cell
QDPR	1	0.50394	0.154092	0.585496	6.654e-53	6.29709e-52	55.9787	40.02	908	Stromal cell
RPL29	1	3.87327	0.153939	0.631645	5.94254e-98	1.11291e-96	100	100	909	Stromal cell
PYCR1	1	0.571457	0.153921	0.581091	2.74411e-45	2.22819e-44	59.5583	46.1469	910	Stromal cell
IFT43	1	0.404704	0.15381	0.590886	9.21641e-68	1.12212e-66	48.0579	30.4166	911	Stromal cell
SNRPC	1	1.32059	0.153641	0.58415	2.68198e-42	2.05272e-41	94.2117	90.8233	912	Stromal cell
CFAP36	1	0.377597	0.153499	0.591236	6.63205e-72	8.66309e-71	45.3161	27.5483	913	Stromal cell
CKS2	1	1.04721	0.153289	0.547277	1.29965e-14	4.43353e-14	72.9627	70.6454	914	Stromal cell
LTBP1	1	0.33438	0.153157	0.591059	1.2974e-83	2.02449e-82	39.147	20.8133	915	Stromal cell
PALM	1	0.346739	0.153097	0.592147	3.06377e-80	4.54158e-79	41.5842	23.3004	916	Stromal cell
BDH2	1	0.581889	0.153052	0.58158	2.56553e-45	2.08716e-44	61.6527	48.0349	917	Stromal cell
RPS23	1	4.34932	0.153019	0.632494	3.62548e-99	6.91109e-98	100	100	918	Stromal cell
FIP1L1	1	0.640874	0.15287	0.579209	1.77558e-41	1.33456e-40	64.8515	54.8607	919	Stromal cell
GSE1	1	0.304852	0.152428	0.590639	5.13535e-87	8.45885e-86	37.0526	19.4608	920	Stromal cell
TCF7L1	1	0.301463	0.15233	0.592478	1.66803e-92	2.95031e-91	36.9002	18.6076	921	Stromal cell
FAT1	1	0.22713	0.152257	0.594951	2.68143e-147	8.6532e-146	28.4082	9.49442	922	Stromal cell
RBMXL1	1	0.350471	0.152181	0.589196	5.17579e-73	6.89599e-72	41.9269	24.9433	923	Stromal cell
SPECC1	1	0.310632	0.152072	0.589378	2.1327e-85	3.4334e-84	36.786	19.0796	924	Stromal cell
SF1	1	1.10059	0.151828	0.58396	1.39024e-42	1.07136e-41	87.6618	83.2985	925	Stromal cell
IPO9	1	0.558419	0.15161	0.579281	1.6027e-43	1.26105e-42	58.9871	46.873	926	Stromal cell
DPP10	1	0.178417	0.151511	0.596838	4.41775e-258	3.47731e-256	22.8865	3.55814	927	Stromal cell
ALDH7A1	1	0.714545	0.151397	0.576122	2.28978e-37	1.56699e-36	68.4692	58.0285	928	Stromal cell
KIF23	1	0.316305	0.151365	0.568751	1.59002e-56	1.61048e-55	30.2742	17.0645	929	Stromal cell
DNMT3A	1	0.641002	0.151315	0.578762	4.8838e-41	3.62605e-40	64.8515	53.7987	930	Stromal cell
NPEPPS	1	0.476746	0.151196	0.583593	1.05002e-51	9.7552e-51	53.4273	38.7946	931	Stromal cell
SALL4	1	0.229643	0.151159	0.584818	1.49992e-118	3.54709e-117	26.4661	9.84842	932	Stromal cell
SRPK1	1	0.594071	0.151156	0.577687	5.73678e-41	4.25047e-40	60.0533	49.3419	933	Stromal cell
MRPL11	1	1.01181	0.151151	0.580305	2.31986e-39	1.6517e-38	85.4532	78.8781	934	Stromal cell
PSMA3-AS1	1	0.603998	0.151132	0.578237	3.15654e-41	2.35427e-40	61.9193	51.1845	935	Stromal cell
CCNB1	1	0.653936	0.151065	0.541525	8.56097e-14	2.80988e-13	46.0396	39.7114	936	Stromal cell
PAFAH1B2	1	0.589902	0.15099	0.581087	1.69203e-44	1.35381e-43	62.3762	49.6868	937	Stromal cell
IPO5	1	0.777669	0.150844	0.577726	3.29294e-38	2.29324e-37	72.658	63.992	938	Stromal cell
PRKRA	1	0.59214	0.150613	0.582165	1.60996e-45	1.31997e-44	62.6809	50.3313	939	Stromal cell
TLE1	1	0.576172	0.150532	0.57803	3.15315e-42	2.41075e-41	59.5583	44.7581	940	Stromal cell
CLSPN	1	0.548229	0.150502	0.558551	2.95482e-26	1.50969e-25	47.0678	38.2591	941	Stromal cell
RPL31	1	3.72543	0.15033	0.626237	3.09699e-90	5.33187e-89	100	100	942	Stromal cell
DAAM1	1	0.575815	0.150058	0.579111	1.26704e-43	9.99527e-43	57.6923	44.3769	943	Stromal cell
KAZN	1	0.230217	0.149975	0.595245	9.1807e-140	2.76211e-138	29.3602	10.4566	944	Stromal cell
TMEM14A	1	0.429644	0.149959	0.584289	4.28247e-56	4.30487e-55	48.8957	33.3848	945	Stromal cell
PNMA1	1	0.464907	0.149887	0.584048	1.95841e-53	1.88175e-52	52.2468	36.2712	946	Stromal cell
LSM14A	1	0.822018	0.149796	0.579984	4.50068e-40	3.26433e-39	76.5804	68.2491	947	Stromal cell
CHD3	1	0.565026	0.149782	0.576856	6.63025e-41	4.90395e-40	58.5682	46.755	948	Stromal cell
FBL	1	1.38423	0.149711	0.578018	2.10741e-36	1.41629e-35	95.3922	91.5131	949	Stromal cell
IFT81	1	0.327176	0.149702	0.589919	1.01556e-79	1.49091e-78	39.604	21.839	950	Stromal cell
GLI2	1	0.197934	0.149572	0.596481	1.2043e-193	5.83838e-192	25.5141	6.21766	951	Stromal cell
PTMA	1	4.30049	0.149437	0.593926	9.42034e-51	8.56544e-50	100	99.9183	952	Stromal cell
TSTD1	1	0.282497	0.149436	0.593368	6.80968e-107	1.40753e-105	34.0061	15.0222	953	Stromal cell
IFT57	1	0.49654	0.149365	0.578959	1.34181e-45	1.10298e-44	54.227	39.8929	954	Stromal cell
HSF2	1	0.312224	0.149337	0.591369	3.17647e-84	4.99317e-83	38.7281	21.1128	955	Stromal cell
H1-1	1	0.312528	0.14925	0.560322	1.1834e-48	1.03338e-47	26.6184	14.9042	956	Stromal cell
ZC2HC1A	1	0.409316	0.149239	0.585949	1.19105e-60	1.30222e-59	47.3343	30.4983	957	Stromal cell
RPS25	1	3.71641	0.149187	0.632307	6.11682e-99	1.1629e-97	100	100	958	Stromal cell
ZBTB44	1	0.360053	0.149175	0.586171	4.28793e-66	5.07016e-65	42.7266	26.5862	959	Stromal cell
RRP15	1	0.448877	0.149137	0.583847	3.72608e-54	3.62431e-53	50.7997	35.0095	960	Stromal cell
CSNK1E	1	0.514977	0.149073	0.581494	3.06312e-47	2.60628e-46	56.3595	43.3421	961	Stromal cell
PDPN	1	0.175629	0.149039	0.579413	3.45929e-193	1.66194e-191	19.1927	3.47645	962	Stromal cell
ACSF2	1	0.252092	0.148986	0.593309	9.24444e-114	2.06485e-112	32.1021	13.7696	963	Stromal cell
BNIP3L	1	0.924175	0.148963	0.575303	4.77913e-35	3.10994e-34	80.6169	72.488	964	Stromal cell
MORF4L2	1	1.36935	0.148909	0.568268	3.40231e-28	1.82486e-27	94.7829	89.3437	965	Stromal cell
WNT5A	1	0.202542	0.148712	0.578035	2.63442e-132	7.23228e-131	21.9726	6.53535	966	Stromal cell
C15orf41	1	0.256178	0.148663	0.590881	1.4603e-105	2.96947e-104	32.1021	14.405	967	Stromal cell
ZSCAN18	1	0.447083	0.148383	0.585179	1.05546e-55	1.05304e-54	51.409	35.1638	968	Stromal cell
IP6K2	1	0.83101	0.14838	0.575424	1.04942e-35	6.95406e-35	76.1234	67.886	969	Stromal cell
GTSE1	1	0.433749	0.148262	0.557968	4.34275e-32	2.61165e-31	36.2529	25.2337	970	Stromal cell
PCMTD2	1	0.34467	0.148202	0.587676	3.87962e-71	5.00946e-70	41.5461	24.6256	971	Stromal cell
C5orf15	1	0.521473	0.147937	0.583234	3.60527e-49	3.17785e-48	57.9208	42.38	972	Stromal cell
GATA5	1	0.191528	0.1479	0.584384	3.99444e-169	1.55484e-167	22.1249	5.35536	973	Stromal cell
NETO2	1	0.384097	0.147794	0.578053	2.05481e-54	2.00784e-53	41.5461	26.5953	974	Stromal cell
DDX24	1	0.898259	0.147786	0.574828	8.50298e-35	5.49294e-34	80.2361	72.0977	975	Stromal cell
APBB1	1	0.30662	0.147624	0.592349	2.24448e-87	3.72293e-86	38.6139	20.4321	976	Stromal cell
XRCC1	1	0.451613	0.147573	0.583588	4.16843e-53	3.9695e-52	51.7898	36.3166	977	Stromal cell
MAP1A	1	0.230496	0.147573	0.593219	5.49589e-136	1.57149e-134	28.9033	10.2387	978	Stromal cell
EEF1B2	1	2.79957	0.147573	0.603439	2.67055e-61	2.95158e-60	100	99.9092	979	Stromal cell
PUM1	1	0.595223	0.147398	0.579116	3.13585e-42	2.39838e-41	62.2239	51.0847	980	Stromal cell
SNRNP200	1	0.597093	0.147388	0.578978	4.92122e-42	3.74374e-41	62.3382	51.3661	981	Stromal cell
METRN	1	0.281254	0.147254	0.592314	9.57822e-104	1.90768e-102	33.968	15.2673	982	Stromal cell
IGF2BP3	1	0.594925	0.147245	0.577346	1.71893e-40	1.25959e-39	62.1097	50.1588	983	Stromal cell
ATP6V1G1	1	1.5786	0.147238	0.583267	4.73361e-41	3.51821e-40	98.3244	96.0062	984	Stromal cell
CXXC4	1	0.236922	0.147221	0.588244	5.98543e-118	1.40766e-116	28.5986	11.0284	985	Stromal cell
CLIP3	1	0.244295	0.14712	0.595339	1.53772e-125	3.91422e-124	31.5308	12.4263	986	Stromal cell
C9orf116	1	0.21786	0.146961	0.593229	2.96654e-143	9.17091e-142	27.9132	9.46719	987	Stromal cell
SRSF5	1	1.46045	0.146849	0.576647	4.82306e-35	3.13756e-34	95.3542	92.5933	988	Stromal cell
PAICS	1	0.904824	0.146806	0.568792	1.63007e-29	9.09287e-29	75.7045	69.42	989	Stromal cell
PCNA	1	1.04793	0.146748	0.549073	1.22746e-15	4.35584e-15	72.2772	68.83	990	Stromal cell
PLEKHJ1	1	0.867421	0.146722	0.575506	1.62396e-35	1.07214e-34	77.9893	70.0554	991	Stromal cell
ANTXR1	1	0.22542	0.146607	0.59616	4.11631e-144	1.28558e-142	29.4364	10.1933	992	Stromal cell
HIC2	1	0.291726	0.146591	0.589177	2.31851e-86	3.78684e-85	36.1005	18.7619	993	Stromal cell
R3HCC1	1	0.470506	0.146566	0.583245	2.21772e-51	2.047e-50	53.77	38.5495	994	Stromal cell
SETD5	1	0.64004	0.146549	0.577251	1.7961e-39	1.28265e-38	65.6893	53.7896	995	Stromal cell
ZNF770	1	0.395857	0.146508	0.583601	7.91578e-58	8.20464e-57	46.3442	30.5528	996	Stromal cell
ZNF91	1	0.354048	0.146052	0.585953	5.82131e-67	6.98786e-66	42.1173	25.624	997	Stromal cell
[truncated: 12,003 more rows]

## Sheet: Human.FL
Table S3B Differentially expressed genes used for cell annotation in each stage-specific atlas and cross-stage reference (Human.FL)
Feature	Group	AvgExpr	logFC	AUC	P val	P adj	Pct_in	Pct_out	Rank	Cell annotation
C1QB	0	4.36695	3.60145	0.959197	0	0	99.0208	35.0963	1	Dendritic cell
C1QC	0	4.27015	3.56301	0.963155	0	0	99.2118	34.1085	2	Dendritic cell
C1QA	0	4.27159	3.50588	0.957501	0	0	99.2775	35.0241	3	Dendritic cell
HMOX1	0	3.34525	2.81023	0.940238	0	0	96.716	31.8415	4	Dendritic cell
FTL	0	6.88051	2.76114	0.953464	0	0	100	99.9958	5	Dendritic cell
CST3	0	4.56331	2.72946	0.918517	0	0	99.994	82.5104	6	Dendritic cell
LGMN	0	3.22847	2.59866	0.942424	0	0	98.0356	40.0569	7	Dendritic cell
CD68	0	3.07358	2.52633	0.96328	0	0	99.5164	33.6769	8	Dendritic cell
CTSB	0	3.53417	2.46625	0.938918	0	0	99.7731	66.5667	9	Dendritic cell
MS4A7	0	2.85803	2.44741	0.944716	0	0	98.0535	22.862	10	Dendritic cell
LIPA	0	3.03471	2.42628	0.925025	0	0	96.5668	40.1656	11	Dendritic cell
SLC40A1	0	3.12004	2.39285	0.931026	0	0	96.2264	53.8976	12	Dendritic cell
TYROBP	0	3.4158	2.37541	0.90181	0	0	99.9761	46.3783	13	Dendritic cell
FCGRT	0	3.52906	2.31147	0.950968	0	0	99.9881	69.4996	14	Dendritic cell
SAT1	0	3.78709	2.24869	0.90731	0	0	99.9881	79.0894	15	Dendritic cell
MS4A6A	0	2.76201	2.2363	0.931428	0	0	95.9697	29.4511	16	Dendritic cell
AIF1	0	3.74957	2.23112	0.929936	0	0	100	69.1285	17	Dendritic cell
NPC2	0	3.23504	2.22683	0.951289	0	0	99.9224	63.8157	18	Dendritic cell
FOLR2	0	2.56261	2.21634	0.933601	0	0	95.277	20.1361	19	Dendritic cell
CD5L	0	2.45003	2.2016	0.883438	0	0	83.7354	14.5055	20	Dendritic cell
PSAP	0	3.56852	2.13843	0.926036	0	0	99.9821	80.2747	21	Dendritic cell
FCGR3A	0	2.47367	2.13634	0.929045	0	0	93.9754	19.7818	22	Dendritic cell
SEPP1	0	2.62247	2.10651	0.860145	0	0	85.5684	29.8022	23	Dendritic cell
FCER1G	0	3.18456	2.09283	0.90526	0	0	99.8985	54.4401	24	Dendritic cell
RNASET2	0	2.80195	2.09123	0.944655	0	0	99.8567	45.0101	25	Dendritic cell
TIMD4	0	2.31759	2.08908	0.939563	0	0	93.9455	15.2539	26	Dendritic cell
CTSD	0	2.9894	2.02767	0.926432	0	0	98.5789	64.6633	27	Dendritic cell
CD74	0	3.50294	1.97084	0.819524	0	0	99.785	61.2507	28	Dendritic cell
MARCO	0	2.16578	1.96575	0.877757	0	0	82.0934	13.3829	29	Dendritic cell
CTSS	0	2.54369	1.92972	0.911999	0	0	99.0327	35.6722	30	Dendritic cell
GPX1	0	3.28383	1.85328	0.836491	0	0	85.8849	67.0297	31	Dendritic cell
CCL3	0	2.46475	1.82913	0.827157	0	0	87.4313	29.7218	32	Dendritic cell
CETP	0	2.12465	1.82083	0.8772	0	0	84.7385	20.3002	33	Dendritic cell
LST1	0	2.71154	1.78396	0.898208	0	0	99.8746	50.8738	34	Dendritic cell
B2M	0	4.77767	1.76557	0.867489	0	0	100	98.6715	35	Dendritic cell
GRN	0	2.51247	1.7564	0.936037	0	0	99.7313	52.0831	36	Dendritic cell
CD163	0	1.99706	1.75286	0.917617	0	0	92.1543	15.4995	37	Dendritic cell
CREG1	0	2.24362	1.74706	0.930854	0	0	97.5102	39.6931	38	Dendritic cell
TMSB4X	0	5.5156	1.73945	0.852147	0	0	100	97.8427	39	Dendritic cell
TMSB10	0	4.65812	1.71309	0.883469	0	0	100	91.7856	40	Dendritic cell
CSF1R	0	2.07859	1.69932	0.9291	0	0	98.4953	24.1633	41	Dendritic cell
CFP	0	2.11903	1.68641	0.898154	0	0	93.844	28.7089	42	Dendritic cell
CCL4	0	2.3159	1.66793	0.814765	0	0	86.685	29.8827	43	Dendritic cell
HLA-B	0	2.89252	1.64823	0.82262	0	0	99.1701	56.4824	44	Dendritic cell
PLD3	0	2.29733	1.63525	0.922733	0	0	98.3998	50.1254	45	Dendritic cell
ITM2B	0	3.28934	1.60303	0.879413	0	0	99.9881	87.3257	46	Dendritic cell
S100A11	0	2.65869	1.60223	0.869271	0	0	99.797	54.3021	47	Dendritic cell
VSIG4	0	1.74929	1.60166	0.896603	0	0	85.1206	10.6403	48	Dendritic cell
RNASE1	0	1.94583	1.59314	0.81402	0	0	77.9795	25.4615	49	Dendritic cell
IGSF6	0	1.84495	1.58535	0.928854	0	0	95.3368	18.7731	50	Dendritic cell
CTSL	0	2.21066	1.54016	0.872686	0	0	94.7397	45.885	51	Dendritic cell
SRGN	0	2.96877	1.5305	0.800221	0	0	99.4984	65.2476	52	Dendritic cell
LILRB5	0	1.72322	1.52301	0.899023	0	0	89.0614	12.5625	53	Dendritic cell
CYBA	0	3.20377	1.50883	0.88356	0	0	99.994	74.1664	54	Dendritic cell
APOE	0	2.07095	1.49806	0.833511	0	0	87.2701	39.1799	55	Dendritic cell
LY96	0	1.74575	1.49231	0.920451	0	0	94.9845	18.0728	56	Dendritic cell
DAB2	0	1.91342	1.48483	0.891316	0	0	95.7547	28.7539	57	Dendritic cell
NINJ1	0	1.87291	1.46693	0.915046	0	0	95.9159	31.8164	58	Dendritic cell
ANXA5	0	2.08084	1.43593	0.915411	0	0	98.149	48.6349	59	Dendritic cell
CYBB	0	1.74875	1.42741	0.917158	0	0	97.0743	22.5171	60	Dendritic cell
RAB32	0	1.838	1.42575	0.916437	0	0	96.3996	33.0372	61	Dendritic cell
MAFB	0	1.7045	1.41553	0.89588	0	0	92.8887	19.4734	62	Dendritic cell
MCOLN1	0	1.66436	1.41117	0.896759	0	0	89.8495	20.7935	63	Dendritic cell
HLA-DRA	0	2.54931	1.39648	0.767023	0	0	94.0232	48.3454	64	Dendritic cell
HLA-E	0	2.47904	1.38784	0.860322	0	0	99.6716	61.1451	65	Dendritic cell
AXL	0	1.61353	1.37858	0.910303	0	0	92.8708	17.8303	66	Dendritic cell
NEAT1	0	2.39855	1.37573	0.830967	0	0	98.6148	60.194	67	Dendritic cell
GLUL	0	2.51999	1.37201	0.885899	0	0	99.1462	81.7505	68	Dendritic cell
VCAM1	0	1.44106	1.35165	0.850796	0	0	74.3193	8.04503	69	Dendritic cell
VIM	0	2.91466	1.33803	0.781506	0	0	99.5701	69.4285	70	Dendritic cell
CPVL	0	1.87007	1.31111	0.873106	0	0	94.3098	44.8136	71	Dendritic cell
VAMP8	0	2.66035	1.30683	0.90635	0	0	99.9761	81.1328	72	Dendritic cell
FTH1	0	5.28961	1.30263	0.896741	0	0	99.9821	99.8484	73	Dendritic cell
CD63	0	3.03845	1.30159	0.872408	0	0	99.9104	87.9811	74	Dendritic cell
GATM	0	1.54735	1.30131	0.906893	0	0	92.9663	19.9176	75	Dendritic cell
CD14	0	1.72086	1.28111	0.833822	0	0	89.0375	24.6744	76	Dendritic cell
CFD	0	1.66461	1.28032	0.854484	0	0	87.6463	30.2162	77	Dendritic cell
ARPC1B	0	2.46471	1.26824	0.870094	0	0	99.9283	71.5283	78	Dendritic cell
A2M	0	1.5383	1.2515	0.889186	0	0	91.6468	22.4021	79	Dendritic cell
MAF	0	1.58779	1.22533	0.88363	0	0	95.1517	26.2736	80	Dendritic cell
CSTB	0	2.33153	1.21817	0.866413	0	0	99.3671	76.7492	81	Dendritic cell
ASAH1	0	1.93685	1.21171	0.877042	0	0	97.2116	58.321	82	Dendritic cell
C2	0	1.3373	1.2094	0.883456	0	0	83.6816	10.3226	83	Dendritic cell
HLA-C	0	2.50582	1.20895	0.803946	0	0	99.5044	70.6827	84	Dendritic cell
TPP1	0	1.66027	1.20259	0.888354	0	0	94.8949	37.6361	85	Dendritic cell
HPGDS	0	1.50638	1.20041	0.879452	0	0	90.8049	22.006	86	Dendritic cell
MPEG1	0	1.43722	1.19073	0.892798	0	0	91.7602	18.9121	87	Dendritic cell
ZFP36L1	0	2.14107	1.17823	0.836784	0	0	99.1044	62.0315	88	Dendritic cell
ADAP2	0	1.3064	1.17203	0.911853	0	0	89.9152	12.1977	89	Dendritic cell
HLA-DRB1	0	1.88414	1.17157	0.764632	0	0	83.4607	34.8998	90	Dendritic cell
GADD45B	0	1.74877	1.16815	0.816474	0	0	90.4048	38.2497	91	Dendritic cell
CTSZ	0	1.55041	1.16809	0.888608	0	0	94.268	34.0646	92	Dendritic cell
HLA-A	0	2.36714	1.16701	0.789424	0	0	98.1013	64.6769	93	Dendritic cell
FUCA1	0	1.36402	1.16527	0.875953	0	0	84.7683	19.7838	94	Dendritic cell
ITGB2	0	1.71185	1.16134	0.85526	0	0	96.1607	37.2599	95	Dendritic cell
ID2	0	2.16257	1.15764	0.816392	0	0	97.6057	62.1862	96	Dendritic cell
RGS1	0	1.53178	1.15347	0.821749	0	0	84.9893	22.5923	97	Dendritic cell
S100A9	0	1.57989	1.14934	0.828665	0	0	84.4638	25.7092	98	Dendritic cell
CCL4L2	0	1.51311	1.14301	0.768285	0	0	71.7519	20.712	99	Dendritic cell
FABP5	0	2.34962	1.14248	0.819872	0	0	97.9998	76.2339	100	Dendritic cell
FABP3	0	1.25613	1.13244	0.862425	0	0	79.7707	10.0069	101	Dendritic cell
SPI1	0	1.54763	1.12909	0.85887	0	0	93.6231	30.4754	102	Dendritic cell
LYVE1	0	1.47819	1.12856	0.82148	0	0	84.1294	19.6657	103	Dendritic cell
PYCARD	0	1.8084	1.12342	0.855121	0	0	97.5997	48.9715	104	Dendritic cell
CTSC	0	2.017	1.12325	0.854938	0	0	98.8536	63.4749	105	Dendritic cell
SAMHD1	0	1.4756	1.11647	0.868566	0	0	93.8858	25.7844	106	Dendritic cell
CD4	0	1.34862	1.11501	0.887708	0	0	90.4586	19.6866	107	Dendritic cell
LY86	0	1.4288	1.11291	0.871317	0	0	92.5066	23.2362	108	Dendritic cell
TGFBI	0	1.41252	1.11035	0.846186	0	0	85.7953	21.1771	109	Dendritic cell
MARCKS	0	1.70196	1.08808	0.823898	0	0	96.1966	38.9207	110	Dendritic cell
CD300A	0	1.33261	1.07142	0.881022	0	0	90.2556	22.4721	111	Dendritic cell
SLC7A7	0	1.29451	1.06794	0.876112	0	0	88.3031	19.4755	112	Dendritic cell
SH3BGRL3	0	2.60107	1.04881	0.804883	0	0	99.9582	78.7351	113	Dendritic cell
C1orf162	0	1.38594	1.03668	0.829268	0	0	85.7237	24.3034	114	Dendritic cell
NRP1	0	1.25752	1.03217	0.872788	0	0	88.4464	19.5236	115	Dendritic cell
TSPAN4	0	1.41495	1.02704	0.85612	0	0	89.4435	34.7116	116	Dendritic cell
ATP1B1	0	1.26626	1.02443	0.866799	0	0	87.1268	22.8683	117	Dendritic cell
CORO1B	0	1.55051	1.01775	0.860018	0	0	93.7366	46.2634	118	Dendritic cell
MS4A4A	0	1.20713	1.01427	0.848542	0	0	82.4516	13.938	119	Dendritic cell
NAGK	0	1.3714	1.01265	0.866973	0	0	90.5899	33.5368	120	Dendritic cell
IFNGR1	0	1.42908	1.01107	0.837855	0	0	90.4586	33.1448	121	Dendritic cell
TIMP1	0	2.23069	1.0079	0.779282	0	0	98.973	70.273	122	Dendritic cell
HCK	0	1.22146	1.00108	0.87127	0	0	88.2732	18.4606	123	Dendritic cell
IFT74	0	1.19486	0.997116	0.854088	0	0	81.3052	21.4781	124	Dendritic cell
PPT1	0	1.50003	0.989427	0.860865	0	0	92.5842	47.0807	125	Dendritic cell
COTL1	0	1.73286	0.986714	0.79651	0	0	95.1935	46.4943	126	Dendritic cell
CTSA	0	1.41918	0.984098	0.853759	0	0	90.6377	40.3767	127	Dendritic cell
TMIGD3	0	1.07859	0.982587	0.805694	0	0	67.2379	8.15269	128	Dendritic cell
IFI6	0	1.23399	0.982023	0.835331	0	0	81.9561	21.9736	129	Dendritic cell
LAPTM5	0	2.07618	0.981118	0.808884	0	0	99.7015	67.1123	130	Dendritic cell
FYB	0	1.29452	0.966972	0.806849	0	0	79.6155	23.7672	131	Dendritic cell
GLIPR1	0	1.32286	0.964057	0.843911	0	0	91.1213	27.2446	132	Dendritic cell
CXCL12	0	1.28576	0.962624	0.805196	0	0	80.3141	19.278	133	Dendritic cell
C1orf54	0	1.15898	0.957264	0.832986	0	0	78.8572	18.2359	134	Dendritic cell
SDC3	0	1.06149	0.953737	0.852923	0	0	78.0033	9.78322	135	Dendritic cell
PLA2G7	0	1.09571	0.953455	0.833298	0	0	76.3912	9.61912	136	Dendritic cell
MT-ND3	0	3.97929	0.949462	0.852259	0	0	99.8925	98.3705	137	Dendritic cell
HNMT	0	1.15511	0.945947	0.863633	0	0	86.2193	19.6166	138	Dendritic cell
NFKBIA	0	2.19162	0.944708	0.728125	0	0	96.7578	64.7062	139	Dendritic cell
FOS	0	2.35327	0.944704	0.715461	0	0	95.9756	67.3025	140	Dendritic cell
RHOB	0	1.50547	0.944046	0.788122	0	0	88.4404	39.0221	141	Dendritic cell
GPR34	0	1.08581	0.941778	0.858683	0	0	82.2665	11.9447	142	Dendritic cell
FSCN1	0	1.50996	0.939368	0.822432	0	0	91.6109	47.4904	143	Dendritic cell
BLVRB	0	2.90403	0.923528	0.680536	0	0	99.2357	85.3053	144	Dendritic cell
CASP1	0	1.17832	0.922991	0.846482	0	0	86.0461	21.5565	145	Dendritic cell
LGALS9	0	1.18976	0.920982	0.845201	0	0	84.6429	24.8249	146	Dendritic cell
FAM26F	0	1.17854	0.907807	0.79698	0	0	75.7046	21.314	147	Dendritic cell
ZFP36	0	1.95067	0.898502	0.735481	0	0	95.8323	56.3675	148	Dendritic cell
HLA-DPA1	0	1.61872	0.89655	0.727313	0	0	79.4184	35.5823	149	Dendritic cell
RBP7	0	0.988833	0.892268	0.826158	0	0	71.9489	8.32096	150	Dendritic cell
PLTP	0	1.27344	0.889405	0.802871	0	0	83.0965	32.6902	151	Dendritic cell
CARD16	0	1.21664	0.886554	0.81572	0	0	84.0936	25.8304	152	Dendritic cell
MFSD1	0	1.24356	0.882672	0.844191	0	0	89.5211	32.6933	153	Dendritic cell
CCL3L3	0	1.21388	0.879774	0.712278	0	0	60.3296	19.3616	154	Dendritic cell
IQGAP1	0	1.31331	0.879393	0.829204	0	0	90.584	36.4195	155	Dendritic cell
SULT1A1	0	1.09489	0.878112	0.840752	0	0	81.8904	21.3757	156	Dendritic cell
LGALS3	0	1.04243	0.87292	0.815554	0	0	74.0088	17.2011	157	Dendritic cell
KCTD12	0	1.07934	0.87195	0.847167	0	0	84.637	18.124	158	Dendritic cell
ABCA1	0	1.06066	0.864386	0.831461	0	0	80.332	15.0323	159	Dendritic cell
NPL	0	1.14355	0.862155	0.830948	0	0	84.3205	25.7102	160	Dendritic cell
NR1H3	0	0.987022	0.860058	0.841118	0	0	76.8331	13.9589	161	Dendritic cell
EPB41L2	0	1.10081	0.849479	0.824536	0	0	80.9231	23.9689	162	Dendritic cell
CD81	0	1.17838	0.841177	0.821647	0	0	85.037	30.745	163	Dendritic cell
CD53	0	1.41374	0.836683	0.800278	0	0	92.5603	41.0843	164	Dendritic cell
SDCBP	0	1.71855	0.828743	0.799402	0	0	97.2594	67.3077	165	Dendritic cell
SCIMP	0	0.957312	0.828413	0.843875	0	0	78.5885	12.737	166	Dendritic cell
CCR1	0	0.941816	0.826153	0.845278	0	0	78.0929	11.4253	167	Dendritic cell
ALDH2	0	1.21532	0.821863	0.801979	0	0	84.5594	33.6842	168	Dendritic cell
KLF6	0	1.72399	0.818266	0.724302	0	0	87.9807	56.8786	169	Dendritic cell
ABI3	0	1.0658	0.809676	0.82114	0	0	82.78	22.7909	170	Dendritic cell
CAPZB	0	2.03053	0.808233	0.82209	0	0	99.5641	84.0197	171	Dendritic cell
GLRX	0	1.77102	0.808146	0.782523	0	0	97.5042	69.209	172	Dendritic cell
SLCO2B1	0	0.899724	0.80706	0.852822	0	0	78.3377	9.01708	173	Dendritic cell
DUSP1	0	1.82063	0.807035	0.720092	0	0	90.2138	60.5567	174	Dendritic cell
CNDP2	0	1.20065	0.806582	0.832979	0	0	88.2075	39.1642	175	Dendritic cell
DDAH2	0	1.45701	0.806225	0.790603	0	0	92.5603	49.1826	176	Dendritic cell
ARPC5	0	1.88212	0.804307	0.798765	0	0	98.8476	75.0946	177	Dendritic cell
LCP1	0	1.50293	0.804105	0.783883	0	0	94.5904	47.2762	178	Dendritic cell
CLIC2	0	0.903704	0.800037	0.833533	0	0	74.8328	10.2755	179	Dendritic cell
MRC1	0	1.05851	0.798746	0.803393	0	0	80.3678	19.6218	180	Dendritic cell
CD36	0	1.90985	0.791926	0.735915	0	0	98.1251	68.2286	181	Dendritic cell
FGL2	0	1.09254	0.791378	0.787813	0	0	79.4662	19.7943	182	Dendritic cell
WSB1	0	1.73285	0.789652	0.800568	0	0	97.0325	72.9634	183	Dendritic cell
ABCG2	0	0.902321	0.787166	0.821484	0	0	73.2744	11.7681	184	Dendritic cell
HEXA	0	1.15165	0.786494	0.817954	0	0	85.6043	36.8365	185	Dendritic cell
NR4A2	0	1.07667	0.781606	0.738311	0	0	65.8288	20.3838	186	Dendritic cell
PRDX1	0	2.51154	0.777569	0.798864	0	0	99.1701	96.5184	187	Dendritic cell
FEZ1	0	0.961477	0.776824	0.80339	0	0	73.8834	13.8293	188	Dendritic cell
TBXAS1	0	1.03338	0.776225	0.817933	0	0	81.8008	23.1338	189	Dendritic cell
LGALS1	0	1.57761	0.775765	0.712336	0	0	82.995	44.4091	190	Dendritic cell
ARPC2	0	2.40142	0.775692	0.777158	0	0	99.9582	87.2996	191	Dendritic cell
TMEM37	0	0.880302	0.774264	0.831226	0	0	74.7492	10.9936	192	Dendritic cell
CXCL16	0	1.00016	0.77279	0.802816	0	0	77.8063	17.545	193	Dendritic cell
SERPINB6	0	1.49338	0.76977	0.802558	0	0	93.9217	59.6484	194	Dendritic cell
SAMSN1	0	1.13129	0.768539	0.796284	0	0	83.7175	28.5532	195	Dendritic cell
BST2	0	1.45056	0.767061	0.768941	0	0	91.3721	49.2067	196	Dendritic cell
RAB20	0	0.910885	0.758451	0.804288	0	0	72.8385	14.125	197	Dendritic cell
CECR1	0	0.906145	0.756954	0.804415	0	0	72.4803	13.1509	198	Dendritic cell
FRMD4A	0	0.980279	0.753167	0.80801	0	0	78.6004	22.3624	199	Dendritic cell
NCKAP1L	0	1.0714	0.749568	0.821443	0	0	85.6102	29.1448	200	Dendritic cell
GIMAP4	0	1.13709	0.749235	0.779157	0	0	84.2907	27.3031	201	Dendritic cell
SIGLEC7	0	0.852921	0.746917	0.820845	0	0	72.8147	11.0197	202	Dendritic cell
RAB31	0	1.0219	0.745439	0.807983	0	0	82.4576	24.1048	203	Dendritic cell
OSTF1	0	1.24272	0.742676	0.794279	0	0	88.9897	42.8654	204	Dendritic cell
IL10RA	0	0.913552	0.742605	0.822549	0	0	78.6363	15.8674	205	Dendritic cell
ISG15	0	1.25246	0.742068	0.751423	0	0	81.3709	41.7689	206	Dendritic cell
APLP2	0	1.54053	0.74204	0.807073	0	0	95.3726	69.4588	207	Dendritic cell
FPR1	0	0.915306	0.742018	0.80416	0	0	74.797	13.6474	208	Dendritic cell
CMKLR1	0	0.802435	0.740089	0.832107	0	0	71.7519	6.76464	209	Dendritic cell
CD44	0	1.24787	0.739781	0.757165	0	0	81.2993	37.3393	210	Dendritic cell
SNX6	0	1.40782	0.735931	0.794448	0	0	92.9962	57.7545	211	Dendritic cell
P2RY13	0	0.828024	0.734195	0.804177	0	0	68.45	9.07352	212	Dendritic cell
CEBPB	0	0.969078	0.731345	0.779924	0	0	73.8237	21.8335	213	Dendritic cell
RNASE6	0	1.03281	0.724624	0.774946	0	0	77.4719	21.8084	214	Dendritic cell
C3AR1	0	0.850412	0.721255	0.811498	0	0	73.155	12.3262	215	Dendritic cell
DOK2	0	0.960217	0.71903	0.79647	0	0	77.7048	21.7907	216	Dendritic cell
ARHGDIB	0	2.43102	0.711093	0.681282	0	0	99.9164	80.6416	217	Dendritic cell
CD59	0	1.22053	0.708478	0.788028	0	0	85.5983	49.8369	218	Dendritic cell
ARPC3	0	2.68261	0.705805	0.822097	0	0	100	98.5043	219	Dendritic cell
SMPDL3A	0	0.835928	0.703563	0.797486	0	0	70.3905	11.7315	220	Dendritic cell
ACP2	0	0.842909	0.702606	0.796214	0	0	69.8352	14.9675	221	Dendritic cell
ATP6V0E1	0	1.87037	0.70228	0.814836	0	0	99.2178	86.7226	222	Dendritic cell
ABRACL	0	1.60205	0.698472	0.771132	0	0	96.4772	67.315	223	Dendritic cell
UCP2	0	1.76637	0.697381	0.769038	0	0	97.6952	76.7481	224	Dendritic cell
TMEM123	0	1.36532	0.697192	0.776272	0	0	92.3454	53.514	225	Dendritic cell
LILRB2	0	0.841515	0.695719	0.813838	0	0	75.412	13.2972	226	Dendritic cell
GMFG	0	1.87886	0.690513	0.707042	0	0	98.9491	66.8802	227	Dendritic cell
ANXA1	0	1.0605	0.688075	0.745721	0	0	74.0566	23.4536	228	Dendritic cell
IRF8	0	0.93151	0.687276	0.795094	0	0	78.0869	20.1267	229	Dendritic cell
ACTB	0	4.78093	0.682794	0.780591	0	0	100	99.9895	230	Dendritic cell
EVL	0	1.16482	0.68075	0.770602	0	0	87.4075	39.0681	231	Dendritic cell
JUN	0	2.0383	0.677219	0.669408	0	0	92.1841	70.8458	232	Dendritic cell
PLEK	0	1.24674	0.676918	0.765395	0	0	88.1001	36.638	233	Dendritic cell
CXCL8	0	0.991911	0.675056	0.674044	0	0	50.812	15.903	234	Dendritic cell
SIGLEC1	0	0.737119	0.673905	0.809878	0	0	67.7036	6.53783	235	Dendritic cell
MSR1	0	0.818581	0.673857	0.791008	0	0	69.9964	10.2734	236	Dendritic cell
HLA-DMB	0	0.959661	0.673808	0.758506	0	0	72.749	20.2573	237	Dendritic cell
NAIP	0	0.822301	0.673065	0.813386	0	0	75.8956	15.4054	238	Dendritic cell
WWP1	0	0.794599	0.672647	0.809697	0	0	72.134	13.106	239	Dendritic cell
MT-ATP6	0	4.10214	0.67029	0.831378	0	0	99.8866	98.5461	240	Dendritic cell
ARL4C	0	0.892521	0.665083	0.75273	0	0	67.3692	16.7203	241	Dendritic cell
BRI3	0	0.903267	0.664178	0.771608	0	0	73.4177	22.8014	242	Dendritic cell
HSP90B1	0	2.18096	0.661967	0.733809	0	0	99.2298	88.3208	243	Dendritic cell
TNFRSF1A	0	1.10745	0.660773	0.777966	0	0	86.0939	40.1593	244	Dendritic cell
SLC7A8	0	0.795733	0.659519	0.800734	0	0	72.2176	12.8415	245	Dendritic cell
LINC01272	0	0.747489	0.653224	0.760327	0	0	59.6549	8.15373	246	Dendritic cell
DRAM2	0	1.07541	0.652827	0.776035	0	0	84.0041	39.7924	247	Dendritic cell
CYFIP1	0	0.855069	0.651258	0.792154	0	0	75.1433	21.3151	248	Dendritic cell
TIMP2	0	0.833096	0.650116	0.792557	0	0	73.9312	18.2955	249	Dendritic cell
TNFRSF1B	0	0.95208	0.649984	0.778421	0	0	80.1827	25.451	250	Dendritic cell
SPATS2L	0	0.88412	0.649333	0.781604	0	0	75.5672	21.3914	251	Dendritic cell
AKR1A1	0	1.34509	0.644649	0.780806	0	0	91.4915	61.581	252	Dendritic cell
FRMD4B	0	0.855626	0.64305	0.790473	0	0	75.5314	20.735	253	Dendritic cell
C6orf62	0	1.00274	0.640411	0.781003	0	0	81.0127	35.4934	254	Dendritic cell
ATP2B1	0	1.12728	0.638662	0.755916	0	0	84.2369	42.5884	255	Dendritic cell
IER3	0	0.954149	0.63866	0.709115	0	0	63.4046	24.4309	256	Dendritic cell
JUNB	0	1.99703	0.635521	0.675844	0	0	95.3905	76.9593	257	Dendritic cell
IDH1	0	0.924522	0.634148	0.781767	0	0	78.284	28.7748	258	Dendritic cell
GNS	0	0.801773	0.628936	0.792393	0	0	72.9759	17.6997	259	Dendritic cell
CD83	0	0.918459	0.626646	0.711354	0	0	62.6941	23.4745	260	Dendritic cell
GPR137B	0	0.711346	0.622239	0.788536	0	0	65.6556	9.63585	261	Dendritic cell
ADI1	0	1.39978	0.621298	0.764231	0	0	91.5512	69.2351	262	Dendritic cell
ATOX1	0	1.67089	0.621246	0.772321	0	0	97.343	82.3024	263	Dendritic cell
RENBP	0	0.76634	0.62069	0.788016	0	0	70.5636	15.5403	264	Dendritic cell
TMBIM6	0	2.03727	0.617299	0.795482	0	0	99.4805	93.6336	265	Dendritic cell
GPBAR1	0	0.721907	0.61571	0.783644	0	0	66.4378	10.7689	266	Dendritic cell
DPP7	0	1.28191	0.61467	0.771552	0	0	91.1392	61.4012	267	Dendritic cell
SCAMP2	0	0.994974	0.612563	0.779702	0	0	82.9353	38.7765	268	Dendritic cell
GFRA2	0	0.680197	0.609425	0.787073	0	0	64.0196	7.58827	269	Dendritic cell
RGL1	0	0.727643	0.609318	0.788684	0	0	68.6052	12.2426	270	Dendritic cell
COMT	0	1.2554	0.608581	0.756786	0	0	89.0793	55.5898	271	Dendritic cell
AP2S1	0	2.16731	0.608306	0.79459	0	0	99.791	96.4045	272	Dendritic cell
LAMP2	0	0.955518	0.60797	0.772866	0	0	79.8245	34.5559	273	Dendritic cell
GAA	0	0.761196	0.607594	0.789852	0	0	71.3518	16.8531	274	Dendritic cell
AOAH	0	0.823283	0.606689	0.766572	0	0	71.8235	18.6895	275	Dendritic cell
LILRB4	0	0.687679	0.606288	0.785417	0	0	64.4734	8.44848	276	Dendritic cell
VAMP5	0	1.11109	0.606271	0.72574	0	0	78.4213	36.6453	277	Dendritic cell
DNPH1	0	1.41433	0.606125	0.770346	0	0	94.3157	70.4214	278	Dendritic cell
KLF4	0	0.806828	0.6045	0.748129	0	0	65.9183	17.2252	279	Dendritic cell
HERPUD1	0	1.19787	0.604328	0.726856	0	0	84.2071	47.0703	280	Dendritic cell
RAB5C	0	1.451	0.602588	0.776366	0	0	95.2711	75.1479	281	Dendritic cell
RXRA	0	0.793669	0.602268	0.778448	0	0	72.0504	20.9482	282	Dendritic cell
ACTR2	0	1.41777	0.601414	0.748594	0	0	94.4411	65.2539	283	Dendritic cell
PRKCB	0	0.834277	0.598132	0.77616	0	0	74.4805	22.2453	284	Dendritic cell
HSPA1A	0	2.37156	0.597919	0.640544	0	0	96.507	81.114	285	Dendritic cell
TNFAIP2	0	0.695076	0.596852	0.777633	0	0	64.2644	9.91387	286	Dendritic cell
FKBP1A	0	2.27211	0.594922	0.784069	0	0	99.9224	95.8181	287	Dendritic cell
ATP6V0B	0	1.67321	0.592814	0.781435	0	0	97.7968	85.5436	288	Dendritic cell
PDK4	0	0.679418	0.592395	0.760525	0	0	59.7385	8.12865	289	Dendritic cell
MT-ND4	0	4.41776	0.590518	0.815877	0	0	99.9045	98.589	290	Dendritic cell
C10orf54	0	0.911952	0.589339	0.730072	0	0	70.6472	25.9224	291	Dendritic cell
MT-CO1	0	5.07084	0.58854	0.838723	0	0	99.9045	98.6235	292	Dendritic cell
GNAI2	0	1.38047	0.587753	0.72769	0	0	92.829	59.0923	293	Dendritic cell
FAM49A	0	0.777959	0.587122	0.759663	0	0	68.4082	17.5084	294	Dendritic cell
RHOG	0	1.53299	0.587048	0.760104	0	0	96.2503	76.0123	295	Dendritic cell
RNF13	0	0.889991	0.586203	0.765196	0	0	77.0659	29.8608	296	Dendritic cell
ARRB2	0	1.0745	0.586131	0.739885	0	0	83.5324	42.7347	297	Dendritic cell
QKI	0	0.956053	0.584019	0.761937	0	0	81.2336	36.0317	298	Dendritic cell
HCLS1	0	1.02174	0.58392	0.755077	0	0	83.1681	37.795	299	Dendritic cell
EVI2B	0	0.901567	0.582897	0.743064	0	0	73.6745	25.5085	300	Dendritic cell
FOSB	0	1.116	0.582579	0.688913	0	0	70.7905	37.8264	301	Dendritic cell
GRINA	0	0.839373	0.581074	0.770097	0	0	75.9971	26.3279	302	Dendritic cell
MYO1F	0	0.953512	0.579947	0.747635	0	0	80.0812	30.2245	303	Dendritic cell
EGFL7	0	1.37846	0.578904	0.714061	0	0	90.1839	55.2114	304	Dendritic cell
MT-ND2	0	3.74513	0.578308	0.778452	0	0	99.8985	98.475	305	Dendritic cell
NAGA	0	0.779621	0.577922	0.780987	0	0	73.5192	21.8858	306	Dendritic cell
RAC1	0	1.41603	0.577085	0.701731	0	0	89.0853	61.4796	307	Dendritic cell
LRRC25	0	0.687421	0.576208	0.782862	0	0	67.0408	11.5089	308	Dendritic cell
TTYH3	0	0.777349	0.573516	0.764611	0	0	70.3726	19.094	309	Dendritic cell
PYGL	0	0.765811	0.573111	0.763876	0	0	69.1187	18.7052	310	Dendritic cell
MKNK1	0	0.807665	0.572488	0.771788	0	0	74.2716	25.8273	311	Dendritic cell
PLA2G15	0	0.644081	0.572364	0.780047	0	0	62.7956	8.8812	312	Dendritic cell
GPR65	0	0.808869	0.570646	0.752319	0	0	70.689	20.3033	313	Dendritic cell
MCL1	0	1.24264	0.568656	0.710832	0	0	84.4578	51.8344	314	Dendritic cell
TNF	0	0.694637	0.568122	0.692599	0	0	48.3102	10.8629	315	Dendritic cell
SCARB2	0	0.768254	0.568116	0.769863	0	0	71.3697	20.1256	316	Dendritic cell
FUOM	0	0.808999	0.567556	0.767235	0	0	73.9014	26.5088	317	Dendritic cell
TMC6	0	0.935617	0.567165	0.759772	0	0	79.1438	38.0595	318	Dendritic cell
CD33	0	0.807608	0.566252	0.768658	0	0	74.1641	23.2205	319	Dendritic cell
KLF2	0	0.814307	0.562946	0.716052	0	0	62.8374	21.5262	320	Dendritic cell
PTPN6	0	0.977277	0.561972	0.74801	0	0	80.8096	34.8057	321	Dendritic cell
MGAT1	0	1.00939	0.56167	0.750048	0	0	82.9174	42.0051	322	Dendritic cell
BLOC1S1	0	1.5674	0.56111	0.768112	0	0	96.7757	84.5381	323	Dendritic cell
NABP1	0	0.757566	0.560582	0.757425	0	0	68.6828	19.2267	324	Dendritic cell
SIGLEC14	0	0.641931	0.559968	0.780837	0	0	64.1151	8.64185	325	Dendritic cell
ATP6AP2	0	1.22218	0.559388	0.750792	0	0	89.0972	61.2423	326	Dendritic cell
BLVRA	0	1.07454	0.558718	0.728777	0	0	78.696	47.6629	327	Dendritic cell
RND3	0	0.675254	0.55866	0.737701	0	0	57.0695	9.46025	328	Dendritic cell
GRB2	0	1.12888	0.556952	0.744562	0	0	86.4282	51.2689	329	Dendritic cell
CD86	0	0.712901	0.556337	0.767957	0	0	68.4321	14.3989	330	Dendritic cell
LAP3	0	1.03436	0.556234	0.743549	0	0	81.1261	47.3232	331	Dendritic cell
AP2A2	0	0.825231	0.555266	0.760031	0	0	75.1851	28.3515	332	Dendritic cell
GNPDA1	0	0.769085	0.554232	0.762077	0	0	71.4533	23.7839	333	Dendritic cell
UBC	0	2.70984	0.552458	0.702961	0	0	99.9761	96.879	334	Dendritic cell
SQSTM1	0	1.12629	0.55084	0.72791	0	0	84.4937	51.132	335	Dendritic cell
SLC15A3	0	0.623351	0.55083	0.775643	0	0	62.3179	8.05339	336	Dendritic cell
HLA-DMA	0	0.941389	0.550234	0.71025	0	0	69.3754	27.0188	337	Dendritic cell
GPSM3	0	1.19607	0.549307	0.713392	0	0	87.2522	50.3522	338	Dendritic cell
TYMP	0	0.863705	0.548317	0.723794	0	0	69.5008	23.9334	339	Dendritic cell
SIGLEC9	0	0.617794	0.54764	0.770057	0	0	60.8849	8.09206	340	Dendritic cell
ICAM1	0	0.767409	0.546416	0.738962	0	0	66.7363	19.4828	341	Dendritic cell
NEU1	0	0.785266	0.545182	0.754022	0	0	71.4175	25.7479	342	Dendritic cell
OAZ2	0	1.07423	0.544452	0.739755	0	0	84.9295	47.8855	343	Dendritic cell
IER5	0	0.824961	0.542972	0.730639	0	0	69.5785	25.9266	344	Dendritic cell
G0S2	0	0.777824	0.542402	0.655262	0	0	46.7459	17.2983	345	Dendritic cell
HAVCR2	0	0.707788	0.54211	0.763184	0	0	68.247	15.6511	346	Dendritic cell
AIG1	0	0.78098	0.541866	0.755648	0	0	71.722	26.4983	347	Dendritic cell
CNPY3	0	1.29302	0.541644	0.730523	0	0	90.9004	60.8337	348	Dendritic cell
ETV5	0	0.612216	0.540784	0.76947	0	0	60.8491	8.58436	349	Dendritic cell
MT-CO2	0	4.46005	0.54076	0.80114	0	0	99.8985	98.5984	350	Dendritic cell
LAMTOR4	0	1.73954	0.540245	0.764967	0	0	98.7043	88.9615	351	Dendritic cell
CEBPD	0	0.806594	0.540165	0.713967	0	0	64.4734	22.585	352	Dendritic cell
UNC93B1	0	0.693786	0.539161	0.767431	0	0	67.9604	17.0799	353	Dendritic cell
HLA-DPB1	0	1.21739	0.538404	0.666089	0	0	70.2293	37.1742	354	Dendritic cell
LILRB1	0	0.604247	0.536309	0.772491	0	0	61.1775	7.31965	355	Dendritic cell
CD84	0	0.71319	0.536177	0.756786	0	0	66.4676	17.2273	356	Dendritic cell
RNF130	0	1.06818	0.535679	0.733745	0	0	84.8519	46.0031	357	Dendritic cell
PTAFR	0	0.679952	0.533433	0.757792	0	0	64.8734	14.1857	358	Dendritic cell
CRYL1	0	0.7007	0.531203	0.759999	0	0	67.3812	18.8045	359	Dendritic cell
SNX2	0	1.22236	0.530155	0.736787	0	0	88.9838	60.5473	360	Dendritic cell
FCGR2A	0	0.767997	0.529466	0.739757	0	0	68.85	20.943	361	Dendritic cell
LRP1	0	0.652536	0.528253	0.75652	0	0	63.1419	13.3464	362	Dendritic cell
EPN1	0	0.874547	0.527898	0.747818	0	0	77.4003	38.0856	363	Dendritic cell
CLTC	0	1.06714	0.527882	0.734066	0	0	83.1801	52.265	364	Dendritic cell
SUCNR1	0	0.562876	0.52607	0.762155	0	0	56.1321	4.16519	365	Dendritic cell
LAMP1	0	0.87255	0.526008	0.736536	0	0	75.9792	34.7513	366	Dendritic cell
ATP6AP1	0	0.909763	0.525508	0.747459	0	0	78.9587	38.6667	367	Dendritic cell
CLTA	0	2.03666	0.524678	0.770747	0	0	99.6298	95.6822	368	Dendritic cell
RBM47	0	0.633114	0.524567	0.766844	0	0	64.2345	11.2956	369	Dendritic cell
CAP1	0	1.45943	0.524077	0.708483	0	0	95.283	68.8348	370	Dendritic cell
SNX5	0	1.3561	0.52368	0.74875	0	0	93.1037	72.6247	371	Dendritic cell
TNFAIP8L2	0	0.694718	0.523015	0.75626	0	0	66.9095	17.9683	372	Dendritic cell
NCOA4	0	1.17311	0.522281	0.73875	0	0	87.909	58.76	373	Dendritic cell
SLC48A1	0	0.758598	0.521518	0.724552	0	0	64.4973	27.0805	374	Dendritic cell
SOD2	0	1.05099	0.520983	0.694641	0	0	75.0717	44.6276	375	Dendritic cell
RASSF4	0	0.64805	0.52096	0.76377	0	0	65.2675	12.898	376	Dendritic cell
SPIC	0	0.541849	0.519984	0.738226	0	0	49.7791	2.50852	377	Dendritic cell
IL1B	0	0.879586	0.517642	0.637617	0	0	49.1641	23.2184	378	Dendritic cell
RNF213	0	0.803501	0.516707	0.74221	0	0	72.7609	26.9519	379	Dendritic cell
FEZ2	0	0.860755	0.516207	0.738327	0	0	75.7284	36.5805	380	Dendritic cell
PNRC1	0	1.18305	0.515271	0.676717	0	0	78.2541	49.3499	381	Dendritic cell
PDLIM2	0	0.720576	0.513518	0.746312	0	0	68.1037	21.3872	382	Dendritic cell
RHOA	0	2.2391	0.512824	0.75905	0	0	99.9164	96.3344	383	Dendritic cell
IER2	0	1.58158	0.512335	0.640421	0	0	84.5892	65.6866	384	Dendritic cell
NUP214	0	0.753458	0.512097	0.738787	0	0	67.829	23.9919	385	Dendritic cell
SCD	0	0.827769	0.511779	0.727279	0	0	70.3427	31.6	386	Dendritic cell
TMBIM4	0	1.06318	0.511209	0.727978	0	0	84.637	52.6632	387	Dendritic cell
TNFRSF21	0	0.602919	0.51072	0.745949	0	0	57.6666	9.51878	388	Dendritic cell
RNF149	0	0.78536	0.510005	0.743043	0	0	71.513	25.1688	389	Dendritic cell
EGR1	0	0.926335	0.509966	0.664956	0	0	60.3893	29.5702	390	Dendritic cell
HLA-DRB5	0	0.946837	0.509248	0.643209	0	0	51.4688	21.9318	391	Dendritic cell
BASP1	0	0.836636	0.507285	0.71045	0	0	67.5424	26.8945	392	Dendritic cell
PLAUR	0	0.779751	0.506841	0.689379	0	0	58.4249	21.012	393	Dendritic cell
HES1	0	0.818012	0.505703	0.680561	0	0	58.1204	22.0352	394	Dendritic cell
SYNGR2	0	1.05918	0.503137	0.731336	0	0	84.5892	52.2315	395	Dendritic cell
ID1	0	0.981569	0.502076	0.683049	0	0	68.4201	31.6889	396	Dendritic cell
PRNP	0	0.824921	0.501375	0.727106	0	0	72.2056	32.5407	397	Dendritic cell
ATP5E	0	2.58274	0.499876	0.662002	0	0	85.7893	75.1824	398	Dendritic cell
ID3	0	1.18672	0.498662	0.674406	0	0	77.7705	36.1331	399	Dendritic cell
LCP2	0	0.751047	0.497989	0.742878	0	0	71.0413	24.6232	400	Dendritic cell
ATP6V0D1	0	1.02978	0.49772	0.730839	0	0	83.4727	52.404	401	Dendritic cell
LPCAT1	0	0.637895	0.497244	0.739973	0	0	61.0939	14.2358	402	Dendritic cell
OAS1	0	0.608187	0.49633	0.743073	0	0	59.2608	11.6416	403	Dendritic cell
CD302	0	0.7449	0.494755	0.737566	0	0	70.7965	25.1709	404	Dendritic cell
PEPD	0	0.832876	0.49449	0.734215	0	0	74.3372	36.64	405	Dendritic cell
2024-03-01	0	0.602009	0.494167	0.742569	0	0	59.01	10.1919	406	Dendritic cell
MSN	0	1.161	0.493669	0.717127	0	0	88.2732	54.9637	407	Dendritic cell
MYL6	0	3.19142	0.493524	0.741027	0	0	100	99.9498	408	Dendritic cell
MTSS1	0	0.756028	0.491199	0.736871	0	0	70.6114	27.4077	409	Dendritic cell
ACTN1	0	0.773684	0.490283	0.727059	0	0	67.5066	24.296	410	Dendritic cell
NAMPT	0	0.903781	0.490128	0.703651	0	0	71.7578	33.7981	411	Dendritic cell
LIMD2	0	1.46346	0.48989	0.672279	0	0	93.7485	64.9863	412	Dendritic cell
DBNL	0	1.03706	0.488111	0.725689	0	0	83.7533	51.4884	413	Dendritic cell
RAP1A	0	1.1534	0.484434	0.728092	0	0	88.4165	63.4812	414	Dendritic cell
LYN	0	0.746114	0.484232	0.741425	0	0	71.2025	26.2224	415	Dendritic cell
DPYSL2	0	0.749649	0.480567	0.732986	0	0	70.8323	26.7241	416	Dendritic cell
MT-CYB	0	3.83927	0.480552	0.763229	0	0	99.8925	98.5357	417	Dendritic cell
FNBP1	0	0.887216	0.480521	0.717153	0	0	75.7344	35.7098	418	Dendritic cell
ADORA3	0	0.521264	0.477097	0.736089	0	0	51.7913	5.22399	419	Dendritic cell
IFNGR2	0	0.734571	0.476472	0.733051	0	0	69.9666	26.7377	420	Dendritic cell
SGPL1	0	0.578343	0.476086	0.746875	0	0	59.4459	10.9246	421	Dendritic cell
PRKAR1A	0	1.08878	0.475919	0.705147	0	0	85.6341	50.4484	422	Dendritic cell
SPP1	0	0.548136	0.47422	0.627669	0	0	31.5739	6.67579	423	Dendritic cell
NAAA	0	0.661752	0.473039	0.739873	0	0	65.7631	19.8424	424	Dendritic cell
IFITM3	0	1.42275	0.472629	0.675401	0	0	89.1629	50.0115	425	Dendritic cell
SELT	0	0.885071	0.472419	0.703906	0	0	72.2176	40.8084	426	Dendritic cell
MGLL	0	0.59427	0.472236	0.732269	0	0	57.5591	11.6615	427	Dendritic cell
LYZ	0	1.02643	0.471701	0.7295	0	0	79.8304	33.4448	428	Dendritic cell
TCF7L2	0	0.614618	0.471591	0.735945	0	0	61.0342	15.7054	429	Dendritic cell
EFHD2	0	0.756544	0.471405	0.726151	0	0	70.695	27.9564	430	Dendritic cell
SNX10	0	0.636214	0.471356	0.727626	0	0	61.1357	17.0611	431	Dendritic cell
IFNAR2	0	0.694581	0.470188	0.7328	0	0	67.6917	24.596	432	Dendritic cell
NDRG2	0	0.713731	0.468552	0.721345	0	0	66.8378	22.6676	433	Dendritic cell
POR	0	0.693617	0.467381	0.725978	0	0	65.9541	24.3138	434	Dendritic cell
CD164	0	1.62578	0.467205	0.716326	0	0	97.5758	82.6055	435	Dendritic cell
AP1B1	0	0.795016	0.466661	0.728099	0	0	73.2744	34.189	436	Dendritic cell
VASP	0	0.988006	0.465654	0.705463	0	0	80.9231	44.6788	437	Dendritic cell
NCF4	0	0.754251	0.464338	0.729106	0	0	71.3279	27.2875	438	Dendritic cell
FGD2	0	0.5672	0.463801	0.735278	0	0	57.0755	10.2222	439	Dendritic cell
PTPRC	0	1.00042	0.462782	0.695324	0	0	80.535	35.9356	440	Dendritic cell
ENG	0	0.824603	0.461312	0.716682	0	0	72.6535	31.0502	441	Dendritic cell
PRCP	0	0.933627	0.461286	0.714159	0	0	76.642	35.5384	442	Dendritic cell
ANKH	0	0.539231	0.457384	0.729702	0	0	54.1975	9.21881	443	Dendritic cell
MMD	0	0.605778	0.455306	0.729957	0	0	60.7655	17.7007	444	Dendritic cell
CMTM7	0	0.750982	0.454084	0.725536	0	0	71.4354	28.7591	445	Dendritic cell
SNX18	0	0.580335	0.452043	0.735571	0	0	60.2221	14.3268	446	Dendritic cell
RB1	0	0.785116	0.452008	0.7158	0	0	72.0743	32.7801	447	Dendritic cell
HCST	0	1.05289	0.451331	0.671855	0	0	78.4989	38.164	448	Dendritic cell
SLC3A2	0	1.12971	0.451102	0.693766	0	0	83.1801	60.0801	449	Dendritic cell
TGOLN2	0	0.815247	0.45081	0.721382	0	0	74.1402	36.3213	450	Dendritic cell
RAP2B	0	0.711801	0.450248	0.713181	0	0	66.3781	27.4975	451	Dendritic cell
SGK1	0	0.728399	0.449302	0.695948	0	0	62.7418	24.088	452	Dendritic cell
THEMIS2	0	0.682052	0.449261	0.711628	0	0	63.3389	22.6958	453	Dendritic cell
ANXA2	0	1.0358	0.448994	0.685044	0	0	76.8032	36.2345	454	Dendritic cell
SEPW1	0	0.86715	0.44796	0.689047	0	0	70.7965	38.5883	455	Dendritic cell
OAZ1	0	2.9798	0.447175	0.783359	0	0	99.994	99.9227	456	Dendritic cell
ITLN1	0	0.481566	0.44672	0.696239	0	0	42.5364	3.59241	457	Dendritic cell
DST	0	0.613986	0.444512	0.726594	0	0	61.2013	16.5719	458	Dendritic cell
CD180	0	0.522681	0.444302	0.739782	0	0	56.2157	8.74219	459	Dendritic cell
AP1S2	0	0.954334	0.443701	0.695375	0	0	80.0334	41.7794	460	Dendritic cell
BCAP31	0	1.20817	0.443415	0.708306	0	0	89.6406	66.8437	461	Dendritic cell
PARP14	0	0.652973	0.443103	0.720027	0	0	63.2075	21.0392	462	Dendritic cell
QPRT	0	0.826874	0.442482	0.701861	0	0	72.7609	36.039	463	Dendritic cell
FAM49B	0	1.10378	0.442286	0.695428	0	0	86.3864	55.7487	464	Dendritic cell
CCDC151	0	0.516522	0.442248	0.728248	0	0	53.1944	7.45344	465	Dendritic cell
EPB41L3	0	0.594116	0.441436	0.736301	0	0	61.9178	13.2492	466	Dendritic cell
REEP5	0	1.00008	0.44051	0.705034	0	0	81.9083	53.7095	467	Dendritic cell
M6PR	0	1.02121	0.44013	0.706684	0	0	83.0368	55.9504	468	Dendritic cell
IFI35	0	0.608619	0.439691	0.726542	0	0	61.9059	18.7742	469	Dendritic cell
PFDN5	0	2.73553	0.439618	0.776913	0	0	100	99.8077	470	Dendritic cell
NDFIP1	0	1.0493	0.439381	0.706747	0	0	84.3981	59.0244	471	Dendritic cell
RGS2	0	0.930691	0.436773	0.657923	0	0	65.5063	33.3748	472	Dendritic cell
ARRDC3	0	0.805701	0.436454	0.689831	0	0	67.1244	30.4994	473	Dendritic cell
ENTPD1	0	0.609159	0.436408	0.720651	0	0	61.0819	16.9377	474	Dendritic cell
ACVRL1	0	0.493455	0.436227	0.732977	0	0	52.7526	6.62876	475	Dendritic cell
GIMAP1	0	0.622471	0.43607	0.719362	0	0	62.2044	18.4857	476	Dendritic cell
STOM	0	0.995114	0.433881	0.687487	0	0	78.2064	48.0298	477	Dendritic cell
PLVAP	0	0.703041	0.433771	0.717965	0	0	64.7122	19.8696	478	Dendritic cell
PDIA4	0	0.980523	0.432392	0.691427	0	0	79.2572	48.5931	479	Dendritic cell
LINC00998	0	0.772735	0.43211	0.692472	0	0	67.1722	35.1193	480	Dendritic cell
COLGALT1	0	0.636992	0.431882	0.726213	0	0	64.3659	22.2244	481	Dendritic cell
SLC9A9	0	0.560359	0.428825	0.726867	0	0	58.9384	14.0132	482	Dendritic cell
CREM	0	0.922341	0.427435	0.66188	0	0	66.2288	33.5378	483	Dendritic cell
MT-ND5	0	2.46361	0.426624	0.690728	0	0	99.7612	97.3514	484	Dendritic cell
TMEM219	0	1.06737	0.426016	0.697639	0	0	85.5983	57.582	485	Dendritic cell
PILRA	0	0.562811	0.425651	0.713035	0	0	55.7977	12.3147	486	Dendritic cell
GPNMB	0	0.485568	0.425382	0.691683	0	0	43.8858	5.74869	487	Dendritic cell
RGS19	0	0.804115	0.421706	0.699716	0	0	72.755	34.2381	488	Dendritic cell
LILRA2	0	0.531932	0.420861	0.717747	0	0	54.2095	11.2246	489	Dendritic cell
GCLC	0	0.574548	0.419965	0.703095	0	0	55.7081	18.6132	490	Dendritic cell
ANXA4	0	0.597798	0.41955	0.720456	0	0	61.3685	19.834	491	Dendritic cell
PLAC8	0	1.22329	0.418887	0.626678	0	0	70.4621	44.1635	492	Dendritic cell
PCBD1	0	0.789256	0.417534	0.703976	0	0	72.5221	38.3291	493	Dendritic cell
TCN2	0	0.538224	0.417227	0.715987	0	0	55.117	11.904	494	Dendritic cell
NFE2L2	0	0.875252	0.41671	0.687495	0	0	74.9164	43.6503	495	Dendritic cell
SQRDL	0	0.50926	0.415675	0.713629	0	0	52.5376	10.9507	496	Dendritic cell
IFIT2	0	0.519142	0.413277	0.687441	0	0	46.3219	8.63453	497	Dendritic cell
MYL12A	0	2.10779	0.412095	0.644763	0	0	99.803	90.5805	498	Dendritic cell
MGST2	0	1.04062	0.410975	0.684877	0	0	83.2756	54.4808	499	Dendritic cell
ATP6V1F	0	1.59723	0.410533	0.708533	0	0	97.1041	89.6701	500	Dendritic cell
C4orf48	0	0.854883	0.410139	0.691902	0	0	74.9224	36.3537	501	Dendritic cell
MYDGF	0	1.36181	0.409987	0.687989	0	0	92.8409	76.8903	502	Dendritic cell
APOC1	0	1.33628	0.408757	0.640953	0	0	81.4187	60.5285	503	Dendritic cell
TMEM59	0	1.45397	0.408045	0.702095	0	0	94.7815	83.2243	504	Dendritic cell
GUSB	0	0.844929	0.407268	0.697425	0	0	74.5044	44.6725	505	Dendritic cell
IFIT1	0	0.483485	0.407222	0.691463	0	0	45.6413	8.03458	506	Dendritic cell
WAS	0	0.799906	0.406949	0.688677	0	0	73.9491	35.043	507	Dendritic cell
DBI	0	1.37973	0.406743	0.673241	0	0	93.4261	72.2955	508	Dendritic cell
DAZAP2	0	1.1331	0.406572	0.697322	0	0	87.9568	63.0966	509	Dendritic cell
MERTK	0	0.495472	0.405979	0.719761	0	0	53.1466	9.20208	510	Dendritic cell
CLIC1	0	2.18472	0.405131	0.633509	0	0	99.8806	89.9105	511	Dendritic cell
PPP1R18	0	0.898384	0.404598	0.68321	0	0	78.1526	41.4219	512	Dendritic cell
CDH5	0	0.55955	0.404012	0.709632	0	0	55.6305	11.7273	513	Dendritic cell
PPIB	0	1.87678	0.402845	0.657488	0	0	98.9073	89.3148	514	Dendritic cell
ITSN2	0	0.724464	0.40279	0.698431	0	0	68.4082	32.4843	515	Dendritic cell
LASP1	0	0.680683	0.402052	0.703723	0	0	66.999	29.7928	516	Dendritic cell
NUCB1	0	0.988476	0.401409	0.686805	0	0	81.156	55.7435	517	Dendritic cell
CALM3	0	1.911	0.400881	0.701977	0	0	98.4655	95.77	518	Dendritic cell
CFLAR	0	0.795221	0.400167	0.693523	0	0	72.4922	38.4106	519	Dendritic cell
GLMP	0	0.62019	0.400003	0.706136	0	0	62.915	25.6141	520	Dendritic cell
PIK3AP1	0	0.553831	0.39998	0.719169	0	0	58.7831	15.2581	521	Dendritic cell
TKT	0	1.82556	0.399841	0.690203	0	0	98.573	92.0459	522	Dendritic cell
ARHGAP4	0	0.681609	0.398958	0.707412	0	0	67.2856	28.1215	523	Dendritic cell
CALM2	0	2.67514	0.39894	0.715507	0	0	99.9881	99.5422	524	Dendritic cell
CHCHD10	0	0.800962	0.39801	0.660119	0	0	65.4168	36.1634	525	Dendritic cell
CAPZA1	0	1.2736	0.397562	0.69181	0	0	91.3243	73.3606	526	Dendritic cell
TMC8	0	0.589263	0.395401	0.71141	0	0	60.7953	20.6786	527	Dendritic cell
LMNA	0	1.02494	0.395231	0.647827	0	0	74.2895	51.0013	528	Dendritic cell
PSMB9	0	0.70732	0.393966	0.682476	0	0	62.6881	26.0572	529	Dendritic cell
HSD17B14	0	0.484858	0.3921	0.703747	0	0	50.4657	10.2368	530	Dendritic cell
SELPLG	0	0.616458	0.391427	0.708445	0	0	62.2582	22.1628	531	Dendritic cell
CTSH	0	0.634045	0.39103	0.696682	0	0	62.7717	23.3898	532	Dendritic cell
PTPRJ	0	0.441763	0.390345	0.720414	0	0	49.6298	5.90547	533	Dendritic cell
PGA5	0	0.413307	0.390236	0.703708	0	0	43.2828	2.80222	534	Dendritic cell
TXNIP	0	1.07402	0.389773	0.654244	0	0	77.5675	52.7552	535	Dendritic cell
PARVG	0	0.686806	0.387457	0.70245	0	0	68.0439	27.6867	536	Dendritic cell
RNF114	0	0.876156	0.386799	0.692559	0	0	77.2809	49.8903	537	Dendritic cell
CYTH4	0	0.538594	0.386735	0.706274	0	0	56.0903	14.5912	538	Dendritic cell
LINC00936	0	0.531056	0.386434	0.656299	0	0	43.3843	12.4632	539	Dendritic cell
AP000439.1	0	0.400902	0.385315	0.697758	0	0	41.2706	1.92424	540	Dendritic cell
PVRL2	0	0.519664	0.385194	0.699206	0	0	53.481	13.8878	541	Dendritic cell
STX7	0	0.728389	0.384806	0.696894	0	0	70.3009	36.0014	542	Dendritic cell
SLC46A1	0	0.413773	0.384408	0.713024	0	0	45.9697	3.82236	543	Dendritic cell
TCIRG1	0	0.554703	0.381744	0.706599	0	0	58.8727	19.071	544	Dendritic cell
CD55	0	0.784033	0.381684	0.660195	0	0	63.7628	36.3484	545	Dendritic cell
ZFHX3	0	0.509021	0.380711	0.705817	0	0	54.3408	14.1177	546	Dendritic cell
FUCA2	0	0.635048	0.37986	0.696429	0	0	64.139	28.6619	547	Dendritic cell
SPRED1	0	0.46247	0.378605	0.703742	0	0	49.8448	9.97345	548	Dendritic cell
MT-ND1	0	3.46959	0.378333	0.685687	0	0	99.8746	98.4677	549	Dendritic cell
UQCR11	0	2.05839	0.377848	0.712838	0	0	99.7313	98.1866	550	Dendritic cell
MMP24-AS1	0	0.5805	0.377124	0.684649	0	0	57.0516	23.0993	551	Dendritic cell
ARPC4	0	1.25784	0.376971	0.672359	0	0	91.4139	71.9987	552	Dendritic cell
AMDHD2	0	0.511481	0.376249	0.702142	0	0	55.0275	16.8207	553	Dendritic cell
C5AR1	0	0.557555	0.375492	0.659687	0	0	45.6353	12.3126	554	Dendritic cell
ITGB5	0	0.430876	0.374639	0.710989	0	0	48.6745	6.98727	555	Dendritic cell
MT-CO3	0	4.54706	0.374234	0.709445	0	0	99.9045	98.6329	556	Dendritic cell
LGALS8	0	0.674639	0.373491	0.686794	0	0	64.8913	32.1017	557	Dendritic cell
HK3	0	0.40347	0.372522	0.708801	0	0	45.1994	3.62376	558	Dendritic cell
CD163L1	0	0.411794	0.372463	0.700962	0	0	44.5546	4.58641	559	Dendritic cell
ADAM9	0	0.479678	0.372263	0.705559	0	0	52.5973	12.1078	560	Dendritic cell
KIAA1147	0	0.42992	0.371216	0.699284	0	0	46.304	6.87648	561	Dendritic cell
DMXL2	0	0.490488	0.371214	0.706331	0	0	53.4392	12.067	562	Dendritic cell
IFI27	0	0.43317	0.370175	0.602129	0	0	25.3105	5.24594	563	Dendritic cell
ITGA9	0	0.493073	0.369861	0.702923	0	0	53.3019	12.9074	564	Dendritic cell
LPAR6	0	0.684203	0.36832	0.675782	0	0	63.2016	25.6851	565	Dendritic cell
PSME2	0	1.33906	0.368186	0.656817	0	0	89.6167	74.5929	566	Dendritic cell
BID	0	1.02259	0.36679	0.671942	0	0	82.7382	58.1537	567	Dendritic cell
MLEC	0	0.875087	0.366349	0.673485	0	0	75.3045	47.92	568	Dendritic cell
VMP1	0	0.888695	0.364372	0.668461	0	0	75.6986	47.8134	569	Dendritic cell
ENPP2	0	0.429315	0.364089	0.694494	0	0	45.8861	7.59245	570	Dendritic cell
SLC43A2	0	0.486308	0.364064	0.700181	0	0	53.272	13.6338	571	Dendritic cell
GPX4	0	2.09393	0.363214	0.671999	0	0	99.8209	95.4303	572	Dendritic cell
ZFAND5	0	0.802481	0.362955	0.672762	0	0	71.1966	41.2913	573	Dendritic cell
SLC8A1	0	0.450858	0.362681	0.705303	0	0	50.4478	9.14773	574	Dendritic cell
GNAS	0	1.41975	0.36217	0.677467	0	0	94.4829	81.6042	575	Dendritic cell
IL10RB	0	0.57822	0.361886	0.692984	0	0	60.6281	23.4107	576	Dendritic cell
CALR	0	2.0405	0.361365	0.648591	0	0	98.4595	94.5293	577	Dendritic cell
TAPBP	0	0.763843	0.358678	0.685713	0	0	72.4086	38.1587	578	Dendritic cell
GM2A	0	0.480356	0.358453	0.695078	0	0	51.5345	13.9171	579	Dendritic cell
FAM105A	0	0.45774	0.35811	0.691929	0	0	48.967	10.4595	580	Dendritic cell
PRR13	0	1.25577	0.35625	0.668901	0	0	91.802	74.2616	581	Dendritic cell
ZYX	0	0.800217	0.355881	0.676782	0	0	73.1908	36.5575	582	Dendritic cell
GNB4	0	0.647533	0.355817	0.684678	0	0	65.0167	30.9112	583	Dendritic cell
C19orf60	0	0.918204	0.355294	0.656832	0	0	74.2118	53.6008	584	Dendritic cell
APPL2	0	0.458841	0.355086	0.697737	0	0	50.6687	12.137	585	Dendritic cell
RAB10	0	0.9645	0.354516	0.677208	0	0	80.9947	60.0153	586	Dendritic cell
CLEC7A	0	0.51496	0.353131	0.670772	0	0	48.9014	13.6296	587	Dendritic cell
SELK	0	1.023	0.35304	0.621868	0	0	71.9549	57.305	588	Dendritic cell
ADGRE5	0	0.544435	0.352554	0.690336	0	0	57.0516	18.7512	589	Dendritic cell
LAMTOR2	0	1.30523	0.352549	0.679417	0	0	92.5663	80.282	590	Dendritic cell
NFKBIE	0	0.502944	0.352291	0.688619	0	0	53.4452	17.0778	591	Dendritic cell
OGFR	0	0.574529	0.351972	0.689312	0	0	61.2193	26.0018	592	Dendritic cell
TLR4	0	0.4312	0.351076	0.697177	0	0	48.2028	8.79236	593	Dendritic cell
LAPTM4A	0	1.24985	0.350782	0.653649	0	0	90.1003	66.7454	594	Dendritic cell
IFI30	0	0.46607	0.350529	0.679872	0	0	47.0504	10.4469	595	Dendritic cell
CEPT1	0	0.522538	0.347949	0.688202	0	0	55.4753	20.1162	596	Dendritic cell
CMTM6	0	0.992093	0.346973	0.656271	0	0	82.171	50.8874	597	Dendritic cell
MOB1A	0	0.890807	0.346824	0.673548	0	0	78.9467	51.3421	598	Dendritic cell
HSPA6	0	0.80245	0.345626	0.627812	0	0	54.3289	26.9049	599	Dendritic cell
IFIT3	0	0.436952	0.345348	0.666289	0	0	42.5424	10.1428	600	Dendritic cell
GCA	0	0.672965	0.344971	0.679121	0	0	66.4139	32.6651	601	Dendritic cell
DOCK2	0	0.571538	0.344282	0.693607	0	0	60.3176	22.3175	602	Dendritic cell
IFI16	0	1.04328	0.344263	0.637967	0	0	81.8307	48.2388	603	Dendritic cell
PDIA6	0	1.67693	0.344201	0.650284	0	0	97.2474	87.8849	604	Dendritic cell
BEST1	0	0.571142	0.344016	0.680039	0	0	58.9623	24.4257	605	Dendritic cell
SESN3	0	0.485006	0.342552	0.687593	0	0	52.2868	16.0566	606	Dendritic cell
PLEKHB2	0	0.671434	0.342365	0.678031	0	0	66.5393	34.9708	607	Dendritic cell
STAB1	0	0.500578	0.340048	0.664546	0	0	47.7729	14.7961	608	Dendritic cell
BMP2K	0	0.54989	0.340036	0.675103	0	0	56.562	24.4737	609	Dendritic cell
MX1	0	0.425355	0.339978	0.67331	0	0	42.7932	8.2593	610	Dendritic cell
CBR1	0	0.555733	0.339971	0.672713	0	0	56.1798	25.7897	611	Dendritic cell
RNPEP	0	0.576057	0.338771	0.681735	0	0	60.252	25.6088	612	Dendritic cell
CORO1A	0	1.29006	0.338441	0.629374	0	0	85.4012	48.8064	613	Dendritic cell
TMEM106A	0	0.436704	0.337993	0.691984	0	0	49.0088	11.4493	614	Dendritic cell
LRPAP1	0	0.898016	0.337499	0.667028	0	0	78.3556	54.4077	615	Dendritic cell
RNF181	0	1.1979	0.337469	0.670895	0	0	89.9928	75.0695	616	Dendritic cell
H3F3B	0	2.22224	0.337014	0.580078	8.20299e-244	6.1213e-243	85.7834	74.9524	617	Dendritic cell
RAB3IL1	0	0.470424	0.336414	0.684511	0	0	52.0062	16.482	618	Dendritic cell
RPN2	0	1.29464	0.333868	0.66875	0	0	91.9274	77.7641	619	Dendritic cell
SH2B3	0	0.529557	0.333242	0.687316	0	0	57.4815	21.0329	620	Dendritic cell
GABARAP	0	0.592922	0.332931	0.674283	0	0	61.5894	27.5425	621	Dendritic cell
ZEB2	0	0.979854	0.332476	0.6554	0	0	80.1529	53.9739	622	Dendritic cell
CANX	0	1.28501	0.332173	0.662179	0	0	91.9572	76.7032	623	Dendritic cell
XIST	0	0.855674	0.330218	0.634885	0	0	66.9214	42.7891	624	Dendritic cell
EBI3	0	0.363853	0.329885	0.683482	0	0	40.5123	3.93106	625	Dendritic cell
ITPR2	0	0.497864	0.329659	0.683423	0	0	53.9288	17.9892	626	Dendritic cell
HVCN1	0	0.446896	0.329197	0.683803	0	0	49.5402	13.2073	627	Dendritic cell
PRDM1	0	0.421862	0.328844	0.665183	0	0	42.2737	9.14982	628	Dendritic cell
KCNAB1	0	0.347118	0.328784	0.684731	0	0	39.0494	2.23049	629	Dendritic cell
ME2	0	0.59727	0.328518	0.671703	0	0	60.3953	29.3559	630	Dendritic cell
SFT2D1	0	1.06067	0.328143	0.666508	0	0	86.2909	67.4645	631	Dendritic cell
OS9	0	0.801579	0.32686	0.659673	0	0	73.3401	46.2132	632	Dendritic cell
RGS10	0	1.34371	0.326294	0.627544	0	0	90.3033	75.891	633	Dendritic cell
WNK1	0	0.712967	0.325772	0.670143	0	0	68.6112	39.4559	634	Dendritic cell
SFT2D2	0	0.531029	0.324754	0.680298	0	0	56.562	22.3582	635	Dendritic cell
TGFB1	0	0.836932	0.324384	0.657197	0	0	75.1732	43.9074	636	Dendritic cell
HSPA1B	0	1.81957	0.324142	0.589295	1.30195e-302	1.12083e-301	91.2587	76.4377	637	Dendritic cell
CRYBB1	0	0.36587	0.323987	0.678331	0	0	40.4824	5.14978	638	Dendritic cell
ETNK1	0	0.619198	0.323601	0.670596	0	0	61.3267	31.3063	639	Dendritic cell
FNIP2	0	0.494597	0.323479	0.670572	0	0	52.0301	19.9218	640	Dendritic cell
NCEH1	0	0.417092	0.323409	0.674532	0	0	45.4024	11.5695	641	Dendritic cell
IL18	0	0.39921	0.323337	0.676362	0	0	43.3903	8.84775	642	Dendritic cell
NFAM1	0	0.388933	0.321852	0.687064	0	0	44.7636	7.23185	643	Dendritic cell
MPP1	0	1.05848	0.320478	0.652964	0	0	82.9054	64.2651	644	Dendritic cell
CYSLTR1	0	0.457693	0.320338	0.68212	0	0	50.8359	14.5546	645	Dendritic cell
SLA	0	0.625695	0.320045	0.672337	0	0	63.0642	26.9154	646	Dendritic cell
LPAR5	0	0.379035	0.31835	0.684223	0	0	43.7306	7.22871	647	Dendritic cell
BCAM	0	0.447441	0.317513	0.660592	0	0	45.6234	14.4125	648	Dendritic cell
C20orf24	0	0.773283	0.316352	0.638508	0	0	65.6616	45.3362	649	Dendritic cell
HSPA5	0	1.61996	0.316291	0.621754	0	0	93.1216	81.6356	650	Dendritic cell
AGR2	0	0.4703	0.316195	0.597591	0	0	29.8245	10.3466	651	Dendritic cell
EPSTI1	0	0.541557	0.315705	0.66288	0	0	54.8961	23.8445	652	Dendritic cell
IL13RA1	0	0.438845	0.315608	0.679256	0	0	49.5223	13.6735	653	Dendritic cell
CHMP1B	0	0.801181	0.315099	0.626253	0	0	64.6465	43.4496	654	Dendritic cell
CAPZA2	0	1.32164	0.313587	0.667031	0	0	93.7425	83.3163	655	Dendritic cell
SYK	0	0.573984	0.313194	0.676394	0	0	59.7803	24.6138	656	Dendritic cell
DYSF	0	0.378925	0.313183	0.67822	0	0	43.0021	7.46075	657	Dendritic cell
KYNU	0	0.407369	0.312149	0.679334	0	0	46.3279	10.3079	658	Dendritic cell
ERP44	0	0.833937	0.312043	0.657653	0	0	75.4657	51.1654	659	Dendritic cell
DUSP2	0	0.549791	0.311926	0.626227	0	0	43.1574	17.7279	660	Dendritic cell
PPDPF	0	1.95678	0.3109	0.658727	0	0	98.0893	96.3867	661	Dendritic cell
IRF7	0	0.493522	0.310571	0.664834	0	0	51.1345	18.5484	662	Dendritic cell
BHLHE40	0	0.473582	0.30869	0.654621	0	0	46.6145	15.2288	663	Dendritic cell
EGR2	0	0.372507	0.308416	0.622804	0	0	30.6365	6.63817	664	Dendritic cell
SLC39A1	0	0.643191	0.308205	0.661688	0	0	64.6167	35.6544	665	Dendritic cell
DNASE2	0	0.400383	0.307786	0.656798	0	0	41.4139	11.1587	666	Dendritic cell
NTAN1	0	0.530052	0.306944	0.667792	0	0	57.3083	25.451	667	Dendritic cell
UTRN	0	0.529566	0.306609	0.671924	0	0	56.4008	21.8816	668	Dendritic cell
TRAM1	0	0.8203	0.306247	0.654682	0	0	75.2209	48.8691	669	Dendritic cell
ZFYVE16	0	0.468789	0.306083	0.669507	0	0	50.5374	16.6816	670	Dendritic cell
IFNAR1	0	0.586717	0.304879	0.663555	0	0	60.7714	29.6737	671	Dendritic cell
SH3BP2	0	0.443369	0.304127	0.676785	0	0	50.5553	15.7807	672	Dendritic cell
SASH1	0	0.354249	0.303412	0.675168	0	0	41.0437	6.3246	673	Dendritic cell
DOCK8	0	0.576027	0.301885	0.66916	0	0	60.2878	26.6791	674	Dendritic cell
PLIN2	0	0.944123	0.301839	0.630144	0	0	74.7731	54.4171	675	Dendritic cell
HRH1	0	0.3262	0.301643	0.674613	0	0	37.7538	2.84508	676	Dendritic cell
SEMA4A	0	0.420787	0.300555	0.664588	0	0	44.8412	11.3521	677	Dendritic cell
PFKFB3	0	0.431418	0.300372	0.648859	0	0	42.4887	12.8582	678	Dendritic cell
TSC22D3	0	0.770368	0.300353	0.63485	0	0	65.6795	37.4104	679	Dendritic cell
PHACTR2	0	0.57262	0.300144	0.658624	0	0	58.2458	26.9154	680	Dendritic cell
PQLC3	0	0.396402	0.299549	0.668221	0	0	44.8233	11.8339	681	Dendritic cell
SH3BGRL	0	1.54798	0.299268	0.665589	0	0	97.2773	91.2902	682	Dendritic cell
CAPNS1	0	0.858096	0.298334	0.647848	0	0	76.1703	52.8608	683	Dendritic cell
ARAP1	0	0.419037	0.298083	0.675611	0	0	48.3879	13.9118	684	Dendritic cell
METTL7A	0	0.44843	0.296533	0.665334	0	0	49.4387	17.591	685	Dendritic cell
CITED2	0	0.755153	0.296208	0.615073	0	0	60.5983	40.4655	686	Dendritic cell
GSTK1	0	1.24631	0.29615	0.653621	0	0	90.9183	79.289	687	Dendritic cell
VMO1	0	0.422376	0.294324	0.637716	0	0	37.1507	8.85507	688	Dendritic cell
SERINC1	0	0.62769	0.294044	0.660736	0	0	63.8643	33.8106	689	Dendritic cell
MVP	0	0.379097	0.293771	0.672508	0	0	43.9873	9.74873	690	Dendritic cell
ADRBK1	0	0.435088	0.2936	0.659447	0	0	47.7132	16.7235	691	Dendritic cell
VAV1	0	0.446511	0.293579	0.67343	0	0	50.8956	16.9116	692	Dendritic cell
BAX	0	1.06275	0.293558	0.643249	0	0	85.3415	70.2479	693	Dendritic cell
ST8SIA4	0	0.454237	0.292984	0.666054	0	0	49.8268	16.413	694	Dendritic cell
CREBL2	0	0.423517	0.292844	0.666108	0	0	47.7311	15.0908	695	Dendritic cell
BIN1	0	0.632266	0.292132	0.624192	0	0	55.1708	30.0176	696	Dendritic cell
RHOQ	0	0.372826	0.291521	0.671495	0	0	43.5754	9.67243	697	Dendritic cell
GOLGA4	0	0.732648	0.291308	0.640057	0	0	67.208	45.5212	698	Dendritic cell
EPAS1	0	0.487187	0.291238	0.657722	0	0	50.2926	16.968	699	Dendritic cell
PRDX5	0	1.50388	0.291041	0.649036	0	0	96.9489	88.2539	700	Dendritic cell
NR4A1	0	0.668971	0.291001	0.627677	0	0	56.8545	30.5464	701	Dendritic cell
JDP2	0	0.337608	0.290733	0.672475	0	0	40.0764	5.79259	702	Dendritic cell
POMP	0	1.95117	0.290252	0.66983	0	0	99.2656	97.8071	703	Dendritic cell
IL1RN	0	0.40268	0.290219	0.617567	0	0	32.38	8.87597	704	Dendritic cell
LTC4S	0	0.359449	0.290198	0.66121	0	0	39.8674	7.86839	705	Dendritic cell
EDNRB	0	0.402736	0.290105	0.639784	0	0	38.3329	10.2996	706	Dendritic cell
BIN2	0	0.656576	0.289814	0.658827	0	0	64.7003	30.2726	707	Dendritic cell
SIGLEC12	0	0.316103	0.28885	0.661863	0	0	35.5386	3.33842	708	Dendritic cell
ETS2	0	0.697942	0.288441	0.649271	0	0	66.599	35.1339	709	Dendritic cell
SAT2	0	0.631384	0.2883	0.651565	0	0	64.5988	33.8012	710	Dendritic cell
SMCO4	0	0.436279	0.288241	0.662788	0	0	48.6088	16.7308	711	Dendritic cell
LAIR1	0	0.503337	0.287151	0.666497	0	0	53.8751	19.9176	712	Dendritic cell
NCF2	0	0.408182	0.286582	0.658794	0	0	43.9396	11.4629	713	Dendritic cell
GAS6	0	0.34523	0.286474	0.648306	0	0	35.8909	6.41031	714	Dendritic cell
SLC31A2	0	0.361858	0.286015	0.662254	0	0	41.1094	8.89792	715	Dendritic cell
ADAM15	0	0.43165	0.285798	0.662852	0	0	48.1968	16.0064	716	Dendritic cell
FES	0	0.517493	0.285095	0.664287	0	0	56.5381	24.4372	717	Dendritic cell
NFIC	0	0.415897	0.285064	0.662806	0	0	47.2594	15.4389	718	Dendritic cell
NQO2	0	0.639044	0.284129	0.645532	0	0	63.118	38.4159	719	Dendritic cell
CCND1	0	0.488296	0.28411	0.651306	0	0	49.4567	17.8418	720	Dendritic cell
SLC37A2	0	0.316434	0.283783	0.668934	0	0	37.7299	4.13697	721	Dendritic cell
CSF2RA	0	0.442088	0.283626	0.64909	0	0	45.1457	14.448	722	Dendritic cell
MYO9A	0	0.409696	0.283518	0.653763	0	0	43.9873	14.4794	723	Dendritic cell
FMNL2	0	0.351882	0.28343	0.665894	0	0	41.1154	8.08057	724	Dendritic cell
TLE4	0	0.537524	0.282881	0.65024	0	0	55.6246	26.4941	725	Dendritic cell
GNB2	0	1.03832	0.282744	0.632148	0	0	82.8457	67.0266	726	Dendritic cell
CD38	0	0.428701	0.282609	0.659891	0	0	46.2264	14.0226	727	Dendritic cell
GNG2	0	0.532347	0.282572	0.655959	0	0	56.4605	24.9723	728	Dendritic cell
SERF2	0	3.25766	0.282508	0.698928	0	0	100	99.9875	729	Dendritic cell
ANXA11	0	0.800854	0.28243	0.6422	0	0	74.2536	48.6736	730	Dendritic cell
ARSA	0	0.376987	0.282252	0.666448	0	0	44.0291	11.5131	731	Dendritic cell
CUL9	0	0.334887	0.282022	0.656939	0	0	36.8581	5.89502	732	Dendritic cell
TMED10	0	0.877546	0.281899	0.642606	0	0	77.46	56.2462	733	Dendritic cell
AES	0	0.558089	0.281824	0.642624	0	0	56.0127	28.3055	734	Dendritic cell
ATP6V1B2	0	0.601583	0.281792	0.649241	0	0	61.07	33.7521	735	Dendritic cell
STAT1	0	0.474116	0.281293	0.653211	0	0	50.3105	21.2033	736	Dendritic cell
RNF141	0	0.458942	0.281182	0.659248	0	0	50.8359	20.6075	737	Dendritic cell
IGF1	0	0.304036	0.281109	0.660024	0	0	34.6728	2.74892	738	Dendritic cell
NFATC2	0	0.413936	0.280691	0.663009	0	0	47.1758	15.6385	739	Dendritic cell
STK10	0	0.487875	0.280329	0.661398	0	0	53.7557	22.0551	740	Dendritic cell
NECAP2	0	0.77138	0.280145	0.64172	0	0	72.0325	48.6632	741	Dendritic cell
AVPI1	0	0.412382	0.280031	0.607606	0	0	34.2071	13.8324	742	Dendritic cell
DHRS3	0	0.479674	0.27999	0.655456	0	0	52.866	22.8965	743	Dendritic cell
ARL6IP5	0	1.11886	0.279705	0.638958	0	0	86.1715	71.5032	744	Dendritic cell
P2RY6	0	0.327418	0.279517	0.666015	0	0	38.733	5.56369	745	Dendritic cell
BTG2	0	0.918258	0.279446	0.613143	0	0	69.0471	46.6062	746	Dendritic cell
CHMP2A	0	1.0803	0.279435	0.645771	0	0	86.3864	72.7303	747	Dendritic cell
CSF3R	0	0.470245	0.279297	0.667136	0	0	51.2001	16.6189	748	Dendritic cell
IGF2R	0	0.357433	0.279176	0.66004	0	0	41.0079	9.54805	749	Dendritic cell
IL16	0	0.490308	0.279176	0.655152	0	0	52.0361	20.827	750	Dendritic cell
CD209	0	0.300718	0.277499	0.646606	0	0	31.8904	2.66217	751	Dendritic cell
TNFSF13B	0	0.484654	0.277443	0.649726	0	0	49.2596	17.6119	752	Dendritic cell
TMEM51	0	0.347002	0.27727	0.662562	0	0	40.6675	8.43489	753	Dendritic cell
STX11	0	0.404177	0.276801	0.640416	0	0	40.99	12.969	754	Dendritic cell
STX12	0	0.444634	0.276788	0.659625	0	0	50.6807	19.9051	755	Dendritic cell
TMEM179B	0	0.710174	0.276506	0.64409	0	0	69.2501	45.7878	756	Dendritic cell
ABCG1	0	0.38041	0.276472	0.655755	0	0	42.3931	11.3636	757	Dendritic cell
ACTG1	0	3.02241	0.276004	0.497393	0.280748	0.331298	100	91.2892	758	Dendritic cell
BLOC1S2	0	0.62271	0.275561	0.646096	0	0	63.3329	38.5131	759	Dendritic cell
HTATIP2	0	0.400841	0.27522	0.657662	0	0	45.91	15.5162	760	Dendritic cell
ADAR	0	0.652306	0.274724	0.650555	0	0	65.0764	38.1201	761	Dendritic cell
PDXK	0	0.446512	0.274518	0.653566	0	0	49.5402	20.135	762	Dendritic cell
NDUFA1	0	1.71257	0.274002	0.659903	0	0	98.4894	95.6728	763	Dendritic cell
OTUD1	0	0.374575	0.273195	0.642193	0	0	38.8405	10.4637	764	Dendritic cell
SLC35F6	0	0.394815	0.272768	0.6564	0	0	44.5844	13.8282	765	Dendritic cell
DOCK10	0	0.389986	0.27254	0.663093	0	0	45.0084	12.4862	766	Dendritic cell
TAX1BP1	0	0.921069	0.272423	0.630376	0	0	77.3645	58.298	767	Dendritic cell
ITGAM	0	0.356895	0.272341	0.653986	0	0	39.9391	9.21253	768	Dendritic cell
GNAI3	0	0.887744	0.271405	0.636506	0	0	77.4361	57.9457	769	Dendritic cell
FKBP2	0	1.04317	0.270845	0.629001	0	0	83.3592	67.8168	770	Dendritic cell
BAG3	0	0.431893	0.270684	0.608997	0	0	36.5536	15.4577	771	Dendritic cell
SNX9	0	0.494127	0.270518	0.647525	0	0	52.9317	24.5772	772	Dendritic cell
FAM65A	0	0.331843	0.270375	0.655328	0	0	38.5479	8.06698	773	Dendritic cell
PFKL	0	0.781266	0.269539	0.641426	0	0	73.1431	51.1079	774	Dendritic cell
NANS	0	0.791743	0.269476	0.636429	0	0	73.1013	53.1858	775	Dendritic cell
PSMB10	0	0.565756	0.268959	0.645889	0	0	58.8906	30.1388	776	Dendritic cell
PLCB2	0	0.415493	0.268594	0.663594	0	0	47.8266	15.4828	777	Dendritic cell
ATP6V1A	0	0.498758	0.267787	0.648659	0	0	53.8811	26.3238	778	Dendritic cell
SIGLEC10	0	0.361863	0.26765	0.656071	0	0	41.3661	10.4187	779	Dendritic cell
MYO9B	0	0.446431	0.267595	0.657065	0	0	50.3284	19.5257	780	Dendritic cell
NMRK1	0	0.433549	0.267515	0.65284	0	0	48.6327	18.5829	781	Dendritic cell
TCEAL3	0	0.41182	0.266881	0.649029	0	0	45.8622	16.643	782	Dendritic cell
NRP2	0	0.425767	0.266479	0.652894	0	0	44.3934	12.1548	783	Dendritic cell
PLEKHO2	0	0.369222	0.266398	0.656221	0	0	42.9663	12.1527	784	Dendritic cell
TNFRSF14	0	0.442508	0.266224	0.651149	0	0	48.6804	18.5505	785	Dendritic cell
SEC14L1	0	0.554358	0.265931	0.646303	0	0	58.4249	29.0037	786	Dendritic cell
TWF2	0	0.676187	0.264676	0.635752	0	0	66.8916	40.8815	787	Dendritic cell
SHTN1	0	0.334499	0.26426	0.656967	0	0	39.4077	8.05234	788	Dendritic cell
2024-09-09	0	0.515813	0.264057	0.640054	0	0	53.5109	24.2354	789	Dendritic cell
TFEC	0	0.359116	0.263332	0.66069	0	0	42.5902	10.4637	790	Dendritic cell
PGLS	0	1.26429	0.263308	0.620725	0	0	91.3661	78.4884	791	Dendritic cell
TRIM38	0	0.45636	0.262902	0.64874	0	0	49.8686	20.2458	792	Dendritic cell
RAB42	0	0.287646	0.262674	0.641048	0	0	30.9709	2.85658	793	Dendritic cell
AAK1	0	0.453938	0.262575	0.649125	0	0	50.5195	20.7068	794	Dendritic cell
MILR1	0	0.332597	0.262093	0.653561	0	0	38.5419	7.93005	795	Dendritic cell
SNX24	0	0.324904	0.261868	0.654193	0	0	38.5598	8.26243	796	Dendritic cell
HIGD2A	0	1.45003	0.2615	0.631393	0	0	96.0115	88.1117	797	Dendritic cell
APH1A	0	0.822688	0.26096	0.630895	0	0	75.5553	54.1746	798	Dendritic cell
ARL6IP1	0	1.20035	0.26093	0.619535	0	0	88.0225	72.746	799	Dendritic cell
RTN4	0	1.18247	0.260899	0.626528	0	0	89.354	74.4643	800	Dendritic cell
TPMT	0	0.498432	0.260764	0.64547	0	0	54.6752	27.8247	801	Dendritic cell
TM9SF2	0	0.668545	0.260648	0.641144	0	0	66.2109	41.3456	802	Dendritic cell
TNFSF10	0	0.45923	0.259973	0.642108	0	0	47.6594	18.9623	803	Dendritic cell
GIMAP7	0	0.469087	0.259784	0.634773	0	0	45.8503	17.8324	804	Dendritic cell
ME1	0	0.280441	0.259463	0.650802	0	0	32.6606	2.58273	805	Dendritic cell
TRIM47	0	0.287762	0.259038	0.650433	0	0	33.4607	3.52551	806	Dendritic cell
GSN	0	0.706045	0.258959	0.63132	0	0	63.2732	34.3531	807	Dendritic cell
ALDOA	0	2.42481	0.25895	0.640165	0	0	99.9224	98.6914	808	Dendritic cell
FPR3	0	0.307792	0.258294	0.636018	0	0	32.2307	4.92192	809	Dendritic cell
CHCHD7	0	0.786494	0.25817	0.629231	0	0	71.3339	51.5187	810	Dendritic cell
MT-ND4L	0	1.25272	0.258083	0.606066	0	0	87.7358	71.3444	811	Dendritic cell
ARHGAP25	0	0.389909	0.257866	0.653996	0	0	44.5068	13.8387	812	Dendritic cell
HLA-DQB1	0	0.49228	0.257432	0.609204	0	0	37.8612	15.2455	813	Dendritic cell
SGPP1	0	0.314665	0.257356	0.653839	0	0	37.5985	7.18482	814	Dendritic cell
FOXO3	0	0.520933	0.256893	0.636741	0	0	53.493	27.7996	815	Dendritic cell
ZSWIM6	0	0.348279	0.256653	0.65278	0	0	41.1751	10.8953	816	Dendritic cell
PPP1R12B	0	0.334531	0.256631	0.649798	0	0	38.8823	9.59822	817	Dendritic cell
LINC01503	0	0.286262	0.256396	0.650528	0	0	33.7831	3.87671	818	Dendritic cell
HSBP1	0	1.40304	0.25627	0.633054	0	0	95.08	86.014	819	Dendritic cell
ITGAV	0	0.352473	0.255878	0.651091	0	0	41.2825	11.4733	820	Dendritic cell
ATP1A1	0	0.724446	0.255376	0.62979	0	0	68.438	46.8863	821	Dendritic cell
CXCL2	0	0.501433	0.255223	0.584554	0	0	33.2398	16.4433	822	Dendritic cell
USMG5	0	1.35567	0.254634	0.589553	4.83901e-308	4.20821e-307	83.7772	71.9443	823	Dendritic cell
METRNL	0	0.374159	0.254573	0.639773	0	0	40.3272	11.9385	824	Dendritic cell
LPP	0	0.445049	0.254398	0.648288	0	0	49.8866	19.9981	825	Dendritic cell
ATF3	0	0.507772	0.254191	0.606768	0	0	42.2618	21.0277	826	Dendritic cell
HLA-DQA1	0	0.463398	0.254004	0.598869	0	0	33.4727	13.129	827	Dendritic cell
PLEKHA2	0	0.409968	0.2533	0.649317	0	0	46.6683	16.7182	828	Dendritic cell
TRIM22	0	0.377429	0.252893	0.657436	0	0	43.5336	11.8611	829	Dendritic cell
PSMC4	0	1.02211	0.252499	0.623254	0	0	81.4664	70.2584	830	Dendritic cell
ADPGK	0	0.561636	0.252387	0.642862	0	0	59.5892	33.0048	831	Dendritic cell
NFKBID	0	0.441722	0.251988	0.622151	0	0	42.2797	17.9119	832	Dendritic cell
ATP5G2	0	1.96558	0.251866	0.515821	4.22635e-11	9.17341e-11	85.7476	73.7484	833	Dendritic cell
WDR1	0	1.02271	0.251672	0.626074	0	0	83.2099	63.7571	834	Dendritic cell
SCP2	0	0.911244	0.25145	0.628732	0	0	79.4781	61.4232	835	Dendritic cell
TGFBR2	0	0.434959	0.250915	0.648844	0	0	49.1103	18.7303	836	Dendritic cell
TPM3	0	1.66614	0.250687	0.620711	0	0	98.1371	90.3485	837	Dendritic cell
STARD3	0	0.497404	0.250247	0.640115	0	0	54.5617	29.0236	838	Dendritic cell
CEBPA	0	0.314862	0.250241	0.645008	0	0	36.2312	7.19213	839	Dendritic cell
IL6R	0	0.373762	0.249941	0.649145	0	0	43.1216	12.6388	840	Dendritic cell
ATP5L	0	1.96946	0.249359	0.55929	8.13377e-135	4.27131e-134	85.7595	75.0685	841	Dendritic cell
TMUB2	0	0.4469	0.249304	0.643969	0	0	50.4299	23.1139	842	Dendritic cell
ADRBK2	0	0.332192	0.248553	0.64428	0	0	38.8763	10.4835	843	Dendritic cell
ARRB1	0	0.40406	0.24843	0.646957	0	0	46.8414	18.3279	844	Dendritic cell
PSMB8	0	0.685617	0.248279	0.630977	0	0	65.7929	36.7906	845	Dendritic cell
EIF4A3	0	0.930764	0.248071	0.619655	0	0	77.5615	62.0033	846	Dendritic cell
PKIB	0	0.340299	0.24806	0.625203	0	0	33.9324	8.73173	847	Dendritic cell
TMED5	0	0.489368	0.247836	0.64133	0	0	54.0363	27.323	848	Dendritic cell
CASP4	0	0.60565	0.24697	0.633299	0	0	61.5894	33.9998	849	Dendritic cell
CD93	0	0.409224	0.246946	0.64035	0	0	44.7695	16.0232	850	Dendritic cell
SLC23A2	0	0.3072	0.246884	0.645604	0	0	35.7834	7.1012	851	Dendritic cell
PSENEN	0	0.683576	0.246731	0.627769	0	0	67.8588	45.9414	852	Dendritic cell
CAMK1	0	0.431705	0.246593	0.641778	0	0	47.0146	17.823	853	Dendritic cell
PLXNB2	0	0.364251	0.245438	0.650323	0	0	42.8768	12.9753	854	Dendritic cell
HEXB	0	0.584749	0.24537	0.632918	0	0	60.5266	35.5123	855	Dendritic cell
TMEM30A	0	0.448047	0.244641	0.641288	0	0	50.4717	23.1798	856	Dendritic cell
IL10	0	0.281576	0.244584	0.616229	0	0	26.8569	3.63317	857	Dendritic cell
MEF2A	0	0.447588	0.244408	0.639745	0	0	49.9701	22.4544	858	Dendritic cell
GIMAP8	0	0.316668	0.244115	0.648026	0	0	37.9986	8.33351	859	Dendritic cell
ATRAID	0	0.970454	0.24397	0.628537	0	0	82.583	66.2312	860	Dendritic cell
PTBP3	0	0.541193	0.243152	0.633511	0	0	57.1352	32.4142	861	Dendritic cell
DONSON	0	0.773934	0.24309	0.604524	0	0	64.0196	46.7055	862	Dendritic cell
CORO7	0	0.412762	0.242587	0.641538	0	0	47.4206	19.7588	863	Dendritic cell
NDUFA3	0	1.37334	0.242328	0.629619	0	0	94.0351	88.5821	864	Dendritic cell
ADCY7	0	0.418457	0.242005	0.639783	0	0	48.0714	21.1311	865	Dendritic cell
JUND	0	0.746641	0.241977	0.611628	0	0	66.2825	44.5806	866	Dendritic cell
CPEB4	0	0.393778	0.241623	0.629476	0	0	42.6917	17.5429	867	Dendritic cell
ABCC3	0	0.270613	0.241261	0.644565	0	0	32.3262	3.41786	868	Dendritic cell
KIAA1033	0	0.376634	0.241191	0.636904	0	0	42.823	15.6908	869	Dendritic cell
CD1D	0	0.355871	0.241123	0.632614	0	0	38.1658	11.1399	870	Dendritic cell
P2RX4	0	0.39797	0.241007	0.641345	0	0	45.2472	17.2586	871	Dendritic cell
GGA2	0	0.529285	0.24069	0.634392	0	0	56.4724	32.2648	872	Dendritic cell
OTOA	0	0.25435	0.240641	0.636695	0	0	28.9706	1.6922	873	Dendritic cell
SPCS3	0	0.77532	0.240506	0.620407	0	0	71.3339	51.8751	874	Dendritic cell
TECR	0	1.18045	0.240138	0.633321	0	0	89.0315	80.9729	875	Dendritic cell
RNH1	0	1.14056	0.240034	0.620531	0	0	87.9269	76.2025	876	Dendritic cell
FERMT3	0	0.791761	0.240022	0.641979	0	0	72.4027	44.5711	877	Dendritic cell
GPR35	0	0.285763	0.238964	0.638195	0	0	33.1443	5.68284	878	Dendritic cell
PREX1	0	0.437425	0.238382	0.645323	0	0	49.9164	20.8186	879	Dendritic cell
TMEM147	0	0.968925	0.238044	0.622419	0	0	82.0576	66.8886	880	Dendritic cell
RAB1A	0	0.907542	0.238025	0.620409	0	0	78.7557	60.2954	881	Dendritic cell
TMEM9B	0	0.620935	0.23785	0.626663	0	0	63.5897	42.2988	882	Dendritic cell
ACAP2	0	0.546987	0.237791	0.635828	0	0	58.1323	32.2554	883	Dendritic cell
MMP14	0	0.333762	0.237414	0.639288	0	0	39.1151	11.2936	884	Dendritic cell
STAT2	0	0.357622	0.2374	0.643832	0	0	41.9871	13.7603	885	Dendritic cell
DAPK1	0	0.389869	0.237373	0.646046	0	0	44.3277	15.766	886	Dendritic cell
ACER3	0	0.352974	0.236424	0.64025	0	0	41.6527	14.1355	887	Dendritic cell
KCNE3	0	0.350062	0.234501	0.641035	0	0	41.6348	13.3464	888	Dendritic cell
GSTM4	0	0.414542	0.234381	0.630693	0	0	45.91	21.3287	889	Dendritic cell
NUDT16	0	0.465972	0.233855	0.633136	0	0	52.2749	27.1955	890	Dendritic cell
PLXND1	0	0.399881	0.233774	0.638268	0	0	45.1815	17.0328	891	Dendritic cell
SLC12A7	0	0.318154	0.233609	0.644406	0	0	37.8433	9.29615	892	Dendritic cell
PTTG1IP	0	0.755902	0.233527	0.624787	0	0	71.0831	47.318	893	Dendritic cell
GIMAP2	0	0.377478	0.232976	0.63734	0	0	43.0857	15.7796	894	Dendritic cell
FCGBP	0	0.262273	0.232957	0.613191	0	0	25.6031	3.02695	895	Dendritic cell
PPARG	0	0.253297	0.232834	0.642104	0	0	31.0067	2.67366	896	Dendritic cell
DDX3X	0	0.856933	0.232589	0.614155	0	0	74.391	56.7855	897	Dendritic cell
NDFIP2	0	0.330368	0.232402	0.635633	0	0	38.942	12.5719	898	Dendritic cell
DHDH	0	0.254165	0.232217	0.628621	0	0	28.4034	2.86494	899	Dendritic cell
OSBPL11	0	0.347298	0.232186	0.637948	0	0	41.1452	14.1365	900	Dendritic cell
CXCL3	0	0.500163	0.232105	0.573424	0	0	31.8366	17.2973	901	Dendritic cell
CTNND1	0	0.468485	0.232049	0.63329	0	0	51.7316	26.3771	902	Dendritic cell
BCL2A1	0	0.318394	0.231894	0.609296	0	0	29.0721	7.06984	903	Dendritic cell
MDH1	0	0.868021	0.231662	0.609693	0	0	70.5159	55.1623	904	Dendritic cell
PFN1	0	3.2715	0.231579	0.608332	0	0	100	99.768	905	Dendritic cell
SPPL2A	0	0.457178	0.23129	0.631207	0	0	51.23	26.2381	906	Dendritic cell
PPM1N	0	0.266843	0.231242	0.633735	0	0	31.1082	4.60313	907	Dendritic cell
DENND3	0	0.338276	0.231152	0.640133	0	0	39.76	11.7869	908	Dendritic cell
CPM	0	0.296373	0.230939	0.637633	0	0	34.8579	7.28934	909	Dendritic cell
FKBP15	0	0.391873	0.230722	0.638473	0	0	45.9159	19.0804	910	Dendritic cell
SLC38A6	0	0.293779	0.229725	0.637565	0	0	35.2639	8.27289	911	Dendritic cell
HBEGF	0	0.386417	0.229565	0.603386	0	0	34.9355	14.2714	912	Dendritic cell
LINC00704	0	0.236149	0.229261	0.630479	0	0	26.9525	0.911428	913	Dendritic cell
CLN8	0	0.397739	0.229108	0.629171	0	0	44.877	19.8758	914	Dendritic cell
FAM46A	0	0.419124	0.229072	0.615992	0	0	41.6109	18.2338	915	Dendritic cell
RAB7A	0	1.21216	0.228487	0.626417	0	0	91.3005	81.2979	916	Dendritic cell
SLC22A18	0	0.296875	0.228411	0.639275	0	0	36.0998	8.46834	917	Dendritic cell
CD48	0	0.610028	0.228399	0.622411	0	0	57.5711	27.4108	918	Dendritic cell
SECTM1	0	0.278861	0.228094	0.638496	0	0	33.7354	5.97236	919	Dendritic cell
TRIB1	0	0.303818	0.227445	0.631104	0	0	34.6907	8.55091	920	Dendritic cell
CDC42	0	1.50967	0.227375	0.612341	0	0	95.9458	89.158	921	Dendritic cell
NFKBIZ	0	0.630687	0.227178	0.592414	0	0	49.9463	31.9888	922	Dendritic cell
RIT1	0	0.407625	0.227126	0.631412	0	0	46.4652	20.8667	923	Dendritic cell
IDH3G	0	0.722202	0.226886	0.621296	0	0	70.0322	50.9804	924	Dendritic cell
LAMTOR1	0	1.38009	0.22679	0.62068	0	0	94.8889	85.877	925	Dendritic cell
NUDT14	0	0.372938	0.226499	0.634469	0	0	43.5813	16.9733	926	Dendritic cell
STXBP2	0	0.831217	0.226325	0.618866	0	0	74.9582	51.5448	927	Dendritic cell
SIGLEC11	0	0.248587	0.225986	0.641067	0	0	31.1082	2.97364	928	Dendritic cell
SH3BP1	0	0.403784	0.225775	0.631976	0	0	46.6384	20.0462	929	Dendritic cell
PPP1R9B	0	0.343364	0.225773	0.634186	0	0	40.8228	14.6048	930	Dendritic cell
FOXRED2	0	0.325114	0.225718	0.631343	0	0	37.7776	12.4788	931	Dendritic cell
STAC3	0	0.288482	0.225683	0.637911	0	0	35.3117	7.93528	932	Dendritic cell
WDFY3	0	0.28764	0.225664	0.639138	0	0	35.2938	7.64366	933	Dendritic cell
GIMAP6	0	0.346867	0.225658	0.636866	0	0	40.6974	13.0976	934	Dendritic cell
PNPLA6	0	0.375242	0.225529	0.630379	0	0	43.3186	18.355	935	Dendritic cell
OAS2	0	0.272835	0.225044	0.636046	0	0	32.5711	5.44662	936	Dendritic cell
IFI27L2	0	0.444012	0.22473	0.629249	0	0	48.8596	21.8565	937	Dendritic cell
LRRC4	0	0.252128	0.224487	0.636561	0	0	30.6783	3.43458	938	Dendritic cell
HN1	0	1.03867	0.224481	0.588653	0	0	77.0002	62.1496	939	Dendritic cell
RPN1	0	0.731202	0.224091	0.624435	0	0	69.6501	48.8743	940	Dendritic cell
RIN3	0	0.389251	0.224014	0.63251	0	0	43.8022	17.3621	941	Dendritic cell
ATP5I	0	1.51541	0.223387	0.565442	1.71011e-164	1.0021e-163	84.1354	73.6334	942	Dendritic cell
H2AFJ	0	0.880401	0.222733	0.595853	0	0	71.7877	56.518	943	Dendritic cell
MINOS1	0	1.04363	0.222419	0.588808	0	0	78.3676	64.7668	944	Dendritic cell
BACE2	0	0.311273	0.221021	0.625602	0	0	35.4251	10.7135	945	Dendritic cell
GNGT2	0	0.277826	0.220681	0.634231	0	0	33.8309	7.10747	946	Dendritic cell
RPP25	0	0.339026	0.220591	0.631591	0	0	39.3599	12.806	947	Dendritic cell
2024-09-15	0	0.813893	0.22057	0.600394	0	0	70.4502	54.8498	948	Dendritic cell
PKN1	0	0.531069	0.220535	0.626068	0	0	57.3322	32.848	949	Dendritic cell
DUSP3	0	0.367802	0.220476	0.632522	0	0	42.8887	16.5374	950	Dendritic cell
SLC16A3	0	0.574125	0.220355	0.61209	0	0	54.8245	30.1513	951	Dendritic cell
STAT6	0	0.403247	0.220346	0.638449	0	0	46.8295	19.3626	952	Dendritic cell
MEF2C	0	0.952212	0.220205	0.594356	0	0	76.021	51.2469	953	Dendritic cell
KIAA0930	0	0.385749	0.220138	0.632021	0	0	44.3814	18.146	954	Dendritic cell
APOL6	0	0.295071	0.219985	0.632242	0	0	35.0251	8.67947	955	Dendritic cell
MSRB2	0	0.591775	0.219796	0.618555	0	0	61.3148	40.2701	956	Dendritic cell
NRROS	0	0.461738	0.219699	0.620831	0	0	50.5971	27.3136	957	Dendritic cell
ACTR3	0	1.16545	0.219515	0.613937	0	0	89.3002	75.9496	958	Dendritic cell
LILRA5	0	0.294745	0.219352	0.625912	0	0	33.0189	7.48479	959	Dendritic cell
ADRB2	0	0.283582	0.219312	0.625137	0	0	32.3203	7.49315	960	Dendritic cell
SEL1L	0	0.377062	0.218541	0.630951	0	0	43.9276	18.4752	961	Dendritic cell
SRGAP3	0	0.253753	0.218435	0.63659	0	0	31.4545	4.21849	962	Dendritic cell
XAF1	0	0.293204	0.218103	0.631393	0	0	34.7862	8.54778	963	Dendritic cell
OGFRL1	0	0.380985	0.217873	0.623043	0	0	42.3215	17.6997	964	Dendritic cell
ATP5H	0	1.12648	0.21767	0.589218	0	0	80.9112	69.6626	965	Dendritic cell
PKM	0	1.31925	0.217404	0.567531	1.28544e-178	7.90414e-178	90.4406	62.852	966	Dendritic cell
ABHD12	0	0.338891	0.217117	0.63004	0	0	40.2376	14.8661	967	Dendritic cell
RASGEF1B	0	0.325679	0.216092	0.618001	0	0	34.9534	11.3845	968	Dendritic cell
ERP29	0	1.56588	0.215944	0.620681	0	0	97.1459	92.9803	969	Dendritic cell
FAM120A	0	0.515586	0.215658	0.620745	0	0	55.4693	33.3257	970	Dendritic cell
P4HA1	0	0.464534	0.215246	0.628239	0	0	50.6986	24.7361	971	Dendritic cell
SWAP70	0	0.393859	0.214914	0.631384	0	0	45.8144	19.8372	972	Dendritic cell
CTBS	0	0.339638	0.214735	0.629011	0	0	40.4765	15.1797	973	Dendritic cell
ZNF703	0	0.284035	0.214611	0.624307	0	0	32.8995	8.06907	974	Dendritic cell
RILPL2	0	0.607838	0.214444	0.607225	0	0	57.6964	35.6063	975	Dendritic cell
KCNMA1	0	0.257684	0.214233	0.626786	0	0	29.9737	4.40768	976	Dendritic cell
ITSN1	0	0.462434	0.214084	0.620124	0	0	50.7523	26.3227	977	Dendritic cell
DNAJC3	0	0.477888	0.213785	0.619843	0	0	52.0301	28.894	978	Dendritic cell
NDUFB2	0	1.64777	0.213731	0.61168	0	0	97.8326	93.9273	979	Dendritic cell
IFI44L	0	0.255515	0.213623	0.610173	0	0	26.3852	4.4244	980	Dendritic cell
CISD3	0	0.4975	0.213619	0.61774	0	0	53.7796	31.9021	981	Dendritic cell
MCUR1	0	0.53418	0.212879	0.616063	0	0	56.4426	35.1632	982	Dendritic cell
RCSD1	0	0.533833	0.2127	0.631909	0	0	56.8844	27.5122	983	Dendritic cell
APIP	0	0.549422	0.212508	0.617578	0	0	58.2338	37.7438	984	Dendritic cell
FAM91A1	0	0.350561	0.211882	0.628629	0	0	41.7363	16.4925	985	Dendritic cell
MMP19	0	0.24379	0.211596	0.616295	0	0	26.7256	3.45339	986	Dendritic cell
IRF2	0	0.481437	0.211549	0.620036	0	0	52.7347	29.751	987	Dendritic cell
ARF3	0	0.617552	0.211487	0.615327	0	0	63.5121	40.6861	988	Dendritic cell
PTPRE	0	0.441551	0.211443	0.624983	0	0	47.5699	20.99	989	Dendritic cell
BNIP2	0	0.606187	0.211075	0.618701	0	0	62.4254	40.5418	990	Dendritic cell
MARCKSL1	0	1.21543	0.210844	0.601094	0	0	81.5679	60.124	991	Dendritic cell
GNA13	0	0.399446	0.210275	0.621432	0	0	44.2262	19.9396	992	Dendritic cell
RP3-522D1.1	0	0.224634	0.210135	0.628787	0	0	27.6451	1.97441	993	Dendritic cell
SCN1B	0	0.241403	0.209898	0.631414	0	0	29.514	3.12415	994	Dendritic cell
ARHGAP30	0	0.411127	0.209768	0.629084	0	0	46.6503	19.9427	995	Dendritic cell
MANBA	0	0.351215	0.209682	0.632923	0	0	42.0707	15.5622	996	Dendritic cell
WASF2	0	0.972292	0.20963	0.606905	0	0	79.7468	68.1335	997	Dendritic cell
RP11-733O18.1	0	0.220596	0.209484	0.62776	0	0	26.9584	1.44658	998	Dendritic cell
SLC29A3	0	0.279505	0.209239	0.630658	0	0	34.4698	8.65334	999	Dendritic cell
DDIT4	0	0.838245	0.209065	0.578872	9.34331e-276	7.53535e-275	60.4848	44.3046	1000	Dendritic cell
HBG2	1	6.21035	2.65025	0.830753	0	0	99.8323	87.9387	1	VCAM1+ EI macrophage
AHSP	1	3.86141	2.56929	0.850879	0	0	98.5749	63.0108	2	VCAM1+ EI macrophage
FAM178B	1	3.03472	2.54688	0.952772	0	0	99.7136	33.4594	3	VCAM1+ EI macrophage
PRDX2	1	3.99439	2.14171	0.882866	0	0	99.986	92.7763	4	VCAM1+ EI macrophage
S100A6	1	3.41795	1.9565	0.91319	0	0	99.979	79.4775	5	VCAM1+ EI macrophage
SYNGR1	1	2.07371	1.66247	0.957591	0	0	98.6238	35.1616	6	VCAM1+ EI macrophage
KCNH2	1	1.91354	1.6592	0.959267	0	0	98.7286	21.0148	7	VCAM1+ EI macrophage
HBA1	1	4.30369	1.65427	0.784478	0	0	98.9941	85.5515	8	VCAM1+ EI macrophage
BLVRB	1	3.49094	1.57317	0.851647	0	0	99.9651	85.5444	9	VCAM1+ EI macrophage
REXO2	1	2.10569	1.55982	0.95903	0	0	99.4831	49.9964	10	VCAM1+ EI macrophage
KLF1	1	2.07151	1.55297	0.91432	0	0	99.6647	35.1341	11	VCAM1+ EI macrophage
HIST1H4C	1	2.68197	1.49628	0.771446	0	0	91.1212	60.751	12	VCAM1+ EI macrophage
MYL4	1	2.17573	1.47581	0.869318	0	0	99.7695	44.8908	13	VCAM1+ EI macrophage
HBG1	1	2.91352	1.43663	0.80867	0	0	98.3444	72.0407	14	VCAM1+ EI macrophage
ATPIF1	1	2.58767	1.43392	0.918315	0	0	94.8027	71.1774	15	VCAM1+ EI macrophage
S100A4	1	3.08969	1.3923	0.855284	0	0	99.9441	86.5586	16	VCAM1+ EI macrophage
HMGA1	1	3.24846	1.36828	0.887885	0	0	100	93.2482	17	VCAM1+ EI macrophage
KIAA0101	1	2.14759	1.33248	0.844269	0	0	94.7398	51.9147	18	VCAM1+ EI macrophage
EPCAM	1	1.46646	1.29311	0.936576	0	0	95.5851	15.3261	19	VCAM1+ EI macrophage
ATP5G1	1	2.09142	1.2924	0.910017	0	0	94.7747	61.7285	20	VCAM1+ EI macrophage
TMEM14B	1	2.39061	1.25644	0.918364	0	0	99.9651	85.1845	21	VCAM1+ EI macrophage
HBA2	1	4.17838	1.23725	0.739342	0	0	99.2875	87.006	22	VCAM1+ EI macrophage
MYC	1	1.86921	1.23391	0.854004	0	0	94.9214	48.2239	23	VCAM1+ EI macrophage
H2AFZ	1	2.67002	1.20468	0.807921	0	0	94.8027	72.1192	24	VCAM1+ EI macrophage
TMEM14C	1	2.58798	1.20353	0.924888	0	0	99.993	92.2095	25	VCAM1+ EI macrophage
LDHB	1	2.50405	1.20325	0.814247	0	0	95.1799	68.7372	26	VCAM1+ EI macrophage
RPL22L1	1	2.55763	1.20031	0.90379	0	0	99.9162	89.0997	27	VCAM1+ EI macrophage
GYPA	1	1.75941	1.16787	0.816076	0	0	92.9095	31.9671	28	VCAM1+ EI macrophage
FKBP4	1	1.87223	1.13594	0.882232	0	0	98.9242	59.1752	29	VCAM1+ EI macrophage
UBAC1	1	1.5789	1.12981	0.876732	0	0	96.1369	37.6446	30	VCAM1+ EI macrophage
TUBB6	1	1.52592	1.12019	0.887649	0	0	96.8285	32.5818	31	VCAM1+ EI macrophage
UROD	1	2.14857	1.09844	0.835746	0	0	99.8254	73.7919	32	VCAM1+ EI macrophage
GNB2L1	1	3.4998	1.08063	0.75046	0	0	94.8027	74.0905	33	VCAM1+ EI macrophage
NME4	1	2.16697	1.07458	0.893548	0	0	99.8393	80.1798	34	VCAM1+ EI macrophage
RP11-620J15.3	1	1.39114	1.04808	0.853738	0	0	91.4356	25.4763	35	VCAM1+ EI macrophage
GYPC	1	2.60866	1.03181	0.838434	0	0	99.993	89.5115	36	VCAM1+ EI macrophage
MPC2	1	1.97951	1.02421	0.869905	0	0	99.5809	75.6419	37	VCAM1+ EI macrophage
RFESD	1	1.3236	1.02069	0.86408	0	0	93.4754	22.6039	38	VCAM1+ EI macrophage
HMGB1	1	3.78963	1.01786	0.867572	0	0	100	99.5882	39	VCAM1+ EI macrophage
GYPB	1	1.46865	1.01639	0.807081	0	0	88.9137	25.6506	40	VCAM1+ EI macrophage
GATA1	1	1.41252	1.01608	0.861571	0	0	96.4932	29.6442	41	VCAM1+ EI macrophage
NME1	1	2.02562	1.00053	0.859331	0	0	99.6856	75.4278	42	VCAM1+ EI macrophage
CNRIP1	1	1.56186	0.986116	0.842929	0	0	96.7936	44.8194	43	VCAM1+ EI macrophage
CA2	1	1.29438	0.985289	0.86543	0	0	91.7988	25.9625	44	VCAM1+ EI macrophage
METAP2	1	1.97174	0.983883	0.901356	0	0	99.7066	80.6273	45	VCAM1+ EI macrophage
HMGN5	1	1.30777	0.968729	0.881192	0	0	94.649	32.4207	46	VCAM1+ EI macrophage
PPA1	1	1.79418	0.966908	0.868894	0	0	99.2316	66.5365	47	VCAM1+ EI macrophage
CAST	1	1.47826	0.958142	0.864775	0	0	96.598	46.5706	48	VCAM1+ EI macrophage
SMIM1	1	1.38123	0.947978	0.847443	0	0	96.2347	34.5653	49	VCAM1+ EI macrophage
ATP5G3	1	2.34663	0.946608	0.835578	0	0	94.8027	73.2537	50	VCAM1+ EI macrophage
HEBP1	1	1.50976	0.942967	0.866544	0	0	96.7377	52.9177	51	VCAM1+ EI macrophage
APOC1	1	1.81046	0.941988	0.766507	0	0	92.8117	59.3841	52	VCAM1+ EI macrophage
HBQ1	1	1.1739	0.937431	0.867626	0	0	90.4715	20.1301	53	VCAM1+ EI macrophage
ALAS2	1	1.50526	0.934666	0.779037	0	0	86.8949	31.8112	54	VCAM1+ EI macrophage
HMBS	1	1.58218	0.919829	0.808129	0	0	96.081	47.2341	55	VCAM1+ EI macrophage
TFR2	1	1.1582	0.919257	0.880578	0	0	92.3158	22.0504	56	VCAM1+ EI macrophage
FECH	1	1.36637	0.91629	0.83733	0	0	95.3755	35.5133	57	VCAM1+ EI macrophage
SRI	1	1.97734	0.914381	0.876984	0	0	99.6926	80.5253	58	VCAM1+ EI macrophage
TAF9	1	1.56778	0.914016	0.886887	0	0	98.3165	60.3025	59	VCAM1+ EI macrophage
DUT	1	2.23636	0.910967	0.816464	0	0	99.8952	85.4689	60	VCAM1+ EI macrophage
BOLA3	1	1.46219	0.900996	0.877221	0	0	97.7716	53.2062	61	VCAM1+ EI macrophage
RAN	1	3.03425	0.895962	0.873094	0	0	100	98.3681	62	VCAM1+ EI macrophage
RHAG	1	1.27316	0.892495	0.821791	0	0	92.211	26.0012	63	VCAM1+ EI macrophage
ECI2	1	1.39726	0.890826	0.871835	0	0	96.6119	48.9017	64	VCAM1+ EI macrophage
STRA13	1	1.3215	0.883179	0.84496	0	0	91.5124	41.1041	65	VCAM1+ EI macrophage
HBM	1	1.96685	0.877364	0.708837	0	0	84.366	56.1713	66	VCAM1+ EI macrophage
LYAR	1	1.28776	0.872982	0.846764	0	0	92.4694	38.7434	67	VCAM1+ EI macrophage
PA2G4	1	2.23404	0.866517	0.856514	0	0	99.9371	90.9915	68	VCAM1+ EI macrophage
PAICS	1	1.49886	0.866156	0.843831	0	0	97.8973	52.5487	69	VCAM1+ EI macrophage
OAT	1	1.37268	0.863263	0.808346	0	0	91.2958	41.3569	70	VCAM1+ EI macrophage
RANBP1	1	2.30963	0.861957	0.831383	0	0	99.986	89.6633	71	VCAM1+ EI macrophage
GFI1B	1	1.11315	0.858013	0.848557	0	0	87.7331	22.2013	72	VCAM1+ EI macrophage
SNRPD1	1	2.27599	0.845296	0.841473	0	0	99.993	89.5777	73	VCAM1+ EI macrophage
HMGB2	1	2.64981	0.8415	0.723963	0	0	99.9162	89.5543	74	VCAM1+ EI macrophage
GADD45GIP1	1	2.07602	0.838424	0.891439	0	0	99.9092	90.0252	75	VCAM1+ EI macrophage
ATP5A1	1	2.03151	0.829268	0.791311	0	0	94.6699	71.9113	76	VCAM1+ EI macrophage
DNAJC9	1	1.50892	0.828412	0.822633	0	0	98.3654	55.3875	77	VCAM1+ EI macrophage
MLLT3	1	1.06772	0.825966	0.862873	0	0	88.9836	22.5968	78	VCAM1+ EI macrophage
SLIRP	1	2.08798	0.816998	0.861671	0	0	99.7904	90.7	79	VCAM1+ EI macrophage
SLC25A37	1	1.73946	0.814372	0.749623	0	0	92.8676	61.2148	80	VCAM1+ EI macrophage
CDC20	1	1.2618	0.810498	0.772378	0	0	83.3461	32.3382	81	VCAM1+ EI macrophage
MRPS34	1	1.74987	0.809747	0.862689	0	0	99.4062	78.1626	82	VCAM1+ EI macrophage
GAR1	1	1.19708	0.80825	0.84156	0	0	92.3577	38.1665	83	VCAM1+ EI macrophage
NCL	1	2.55643	0.807517	0.802452	0	0	99.9162	94.8301	84	VCAM1+ EI macrophage
TFRC	1	1.36268	0.804254	0.798866	0	0	93.1261	44.7674	85	VCAM1+ EI macrophage
HSPD1	1	2.59358	0.802104	0.806996	0	0	99.9581	95.3714	86	VCAM1+ EI macrophage
EBNA1BP2	1	1.29642	0.797846	0.840198	0	0	95.4244	46.5696	87	VCAM1+ EI macrophage
NPM1	1	3.46718	0.797102	0.789009	0	0	100	99.0031	88	VCAM1+ EI macrophage
MRPL12	1	1.55388	0.789962	0.83481	0	0	97.9881	67.2949	89	VCAM1+ EI macrophage
C1QBP	1	1.94905	0.78915	0.793134	0	0	97.8065	81.7271	90	VCAM1+ EI macrophage
IMPDH2	1	1.80486	0.787335	0.810593	0	0	99.3922	74.8866	91	VCAM1+ EI macrophage
GLRX	1	1.76965	0.786529	0.765095	0	0	95.11	70.26	92	VCAM1+ EI macrophage
LMNA	1	1.37282	0.784071	0.795412	0	0	93.2518	48.812	93	VCAM1+ EI macrophage
NDUFB9	1	2.13644	0.768291	0.865193	0	0	99.8882	92.4888	94	VCAM1+ EI macrophage
ICAM4	1	1.09611	0.767763	0.829615	0	0	90.751	30.8245	95	VCAM1+ EI macrophage
PNMT	1	0.895869	0.762338	0.826458	0	0	76.3954	11.8024	96	VCAM1+ EI macrophage
TMEM141	1	1.44848	0.760561	0.824737	0	0	97.2756	61.6307	97	VCAM1+ EI macrophage
EEF1E1	1	1.24191	0.759142	0.832258	0	0	94.628	46.5298	98	VCAM1+ EI macrophage
RPA3	1	1.59161	0.754747	0.814195	0	0	98.7496	68.6832	99	VCAM1+ EI macrophage
TMEM56	1	0.95759	0.754208	0.820753	0	0	81.6207	16.216	100	VCAM1+ EI macrophage
CDK4	1	1.64313	0.750784	0.810606	0	0	98.6937	70.683	101	VCAM1+ EI macrophage
SNRPF	1	2.1743	0.75047	0.835061	0	0	99.979	91.2901	102	VCAM1+ EI macrophage
TYMS	1	1.5499	0.745248	0.759062	0	0	96.8075	56.472	103	VCAM1+ EI macrophage
SLC38A5	1	0.983644	0.744146	0.834925	0	0	86.3919	22.3552	104	VCAM1+ EI macrophage
HNRNPAB	1	1.48538	0.740713	0.80733	0	0	96.6329	63.6947	105	VCAM1+ EI macrophage
FBL	1	1.82085	0.738703	0.824375	0	0	99.6787	81.3612	106	VCAM1+ EI macrophage
MINPP1	1	1.05236	0.734884	0.814954	0	0	86.846	29.8134	107	VCAM1+ EI macrophage
EEF1B2	1	3.50374	0.734471	0.81538	0	0	100	99.5953	108	VCAM1+ EI macrophage
STOML2	1	1.71664	0.731806	0.833115	0	0	99.3853	78.605	109	VCAM1+ EI macrophage
DHFR	1	1.19027	0.730374	0.803582	0	0	92.9165	39.8065	110	VCAM1+ EI macrophage
FBXO7	1	1.61341	0.729124	0.814698	0	0	98.9661	72.8664	111	VCAM1+ EI macrophage
UROS	1	1.46004	0.727356	0.795209	0	0	97.4502	60.9009	112	VCAM1+ EI macrophage
C17orf89	1	1.1473	0.726969	0.801571	0	0	87.2791	40.2153	113	VCAM1+ EI macrophage
SERBP1	1	2.4619	0.716738	0.838926	0	0	100	96.9503	114	VCAM1+ EI macrophage
ATP5B	1	2.0541	0.715878	0.747421	0	0	94.6629	73.3556	115	VCAM1+ EI macrophage
FXN	1	1.05752	0.713261	0.832921	0	0	90.9885	35.3899	116	VCAM1+ EI macrophage
PCNA	1	1.56152	0.710894	0.75524	0	0	95.5431	62.8283	117	VCAM1+ EI macrophage
C19orf48	1	1.27465	0.709507	0.798449	0	0	94.7538	48.1576	118	VCAM1+ EI macrophage
MRPL37	1	1.36214	0.708587	0.823942	0	0	96.7447	59.7654	119	VCAM1+ EI macrophage
RUVBL2	1	1.25758	0.70823	0.809407	0	0	93.5871	50.4459	120	VCAM1+ EI macrophage
NOP16	1	1.03319	0.703558	0.815339	0	0	87.1184	32.2974	121	VCAM1+ EI macrophage
MCM7	1	1.50538	0.702988	0.756709	0	0	95.9134	58.6839	122	VCAM1+ EI macrophage
ATP5J2	1	2.04455	0.701986	0.76022	0	0	94.7817	73.5656	123	VCAM1+ EI macrophage
TIMM10	1	1.32748	0.698768	0.795748	0	0	93.5382	57.4342	124	VCAM1+ EI macrophage
LXN	1	1.02999	0.698397	0.805654	0	0	86.6154	30.5789	125	VCAM1+ EI macrophage
TUBB	1	3.20467	0.695985	0.744189	0	0	99.993	99.1316	126	VCAM1+ EI macrophage
TPGS2	1	1.29699	0.694459	0.818303	0	0	96.3884	55.7035	127	VCAM1+ EI macrophage
SNCA	1	1.32203	0.693993	0.765718	0	0	92.7768	46.4452	128	VCAM1+ EI macrophage
PHB	1	1.75945	0.692952	0.82093	0	0	99.4202	82.9941	129	VCAM1+ EI macrophage
NHP2	1	1.72591	0.691914	0.798748	0	0	99.3573	79.4357	130	VCAM1+ EI macrophage
POLD2	1	1.23452	0.691313	0.809942	0	0	95.4244	49.7732	131	VCAM1+ EI macrophage
H2AFV	1	1.56166	0.689384	0.753807	0	0	93.7967	63.5734	132	VCAM1+ EI macrophage
TUBB4B	1	1.96213	0.684529	0.734723	0	0	98.1488	82.4702	133	VCAM1+ EI macrophage
EIF3A	1	1.70622	0.684506	0.79671	0	0	98.2885	80.4499	134	VCAM1+ EI macrophage
MGST3	1	2.12011	0.682049	0.746612	0	0	98.7356	89.0375	135	VCAM1+ EI macrophage
TUBA1B	1	3.44445	0.677386	0.67963	0	0	100	98.994	136	VCAM1+ EI macrophage
SNRPE	1	2.33125	0.67736	0.800979	0	0	99.993	94.3348	137	VCAM1+ EI macrophage
POLE3	1	1.18172	0.674129	0.807936	0	0	93.8945	47.7774	138	VCAM1+ EI macrophage
EIF5A	1	1.93765	0.671744	0.727279	0	0	98.1837	82.0339	139	VCAM1+ EI macrophage
NARF	1	1.34459	0.671512	0.793004	0	0	96.4373	58.745	140	VCAM1+ EI macrophage
ATP5J	1	1.77246	0.671422	0.76015	0	0	94.6001	71.7421	141	VCAM1+ EI macrophage
STRADB	1	0.994258	0.669394	0.81063	0	0	88.3479	31.4983	142	VCAM1+ EI macrophage
SSRP1	1	1.40947	0.66845	0.792419	0	0	97.3804	63.443	143	VCAM1+ EI macrophage
PSMG1	1	1.09503	0.667643	0.802223	0	0	90.9745	40.9206	144	VCAM1+ EI macrophage
DTYMK	1	1.25901	0.664436	0.784862	0	0	94.649	51.9667	145	VCAM1+ EI macrophage
CCT2	1	1.78618	0.661587	0.786581	0	0	99.3783	82.0145	146	VCAM1+ EI macrophage
NPM3	1	1.19062	0.661338	0.784951	0	0	92.3088	48.0791	147	VCAM1+ EI macrophage
SLC43A3	1	1.0285	0.660286	0.796423	0	0	87.5445	35.5235	148	VCAM1+ EI macrophage
ANP32B	1	2.51105	0.656946	0.779129	0	0	100	96.7168	149	VCAM1+ EI macrophage
SNRPB	1	2.19166	0.656634	0.807257	0	0	99.9581	94.0453	150	VCAM1+ EI macrophage
TIMM13	1	1.88974	0.656604	0.797761	0	0	99.5809	87.9173	151	VCAM1+ EI macrophage
ANK1	1	0.843041	0.656424	0.817978	0	0	80.8872	18.808	152	VCAM1+ EI macrophage
ALAD	1	0.974975	0.655736	0.799761	0	0	86.6015	29.2599	153	VCAM1+ EI macrophage
GINS2	1	1.0239	0.655624	0.790038	0	0	87.6563	32.4768	154	VCAM1+ EI macrophage
PAFAH1B3	1	1.2924	0.655623	0.791438	0	0	96.0182	56.893	155	VCAM1+ EI macrophage
CAT	1	1.69409	0.654868	0.771532	0	0	98.6797	78.5703	156	VCAM1+ EI macrophage
TRAP1	1	1.04477	0.652255	0.797949	0	0	88.2431	40.5741	157	VCAM1+ EI macrophage
RPS2	1	5.06528	0.64847	0.838368	0	0	100	99.9929	158	VCAM1+ EI macrophage
H3F3A	1	2.9582	0.648393	0.601252	0	0	94.8027	74.1191	159	VCAM1+ EI macrophage
AK1	1	0.972996	0.644957	0.777992	0	0	81.7394	31.2434	160	VCAM1+ EI macrophage
HSPE1	1	2.5392	0.640949	0.77965	0	0	99.993	97.2041	161	VCAM1+ EI macrophage
AHCY	1	1.31086	0.640245	0.780566	0	0	95.0472	58.32	162	VCAM1+ EI macrophage
GMNN	1	1.17577	0.638717	0.778142	0	0	93.2937	47.1506	163	VCAM1+ EI macrophage
GAL	1	0.722803	0.638569	0.775679	0	0	62.3332	7.88221	164	VCAM1+ EI macrophage
MRPL2	1	1.02256	0.635176	0.806978	0	0	90.0175	40.835	165	VCAM1+ EI macrophage
CENPW	1	1.19601	0.632847	0.772644	0	0	94.4534	48.1362	166	VCAM1+ EI macrophage
GTF3A	1	1.72384	0.630423	0.794039	0	0	98.9941	83.6342	167	VCAM1+ EI macrophage
SPTA1	1	0.812692	0.629882	0.80416	0	0	77.8275	16.8255	168	VCAM1+ EI macrophage
MRPL4	1	1.20893	0.628585	0.782848	0	0	93.4474	54.6169	169	VCAM1+ EI macrophage
C14orf166	1	1.49852	0.627137	0.752467	0	0	94.0482	66.2787	170	VCAM1+ EI macrophage
CCDC34	1	1.01894	0.62573	0.788867	0	0	89.8149	37.6079	171	VCAM1+ EI macrophage
RPL14	1	4.14013	0.624995	0.875835	0	0	100	99.9501	172	VCAM1+ EI macrophage
PHB2	1	1.75297	0.623586	0.802218	0	0	99.4132	85.2253	173	VCAM1+ EI macrophage
LSM5	1	1.69315	0.623386	0.794474	0	0	99.4342	82.673	174	VCAM1+ EI macrophage
SSSCA1	1	0.892715	0.622433	0.798453	0	0	82.3612	29.3934	175	VCAM1+ EI macrophage
SOD1	1	2.27129	0.622119	0.837143	0	0	99.9721	97.1725	176	VCAM1+ EI macrophage
HPS1	1	1.00471	0.621594	0.806371	0	0	89.6193	39.8646	177	VCAM1+ EI macrophage
RPS5	1	4.05069	0.616969	0.84688	0	0	100	99.9276	178	VCAM1+ EI macrophage
PDHA1	1	1.13438	0.614716	0.78924	0	0	91.5124	51.1207	179	VCAM1+ EI macrophage
NMNAT3	1	0.746899	0.613456	0.82489	0	0	77.7087	15.1946	180	VCAM1+ EI macrophage
MRPL20	1	1.60483	0.607019	0.79653	0	0	99.1058	81.8107	181	VCAM1+ EI macrophage
PYCR1	1	0.843999	0.606687	0.798665	0	0	81.0199	24.8861	182	VCAM1+ EI macrophage
ATP5F1	1	1.56292	0.604476	0.74051	0	0	94.0272	69.1143	183	VCAM1+ EI macrophage
TK1	1	1.151	0.603387	0.740699	0	0	89.5075	41.418	184	VCAM1+ EI macrophage
C14orf2	1	2.02998	0.603354	0.685273	0	0	94.7677	73.4708	185	VCAM1+ EI macrophage
PRELID1	1	1.92004	0.600433	0.793448	0	0	99.6717	91.4909	186	VCAM1+ EI macrophage
CKS2	1	1.68905	0.596679	0.720225	0	0	97.2127	77.9863	187	VCAM1+ EI macrophage
RPL7A	1	4.25118	0.596668	0.837704	0	0	100	99.9694	188	VCAM1+ EI macrophage
FEN1	1	0.977418	0.595604	0.768771	0	0	85.7283	33.9792	189	VCAM1+ EI macrophage
ISOC2	1	1.0996	0.594827	0.771528	0	0	90.1502	49.023	190	VCAM1+ EI macrophage
TCEB2	1	1.95883	0.593702	0.707738	0	0	94.7957	73.7093	191	VCAM1+ EI macrophage
MPST	1	1.31798	0.591283	0.777245	0	0	96.1369	65.926	192	VCAM1+ EI macrophage
EPOR	1	0.943634	0.591089	0.772906	0	0	84.5058	34.231	193	VCAM1+ EI macrophage
TSC22D1	1	1.20567	0.589655	0.73039	0	0	87.7052	46.9294	194	VCAM1+ EI macrophage
GCSH	1	0.997035	0.589337	0.768346	0	0	86.7272	38.9891	195	VCAM1+ EI macrophage
SELENBP1	1	1.19616	0.588937	0.723994	0	0	87.2511	45.1354	196	VCAM1+ EI macrophage
DKC1	1	1.11281	0.588712	0.764885	0	0	90.4855	47.3126	197	VCAM1+ EI macrophage
TUFM	1	1.90761	0.588588	0.784136	0	0	99.6787	91.0119	198	VCAM1+ EI macrophage
MRPS2	1	0.981939	0.588423	0.785439	0	0	88.2571	40.3977	199	VCAM1+ EI macrophage
C20orf27	1	1.28014	0.587444	0.762164	0	0	95.2148	61.4798	200	VCAM1+ EI macrophage
ARV1	1	0.811341	0.58585	0.798187	0	0	79.7625	25.4905	201	VCAM1+ EI macrophage
CCT6A	1	1.67054	0.584677	0.768847	0	0	98.7496	82.6118	202	VCAM1+ EI macrophage
CTA-392E5.1	1	0.63552	0.582848	0.80391	0	0	66.1753	6.17183	203	VCAM1+ EI macrophage
NASP	1	1.60617	0.582222	0.738692	0	0	97.9742	75.6256	204	VCAM1+ EI macrophage
ADD2	1	0.686405	0.579463	0.80469	0	0	71.9595	11.674	205	VCAM1+ EI macrophage
HSP90AA1	1	3.88265	0.578871	0.738497	0	0	100	99.8879	206	VCAM1+ EI macrophage
AURKAIP1	1	1.75445	0.578722	0.800662	0	0	99.5389	89.3749	207	VCAM1+ EI macrophage
MRPS12	1	1.10665	0.577295	0.767772	0	0	91.1911	51.401	208	VCAM1+ EI macrophage
SLC39A8	1	0.742649	0.576484	0.801712	0	0	75.8365	18.4676	209	VCAM1+ EI macrophage
TSTA3	1	1.12701	0.574789	0.74778	0	0	88.0964	50.5662	210	VCAM1+ EI macrophage
METTL5	1	1.08303	0.574586	0.777968	0	0	91.5334	50.4154	211	VCAM1+ EI macrophage
ATP5O	1	1.80226	0.574573	0.705153	0	0	94.7188	72.8755	212	VCAM1+ EI macrophage
GLTSCR2	1	1.74745	0.574463	0.685231	0	0	94.6629	70.4333	213	VCAM1+ EI macrophage
RPL4	1	3.77812	0.573539	0.812912	0	0	100	99.9327	214	VCAM1+ EI macrophage
SMIM10	1	0.691301	0.57349	0.804945	0	0	72.7838	13.7105	215	VCAM1+ EI macrophage
ATP5I	1	1.82481	0.572386	0.684387	0	0	94.3416	72.4046	216	VCAM1+ EI macrophage
CACYBP	1	1.81637	0.572369	0.766427	0	0	99.3922	88.3464	217	VCAM1+ EI macrophage
CENPM	1	0.949883	0.572191	0.768504	0	0	86.6364	34.2758	218	VCAM1+ EI macrophage
RRP7A	1	1.09251	0.570053	0.766255	0	0	90.2131	50.7089	219	VCAM1+ EI macrophage
MRPS25	1	1.0475	0.568994	0.772256	0	0	90.0873	47.3045	220	VCAM1+ EI macrophage
RPIA	1	1.00373	0.568965	0.771069	0	0	89.0884	43.4291	221	VCAM1+ EI macrophage
POP7	1	1.00186	0.568297	0.776131	0	0	89.4377	44.373	222	VCAM1+ EI macrophage
APOBEC3C	1	0.957569	0.565084	0.761564	0	0	83.884	38.3683	223	VCAM1+ EI macrophage
NDUFS5	1	2.22108	0.563606	0.807538	0	0	99.986	97.0389	224	VCAM1+ EI macrophage
MINOS1	1	1.34562	0.562956	0.731472	0	0	92.5044	63.0414	225	VCAM1+ EI macrophage
C11orf31	1	1.49351	0.562557	0.711557	0	0	94.0622	66.7669	226	VCAM1+ EI macrophage
ADSL	1	1.07695	0.56165	0.763692	0	0	90.9186	50.8893	227	VCAM1+ EI macrophage
CYB5A	1	1.0416	0.55763	0.76534	0	0	90.0035	47.0792	228	VCAM1+ EI macrophage
MRTO4	1	0.877055	0.557451	0.776254	0	0	83.0877	33.0996	229	VCAM1+ EI macrophage
MRPL3	1	1.12484	0.556545	0.760787	0	0	91.8477	52.9238	230	VCAM1+ EI macrophage
NDUFAB1	1	1.69318	0.556291	0.787956	0	0	99.4411	87.429	231	VCAM1+ EI macrophage
C8orf59	1	1.15533	0.554532	0.742712	0	0	88.9487	54.2979	232	VCAM1+ EI macrophage
SUPT16H	1	1.14616	0.554204	0.743058	0	0	90.3248	52.4662	233	VCAM1+ EI macrophage
DCUN1D5	1	0.920624	0.554003	0.774213	0	0	85.7213	38.2939	234	VCAM1+ EI macrophage
CYC1	1	1.7008	0.551228	0.781367	0	0	99.3713	87.6512	235	VCAM1+ EI macrophage
TXN	1	2.14557	0.549674	0.747567	0	0	99.9022	95.0595	236	VCAM1+ EI macrophage
MRPL11	1	1.25221	0.548318	0.764244	0	0	95.9413	64.4001	237	VCAM1+ EI macrophage
RNASEH2B	1	1.19068	0.545602	0.753698	0	0	94.1949	57.3109	238	VCAM1+ EI macrophage
NOLC1	1	0.90511	0.544925	0.765634	0	0	83.2972	35.4103	239	VCAM1+ EI macrophage
MRPL55	1	1.19167	0.543569	0.76705	0	0	94.9284	62.1016	240	VCAM1+ EI macrophage
BOP1	1	0.797783	0.542145	0.7743	0	0	77.9532	28.2885	241	VCAM1+ EI macrophage
SNRPG	1	2.13057	0.541527	0.776264	0	0	99.9511	95.8963	242	VCAM1+ EI macrophage
SIGMAR1	1	0.872598	0.538255	0.770842	0	0	83.0737	34.6571	243	VCAM1+ EI macrophage
MGST1	1	0.808545	0.537722	0.740896	0	0	70.9186	24.353	244	VCAM1+ EI macrophage
CENPU	1	0.895226	0.53638	0.754991	0	0	82.7384	32.9793	245	VCAM1+ EI macrophage
POLR2H	1	1.04395	0.534588	0.75961	0	0	90.5693	49.9964	246	VCAM1+ EI macrophage
RPS3	1	4.63808	0.534345	0.787756	0	0	100	99.9929	247	VCAM1+ EI macrophage
MZT2A	1	1.39346	0.533674	0.736955	0	0	97.2407	70.7534	248	VCAM1+ EI macrophage
SLC25A39	1	1.46815	0.532805	0.729167	0	0	95.5641	73.0835	249	VCAM1+ EI macrophage
RUVBL1	1	0.938316	0.532704	0.757216	0	0	84.9249	39.8432	250	VCAM1+ EI macrophage
PEBP1	1	1.89771	0.532576	0.739873	0	0	99.4342	89.6011	251	VCAM1+ EI macrophage
ATP5D	1	1.23754	0.532452	0.695608	0	0	80.957	55.9929	252	VCAM1+ EI macrophage
MRPS15	1	1.33541	0.531125	0.760786	0	0	96.9193	71.8165	253	VCAM1+ EI macrophage
TSPAN17	1	0.66786	0.530945	0.772586	0	0	67.824	16.2598	254	VCAM1+ EI macrophage
DDX21	1	1.36902	0.5302	0.734281	0	0	94.8446	69.9114	255	VCAM1+ EI macrophage
SLBP	1	1.03004	0.529635	0.725636	0	0	81.7394	45.4952	256	VCAM1+ EI macrophage
MRPL27	1	1.20386	0.525356	0.755698	0	0	94.7817	63.5836	257	VCAM1+ EI macrophage
COX7A2L	1	1.59255	0.524663	0.763564	0	0	98.6518	84.3864	258	VCAM1+ EI macrophage
DNAJC19	1	1.03854	0.5241	0.758199	0	0	90.4226	50.8975	259	VCAM1+ EI macrophage
RAD23A	1	1.60062	0.5241	0.749774	0	0	98.9382	83.9237	260	VCAM1+ EI macrophage
UQCRQ	1	2.23089	0.523198	0.79814	0	0	99.986	97.7209	261	VCAM1+ EI macrophage
UQCC3	1	0.936123	0.522812	0.755022	0	0	85.4349	43.6136	262	VCAM1+ EI macrophage
MBOAT2	1	0.738294	0.522568	0.768628	0	0	74.6909	22.0983	263	VCAM1+ EI macrophage
SSBP1	1	1.74073	0.521163	0.760368	0	0	99.3783	88.6501	264	VCAM1+ EI macrophage
CCNB2	1	0.945555	0.521106	0.729389	0	0	80.9361	34.0129	265	VCAM1+ EI macrophage
IFRD2	1	0.836118	0.520473	0.766936	0	0	82.2354	33.2249	266	VCAM1+ EI macrophage
PVT1	1	0.643667	0.519695	0.761945	0	0	64.4359	12.31	267	VCAM1+ EI macrophage
MRPL51	1	1.73722	0.519429	0.760916	0	0	99.525	88.8724	268	VCAM1+ EI macrophage
PCCB	1	0.835965	0.518024	0.757739	0	0	79.3084	33.8549	269	VCAM1+ EI macrophage
MRPL21	1	1.10916	0.517726	0.751679	0	0	91.8617	57.2161	270	VCAM1+ EI macrophage
FAM210B	1	0.808057	0.517572	0.744037	0	0	74.5162	26.8411	271	VCAM1+ EI macrophage
LAGE3	1	1.15539	0.517559	0.747495	0	0	93.65	60.0385	272	VCAM1+ EI macrophage
APRT	1	1.95933	0.517034	0.772906	0	0	99.9371	94.1462	273	VCAM1+ EI macrophage
RPLP0	1	3.97442	0.516205	0.763493	0	0	100	99.9378	274	VCAM1+ EI macrophage
PARVB	1	1.02663	0.514811	0.746991	0	0	90.0384	48.7774	275	VCAM1+ EI macrophage
NOL7	1	1.28019	0.514345	0.745285	0	0	95.3266	68.3305	276	VCAM1+ EI macrophage
RPL3	1	4.42687	0.513091	0.739128	0	0	100	99.9602	277	VCAM1+ EI macrophage
EPB42	1	0.791973	0.513058	0.734127	0	0	70.0664	18.7713	278	VCAM1+ EI macrophage
LRRC59	1	1.02278	0.512632	0.748248	0	0	89.6542	50.8486	279	VCAM1+ EI macrophage
RPSA	1	3.83634	0.512045	0.75093	0	0	100	99.9307	280	VCAM1+ EI macrophage
BLVRA	1	1.04562	0.511728	0.727116	0	0	87.9707	47.0792	281	VCAM1+ EI macrophage
NOP58	1	1.09936	0.510816	0.730267	0	0	88.3619	51.8842	282	VCAM1+ EI macrophage
PSMB5	1	1.6293	0.510069	0.743979	0	0	99.015	83.9074	283	VCAM1+ EI macrophage
KARS	1	0.965747	0.510057	0.738816	0	0	85.2672	44.6992	284	VCAM1+ EI macrophage
MRPL14	1	1.32175	0.50868	0.750881	0	0	96.6608	72.3424	285	VCAM1+ EI macrophage
TIMM9	1	0.978428	0.508618	0.748239	0	0	87.8379	46.9966	286	VCAM1+ EI macrophage
LARS	1	0.785267	0.50748	0.74682	0	0	75.5641	29.1692	287	VCAM1+ EI macrophage
POLR2F	1	1.37511	0.507338	0.750254	0	0	97.4572	76.5858	288	VCAM1+ EI macrophage
PKLR	1	0.563718	0.505895	0.783881	0	0	63.1156	7.23903	289	VCAM1+ EI macrophage
TOMM20	1	1.4812	0.505827	0.756388	0	0	98.2745	80.9229	290	VCAM1+ EI macrophage
MRPL22	1	1.19312	0.505032	0.748724	0	0	94.8027	63.7498	291	VCAM1+ EI macrophage
ARL2	1	0.99659	0.503624	0.740323	0	0	88.781	47.5043	292	VCAM1+ EI macrophage
NDUFB6	1	1.40268	0.50323	0.746046	0	0	97.6598	76.6622	293	VCAM1+ EI macrophage
MRPS9	1	0.873947	0.502291	0.751349	0	0	82.5777	39.4518	294	VCAM1+ EI macrophage
SIVA1	1	1.6344	0.502273	0.74403	0	0	99.3084	85.1937	295	VCAM1+ EI macrophage
PPIH	1	0.976067	0.502056	0.748118	0	0	88.4946	47.2178	296	VCAM1+ EI macrophage
DDX1	1	1.02109	0.501858	0.738331	0	0	87.7052	49.3196	297	VCAM1+ EI macrophage
NUDC	1	1.5901	0.50154	0.745666	0	0	98.4632	84.3059	298	VCAM1+ EI macrophage
SNRPC	1	1.54218	0.501268	0.759946	0	0	98.4212	83.6719	299	VCAM1+ EI macrophage
UBE2T	1	0.94316	0.501158	0.730298	0	0	85.1694	37.6742	300	VCAM1+ EI macrophage
SNRNP25	1	1.08286	0.500439	0.733279	0	0	91.1771	53.4814	301	VCAM1+ EI macrophage
LSM7	1	1.70058	0.500279	0.737641	0	0	99.3922	86.8756	302	VCAM1+ EI macrophage
CPOX	1	0.762472	0.499719	0.743408	0	0	72.9165	24.2011	303	VCAM1+ EI macrophage
RRM2	1	1.02548	0.499297	0.706152	0	0	81.8093	36.3899	304	VCAM1+ EI macrophage
PTTG1	1	1.31992	0.498476	0.690654	0	0	91.0164	58.2711	305	VCAM1+ EI macrophage
BRIX1	1	0.894166	0.498434	0.743738	0	0	82.7384	39.6261	306	VCAM1+ EI macrophage
BIRC5	1	1.00584	0.49833	0.711763	0	0	84.0936	38.827	307	VCAM1+ EI macrophage
MTCH2	1	1.16904	0.497971	0.743234	0	0	93.8596	62.494	308	VCAM1+ EI macrophage
SNRPA1	1	1.06331	0.497333	0.734437	0	0	90.1921	52.1074	309	VCAM1+ EI macrophage
PPM1G	1	1.33027	0.497054	0.735052	0	0	96.8145	70.7483	310	VCAM1+ EI macrophage
PFDN6	1	0.995896	0.495724	0.742222	0	0	88.8998	50.9005	311	VCAM1+ EI macrophage
SLC39A3	1	1.00602	0.49559	0.723916	0	0	85.7003	44.2639	312	VCAM1+ EI macrophage
TCP1	1	1.58941	0.495277	0.733278	0	0	97.8624	84.0175	313	VCAM1+ EI macrophage
POLR2I	1	1.24788	0.49335	0.740046	0	0	96.0321	68.9523	314	VCAM1+ EI macrophage
EIF4EBP1	1	1.2087	0.493286	0.71507	0	0	91.6661	60.9916	315	VCAM1+ EI macrophage
TOMM22	1	1.45157	0.49306	0.737285	0	0	97.6109	78.1881	316	VCAM1+ EI macrophage
TSFM	1	0.790086	0.491977	0.756929	0	0	79.1058	33.0343	317	VCAM1+ EI macrophage
GRPEL1	1	0.847603	0.491919	0.749321	0	0	81.6346	37.7333	318	VCAM1+ EI macrophage
MALSU1	1	0.84062	0.489074	0.753854	0	0	82.3612	38.407	319	VCAM1+ EI macrophage
GPATCH4	1	0.794329	0.488882	0.748807	0	0	78.2047	31.9121	320	VCAM1+ EI macrophage
TRMT10C	1	0.870761	0.485601	0.73961	0	0	81.5648	39.9268	321	VCAM1+ EI macrophage
DLEU1	1	0.669617	0.485571	0.767035	0	0	72.6511	21.3124	322	VCAM1+ EI macrophage
AK6	1	0.877401	0.485055	0.740134	0	0	81.5578	40.4038	323	VCAM1+ EI macrophage
EIF5B	1	1.41111	0.484602	0.731026	0	0	97.1848	77.075	324	VCAM1+ EI macrophage
RPL8	1	4.15946	0.483835	0.838386	0	0	100	99.9806	325	VCAM1+ EI macrophage
RFC4	1	0.798048	0.48352	0.747178	0	0	78.7356	31.8734	326	VCAM1+ EI macrophage
CD82	1	0.873634	0.48348	0.736189	0	0	81.7674	36.3786	327	VCAM1+ EI macrophage
ATP5G2	1	2.17297	0.483264	0.558018	1.55675e-113	6.56178e-113	94.7957	72.7257	328	VCAM1+ EI macrophage
ATG3	1	1.13845	0.481493	0.738724	0	0	92.8816	62.6	329	VCAM1+ EI macrophage
CLNS1A	1	1.34743	0.480049	0.722771	0	0	96.2347	71.2233	330	VCAM1+ EI macrophage
IARS	1	0.660849	0.479762	0.758353	0	0	70.6532	21.0067	331	VCAM1+ EI macrophage
COA1	1	0.971681	0.479326	0.741609	0	0	88.5924	49.3217	332	VCAM1+ EI macrophage
NFE2	1	0.886125	0.478034	0.733697	0	0	83.5068	32.8254	333	VCAM1+ EI macrophage
ICT1	1	0.679804	0.477383	0.759522	0	0	72.9584	23.9483	334	VCAM1+ EI macrophage
SMC4	1	1.30203	0.477075	0.692762	0	0	93.9783	61.3718	335	VCAM1+ EI macrophage
PHPT1	1	1.49884	0.476536	0.726659	0	0	98.6867	80.399	336	VCAM1+ EI macrophage
TCEB1	1	1.13802	0.476154	0.713895	0	0	90.4995	58.6615	337	VCAM1+ EI macrophage
TUBG1	1	0.86293	0.475974	0.731285	0	0	81.1946	36.5428	338	VCAM1+ EI macrophage
TUBA1C	1	1.29721	0.474691	0.697234	0	0	92.7489	64.5744	339	VCAM1+ EI macrophage
CMSS1	1	0.829966	0.474315	0.737339	0	0	80.2515	35.0852	340	VCAM1+ EI macrophage
LMO2	1	0.809647	0.474153	0.736641	0	0	77.7157	33.2168	341	VCAM1+ EI macrophage
B3GALNT1	1	0.586722	0.474005	0.761509	0	0	64.0517	13.5026	342	VCAM1+ EI macrophage
EXOSC3	1	0.836596	0.473283	0.747016	0	0	82.927	38.8097	343	VCAM1+ EI macrophage
DNAJA4	1	0.816607	0.473086	0.732062	0	0	77.7506	31.3576	344	VCAM1+ EI macrophage
SNRPA	1	1.09172	0.471981	0.724352	0	0	92.3018	57.2997	345	VCAM1+ EI macrophage
RPL29	1	4.19652	0.471722	0.805091	0	0	100	99.9847	346	VCAM1+ EI macrophage
YBX1	1	3.00249	0.471623	0.709231	0	0	99.8114	99.1917	347	VCAM1+ EI macrophage
PRKDC	1	1.07061	0.471277	0.715135	0	0	87.6493	52.9075	348	VCAM1+ EI macrophage
CD320	1	0.817953	0.471024	0.73166	0	0	77.3943	33.5307	349	VCAM1+ EI macrophage
NFIA	1	0.666922	0.470692	0.745489	0	0	68.76	21.3991	350	VCAM1+ EI macrophage
TIMM8B	1	1.59984	0.469336	0.745281	0	0	99.1058	87.0478	351	VCAM1+ EI macrophage
RCL1	1	0.675247	0.46885	0.758009	0	0	72.3367	23.5997	352	VCAM1+ EI macrophage
RPL5	1	3.8793	0.468638	0.72759	0	0	100	99.9123	353	VCAM1+ EI macrophage
C11orf73	1	0.910719	0.468411	0.725388	0	0	84.0307	43.9856	354	VCAM1+ EI macrophage
DNMT1	1	1.14491	0.468285	0.712888	0	0	92.5183	57.9408	355	VCAM1+ EI macrophage
RSL1D1	1	1.52677	0.466478	0.711925	0	0	97.6947	80.084	356	VCAM1+ EI macrophage
POLR3K	1	0.843072	0.465773	0.738775	0	0	82.8991	38.8576	357	VCAM1+ EI macrophage
SF3B5	1	1.83504	0.463795	0.75952	0	0	99.7834	94.1554	358	VCAM1+ EI macrophage
EPRS	1	0.747677	0.463641	0.734042	0	0	74.7188	29.7971	359	VCAM1+ EI macrophage
PTMA	1	4.35774	0.462992	0.732181	0	0	100	99.8909	360	VCAM1+ EI macrophage
SNHG8	1	1.53712	0.46236	0.706053	0	0	97.7087	81.512	361	VCAM1+ EI macrophage
FAM162A	1	1.01462	0.462221	0.725866	0	0	89.0604	53.3917	362	VCAM1+ EI macrophage
PDAP1	1	1.19631	0.462027	0.725915	0	0	94.9214	67.0166	363	VCAM1+ EI macrophage
SHFM1	1	1.32316	0.460397	0.687277	0	0	93.4404	66.5294	364	VCAM1+ EI macrophage
METTL13	1	0.571097	0.460318	0.754897	0	0	63.1156	14.0061	365	VCAM1+ EI macrophage
HDDC3	1	0.765071	0.460235	0.744014	0	0	78.4562	34.2361	366	VCAM1+ EI macrophage
CENPF	1	1.01675	0.459103	0.695056	0	0	81.3203	38.4723	367	VCAM1+ EI macrophage
PSMD12	1	0.829785	0.457007	0.727331	0	0	78.561	39.6577	368	VCAM1+ EI macrophage
NMU	1	0.499257	0.456974	0.709539	0	0	45.9588	4.38399	369	VCAM1+ EI macrophage
MCM4	1	0.739357	0.456624	0.737624	0	0	74.153	27.8421	370	VCAM1+ EI macrophage
MRPS16	1	1.14083	0.453261	0.728801	0	0	93.9155	64.5489	371	VCAM1+ EI macrophage
CHCHD3	1	1.00186	0.453172	0.729025	0	0	90.1432	53.8647	372	VCAM1+ EI macrophage
RPS17	1	4.29854	0.453117	0.769948	0	0	100	99.9653	373	VCAM1+ EI macrophage
CENPH	1	0.761232	0.452612	0.738475	0	0	78.6378	31.9814	374	VCAM1+ EI macrophage
TFAM	1	0.870794	0.452104	0.728407	0	0	83.3252	41.89	375	VCAM1+ EI macrophage
CTNNAL1	1	0.76863	0.451947	0.733285	0	0	77.9113	31.7042	376	VCAM1+ EI macrophage
GNL3	1	0.910956	0.450686	0.715638	0	0	81.5508	42.9643	377	VCAM1+ EI macrophage
AMMECR1	1	0.623924	0.450149	0.747936	0	0	67.9497	19.6591	378	VCAM1+ EI macrophage
COPS3	1	1.12615	0.448654	0.714328	0	0	92.7628	61.013	379	VCAM1+ EI macrophage
COA4	1	1.03058	0.447645	0.719275	0	0	89.9057	55.2876	380	VCAM1+ EI macrophage
HEMGN	1	0.953527	0.446974	0.681887	0	0	68.9766	27.8675	381	VCAM1+ EI macrophage
AK2	1	1.08559	0.44559	0.716663	0	0	90.6392	58.8103	382	VCAM1+ EI macrophage
SLC29A1	1	0.821287	0.445453	0.723154	0	0	78.9172	37.5712	383	VCAM1+ EI macrophage
CCDC124	1	1.00443	0.445417	0.722107	0	0	89.6682	55.3406	384	VCAM1+ EI macrophage
TMEM14A	1	0.627821	0.445105	0.743995	0	0	67.824	20.8711	385	VCAM1+ EI macrophage
SLC16A9	1	0.560365	0.445033	0.72147	0	0	55.9832	12.8982	386	VCAM1+ EI macrophage
PAK1IP1	1	0.707273	0.444607	0.729766	0	0	71.2749	28.7472	387	VCAM1+ EI macrophage
HES6	1	0.562783	0.44435	0.721853	0	0	56.3185	13.0358	388	VCAM1+ EI macrophage
CDK6	1	0.841257	0.444057	0.716319	0	0	76.2347	34.0567	389	VCAM1+ EI macrophage
MCM3	1	0.94488	0.443968	0.705797	0	0	83.1785	42.8767	390	VCAM1+ EI macrophage
HBS1L	1	0.697229	0.443292	0.736918	0	0	72.183	27.5831	391	VCAM1+ EI macrophage
PLEKHJ1	1	0.994088	0.443181	0.716947	0	0	88.6064	53.2918	392	VCAM1+ EI macrophage
ATAD5	1	0.66187	0.441938	0.726624	0	0	66.9927	23.1635	393	VCAM1+ EI macrophage
MTX1	1	0.827051	0.441859	0.732062	0	0	82.2913	42.1519	394	VCAM1+ EI macrophage
SRPK1	1	0.776016	0.441676	0.732155	0	0	78.1278	34.7223	395	VCAM1+ EI macrophage
NOP10	1	2.1115	0.441085	0.736927	0	0	99.8184	97.2153	396	VCAM1+ EI macrophage
RPF2	1	0.772723	0.439952	0.72963	0	0	77.2616	35.6804	397	VCAM1+ EI macrophage
USMG5	1	1.52273	0.439757	0.652006	0	0	93.5871	70.8064	398	VCAM1+ EI macrophage
BCCIP	1	0.829225	0.438856	0.731915	0	0	81.7883	39.7556	399	VCAM1+ EI macrophage
MRPS7	1	1.13079	0.438569	0.718605	0	0	93.3287	64.5591	400	VCAM1+ EI macrophage
RNASEH2A	1	0.89982	0.437119	0.715438	0	0	85.2532	43.8878	401	VCAM1+ EI macrophage
TOP1MT	1	0.585464	0.436249	0.749812	0	0	65.5536	16.7429	402	VCAM1+ EI macrophage
TMEM97	1	0.740463	0.435728	0.72899	0	0	75.4104	30.6971	403	VCAM1+ EI macrophage
CCT7	1	1.5295	0.435041	0.709197	0	0	97.4782	83.2622	404	VCAM1+ EI macrophage
PPA2	1	1.02833	0.434947	0.711099	0	0	88.5016	56.156	405	VCAM1+ EI macrophage
TRIAP1	1	0.801719	0.434608	0.729098	0	0	80.8243	38.9799	406	VCAM1+ EI macrophage
SSB	1	1.66582	0.434554	0.709859	0	0	98.3863	89.0986	407	VCAM1+ EI macrophage
NOP56	1	1.20536	0.43342	0.698562	0	0	93.0702	64.7599	408	VCAM1+ EI macrophage
MRPL42	1	0.945598	0.433406	0.723224	0	0	88.2082	50.6406	409	VCAM1+ EI macrophage
RNPS1	1	1.35527	0.432792	0.710113	0	0	97.1987	75.224	410	VCAM1+ EI macrophage
HAGH	1	0.836247	0.432369	0.714674	0	0	80.0908	39.4651	411	VCAM1+ EI macrophage
VDAC3	1	1.37896	0.431195	0.711292	0	0	96.7866	77.4318	412	VCAM1+ EI macrophage
E2F4	1	0.833407	0.431037	0.721188	0	0	81.2714	41.308	413	VCAM1+ EI macrophage
CCT3	1	1.63472	0.430571	0.70997	0	0	98.5051	87.1538	414	VCAM1+ EI macrophage
RBM17	1	1.1494	0.429521	0.713392	0	0	94.1111	65.929	415	VCAM1+ EI macrophage
HDDC2	1	0.97483	0.427897	0.710172	0	0	87.7681	52.2317	416	VCAM1+ EI macrophage
TXN2	1	1.27806	0.427447	0.716741	0	0	96.2627	74.1711	417	VCAM1+ EI macrophage
ATIC	1	0.81335	0.426708	0.715387	0	0	78.037	37.7445	418	VCAM1+ EI macrophage
LPCAT3	1	0.73043	0.426187	0.722066	0	0	74.1111	34.283	419	VCAM1+ EI macrophage
SLC43A1	1	0.603573	0.425881	0.739267	0	0	66.336	19.6347	420	VCAM1+ EI macrophage
CCT8	1	1.71302	0.425752	0.697462	0	0	97.4852	88.274	421	VCAM1+ EI macrophage
SRSF2	1	1.9088	0.425158	0.697246	0	0	99.6507	92.8568	422	VCAM1+ EI macrophage
UQCRH	1	2.57543	0.42482	0.756607	0	0	99.993	99.3976	423	VCAM1+ EI macrophage
GCAT	1	0.566478	0.422968	0.743101	0	0	64.1914	16.7287	424	VCAM1+ EI macrophage
UQCC2	1	1.2265	0.422768	0.704947	0	0	95.8505	70.1968	425	VCAM1+ EI macrophage
SNU13	1	1.83576	0.422543	0.728788	0	0	99.6787	93.979	426	VCAM1+ EI macrophage
MCM5	1	1.02944	0.421881	0.690506	0	0	85.372	52.9279	427	VCAM1+ EI macrophage
BNIP3	1	0.907223	0.421666	0.6905	0	0	78.03	42.7452	428	VCAM1+ EI macrophage
MOSPD3	1	0.65305	0.421661	0.726273	0	0	68.9766	27.4078	429	VCAM1+ EI macrophage
FAM195A	1	0.624893	0.420783	0.724882	0	0	66.5526	23.1084	430	VCAM1+ EI macrophage
SLC25A21	1	0.490431	0.420611	0.745652	0	0	57.2546	8.43467	431	VCAM1+ EI macrophage
RPS23	1	4.5756	0.420004	0.73255	0	0	100	99.9766	432	VCAM1+ EI macrophage
CCNA2	1	0.794941	0.419927	0.697812	0	0	73.4474	30.7511	433	VCAM1+ EI macrophage
CHCHD2	1	2.76117	0.419752	0.753505	0	0	100	99.7727	434	VCAM1+ EI macrophage
GLRX5	1	0.733352	0.419379	0.683668	0	0	65.9867	30.2017	435	VCAM1+ EI macrophage
AMD1	1	0.832941	0.418741	0.706294	0	0	78.6727	38.6731	436	VCAM1+ EI macrophage
EIF2S1	1	0.929835	0.418255	0.708367	0	0	85.0367	50.5163	437	VCAM1+ EI macrophage
MED8	1	0.738244	0.417954	0.725769	0	0	76.5561	35.9404	438	VCAM1+ EI macrophage
SNRPD3	1	1.48848	0.417558	0.712887	0	0	98.2047	83.8941	439	VCAM1+ EI macrophage
HMGB3	1	0.985125	0.417441	0.699928	0	0	88.299	50.9607	440	VCAM1+ EI macrophage
FARSA	1	0.891023	0.417242	0.711449	0	0	83.884	45.9182	441	VCAM1+ EI macrophage
C19orf70	1	0.934194	0.417057	0.696673	0	0	85.1764	48.8283	442	VCAM1+ EI macrophage
GART	1	0.721283	0.415073	0.724267	0	0	74.2927	32.3932	443	VCAM1+ EI macrophage
HSPBP1	1	0.691137	0.414794	0.730766	0	0	74.7817	31.4249	444	VCAM1+ EI macrophage
FAH	1	0.715466	0.414305	0.720531	0	0	73.8875	32.6287	445	VCAM1+ EI macrophage
PIM1	1	0.903335	0.414244	0.677203	0	0	74.167	40.7056	446	VCAM1+ EI macrophage
WDR34	1	0.730087	0.41379	0.720028	0	0	75.9832	32.1394	447	VCAM1+ EI macrophage
BSG	1	1.92471	0.413298	0.70512	0	0	99.7485	94.9891	448	VCAM1+ EI macrophage
TIMM50	1	0.819209	0.413272	0.716804	0	0	81.2504	42.6208	449	VCAM1+ EI macrophage
EIF3I	1	1.59525	0.412653	0.716228	0	0	98.7286	88.2598	450	VCAM1+ EI macrophage
NUP37	1	0.747896	0.412286	0.714733	0	0	75.11	35.9985	451	VCAM1+ EI macrophage
ATP5C1	1	1.39555	0.411611	0.65225	0	0	92.9095	69.4446	452	VCAM1+ EI macrophage
EIF2AK1	1	0.960637	0.411567	0.700777	0	0	87.2372	50.7507	453	VCAM1+ EI macrophage
DNAJC2	1	0.817666	0.411549	0.710215	0	0	79.5459	41.2336	454	VCAM1+ EI macrophage
ORC6	1	0.695739	0.410426	0.722211	0	0	73.8666	29.1396	455	VCAM1+ EI macrophage
MRPL17	1	0.944264	0.409808	0.705246	0	0	87.0276	51.5937	456	VCAM1+ EI macrophage
MRPL34	1	1.02042	0.409578	0.706344	0	0	90.2969	59.2007	457	VCAM1+ EI macrophage
DEK	1	1.75756	0.408931	0.68808	0	0	99.4342	90.0609	458	VCAM1+ EI macrophage
CDCA4	1	0.724941	0.408872	0.714367	0	0	74.4534	31.9896	459	VCAM1+ EI macrophage
ZWINT	1	0.927311	0.408687	0.691887	0	0	84.7782	43.6646	460	VCAM1+ EI macrophage
CKS1B	1	1.38205	0.408552	0.666053	0	0	94.5093	71.6565	461	VCAM1+ EI macrophage
EIF4B	1	1.31014	0.40795	0.694506	0	0	95.2497	75.3881	462	VCAM1+ EI macrophage
RPS18	1	4.82306	0.407244	0.69974	0	0	100	99.9817	463	VCAM1+ EI macrophage
TP53RK	1	0.656677	0.407217	0.716131	0	0	68.0824	27.8798	464	VCAM1+ EI macrophage
C16orf13	1	0.87681	0.405945	0.691369	0	0	81.4879	44.5035	465	VCAM1+ EI macrophage
MRPL35	1	0.743003	0.405311	0.722379	0	0	78.1628	37.5335	466	VCAM1+ EI macrophage
MKKS	1	0.964709	0.405188	0.702747	0	0	88.0824	54.464	467	VCAM1+ EI macrophage
MRPL57	1	1.50908	0.405105	0.708975	0	0	98.8404	85.9133	468	VCAM1+ EI macrophage
HNRNPA1	1	3.42481	0.405095	0.63275	0	0	100	99.7421	469	VCAM1+ EI macrophage
TESC	1	0.787045	0.405069	0.700366	0	0	76.8634	34.9812	470	VCAM1+ EI macrophage
WDR18	1	0.844243	0.404801	0.70938	0	0	82.6476	44.4168	471	VCAM1+ EI macrophage
U2SURP	1	1.03798	0.404155	0.695557	0	0	88.285	58.2904	472	VCAM1+ EI macrophage
PSMG4	1	0.638297	0.404105	0.725439	0	0	69.4796	26.3447	473	VCAM1+ EI macrophage
FAM207A	1	0.767866	0.404101	0.712731	0	0	78.3304	39.8585	474	VCAM1+ EI macrophage
TRMT112	1	1.95897	0.40403	0.736254	0	0	99.8952	96.7107	475	VCAM1+ EI macrophage
HINT1	1	2.63843	0.403713	0.697097	0	0	100	99.1254	476	VCAM1+ EI macrophage
C21orf59	1	0.594914	0.403308	0.725624	0	0	66.3081	22.4877	477	VCAM1+ EI macrophage
MAD2L1	1	0.848262	0.403033	0.697177	0	0	80.9151	39.041	478	VCAM1+ EI macrophage
GARS	1	0.625911	0.401508	0.716261	0	0	67.1883	25.3081	479	VCAM1+ EI macrophage
MRPL28	1	0.996076	0.400908	0.701718	0	0	89.1163	58.2079	480	VCAM1+ EI macrophage
RPS12	1	4.5743	0.400867	0.730093	0	0	100	99.9959	481	VCAM1+ EI macrophage
RHOBTB3	1	0.684046	0.399633	0.709542	0	0	69.4866	28.3915	482	VCAM1+ EI macrophage
HK1	1	0.834369	0.399019	0.700552	0	0	81.46	41.7483	483	VCAM1+ EI macrophage
C19orf43	1	1.46193	0.398581	0.639573	0	0	93.9085	71.0734	484	VCAM1+ EI macrophage
ABCB10	1	0.568066	0.397463	0.725684	0	0	63.7793	18.7948	485	VCAM1+ EI macrophage
DDX39A	1	1.09701	0.397266	0.686022	0	0	90.5973	60.4432	486	VCAM1+ EI macrophage
NTMT1	1	0.73554	0.397252	0.713962	0	0	76.8355	37.6956	487	VCAM1+ EI macrophage
MRPL36	1	0.878144	0.396646	0.698096	0	0	82.0887	48.3788	488	VCAM1+ EI macrophage
PTGES3	1	1.99151	0.396324	0.72195	0	0	99.7974	97.093	489	VCAM1+ EI macrophage
ESD	1	1.49376	0.395189	0.698465	0	0	97.7506	84.3732	490	VCAM1+ EI macrophage
IMP4	1	0.806898	0.394856	0.707569	0	0	80.4541	42.0898	491	VCAM1+ EI macrophage
DCTPP1	1	0.927073	0.393	0.68581	0	0	83.9818	47.4778	492	VCAM1+ EI macrophage
NDUFC1	1	1.31932	0.392629	0.703597	0	0	96.9403	79.1309	493	VCAM1+ EI macrophage
ILF2	1	1.54751	0.39158	0.678744	0	0	97.6947	83.6434	494	VCAM1+ EI macrophage
TMEM261	1	0.922749	0.391351	0.676862	0	0	82.1656	47.6276	495	VCAM1+ EI macrophage
FAM136A	1	0.820028	0.391159	0.701111	0	0	80.3004	43.1294	496	VCAM1+ EI macrophage
LINC00152	1	0.808324	0.39009	0.686515	0	0	76.5002	39.409	497	VCAM1+ EI macrophage
RPS20	1	3.98135	0.389382	0.746886	0	0	100	99.948	498	VCAM1+ EI macrophage
CCNB1	1	0.78906	0.388819	0.667213	0	0	64.8061	30.2068	499	VCAM1+ EI macrophage
TFDP1	1	0.728662	0.388562	0.696322	0	0	72.3507	34.5439	500	VCAM1+ EI macrophage
VRK1	1	0.777419	0.388431	0.695234	0	0	75.4663	37.7231	501	VCAM1+ EI macrophage
FARSB	1	0.658539	0.388256	0.716092	0	0	70.1711	29.211	502	VCAM1+ EI macrophage
RPL12	1	4.17157	0.387835	0.752712	0	0	100	99.9745	503	VCAM1+ EI macrophage
C4orf27	1	0.644945	0.387722	0.710211	0	0	69.7241	28.4669	504	VCAM1+ EI macrophage
PRDX3	1	1.36011	0.386923	0.703824	0	0	97.059	80.6966	505	VCAM1+ EI macrophage
CCDC59	1	0.847069	0.386817	0.699144	0	0	82.6546	47.4839	506	VCAM1+ EI macrophage
RPL7	1	4.27737	0.385958	0.696125	0	0	100	99.9898	507	VCAM1+ EI macrophage
PES1	1	0.670402	0.38573	0.710212	0	0	71.3168	31.9325	508	VCAM1+ EI macrophage
RPL23	1	3.5776	0.384956	0.719333	0	0	100	99.6412	509	VCAM1+ EI macrophage
MRPS26	1	0.925714	0.384801	0.683973	0	0	84.0866	50.1636	510	VCAM1+ EI macrophage
HTRA2	1	0.794699	0.384324	0.695252	0	0	79.0988	39.3203	511	VCAM1+ EI macrophage
NDUFAF2	1	0.710454	0.384231	0.707308	0	0	74.9354	34.971	512	VCAM1+ EI macrophage
COMMD4	1	0.95324	0.383916	0.692169	0	0	87.1813	55.1908	513	VCAM1+ EI macrophage
CYCS	1	1.74717	0.383735	0.691291	0	0	99.2036	92.2442	514	VCAM1+ EI macrophage
MRPL52	1	1.40076	0.383474	0.688394	0	0	97.548	81.6303	515	VCAM1+ EI macrophage
SRSF7	1	1.81882	0.382093	0.685106	0	0	99.504	92.1504	516	VCAM1+ EI macrophage
MRPL18	1	1.16522	0.381453	0.685407	0	0	93.2448	69.2265	517	VCAM1+ EI macrophage
VBP1	1	1.02306	0.381201	0.686269	0	0	89.6891	58.9785	518	VCAM1+ EI macrophage
ITGA4	1	0.805355	0.380951	0.68892	0	0	74.2438	35.5265	519	VCAM1+ EI macrophage
EIF1AX	1	1.49024	0.380856	0.687996	0	0	98.1767	85.6167	520	VCAM1+ EI macrophage
CTSE	1	0.476669	0.380326	0.695863	0	0	48.8578	9.48862	521	VCAM1+ EI macrophage
FAM45A	1	0.578921	0.379936	0.702684	0	0	61.7534	21.9801	522	VCAM1+ EI macrophage
BTF3	1	3.11971	0.37968	0.73284	0	0	100	99.9256	523	VCAM1+ EI macrophage
MTHFD1	1	0.679882	0.379379	0.705047	0	0	70.5065	31.1599	524	VCAM1+ EI macrophage
TOMM40	1	0.722717	0.377922	0.669298	0	0	64.6804	33.3432	525	VCAM1+ EI macrophage
NDUFA8	1	1.04351	0.377714	0.691592	0	0	91.2679	62.9017	526	VCAM1+ EI macrophage
RPS6	1	4.55241	0.377399	0.695442	0	0	100	99.9939	527	VCAM1+ EI macrophage
GMPS	1	0.804012	0.377343	0.69601	0	0	79.525	42.8563	528	VCAM1+ EI macrophage
PNN	1	1.25131	0.376415	0.666424	0	0	92.0992	69.8645	529	VCAM1+ EI macrophage
HSPA9	1	1.14892	0.376211	0.673078	0	0	89.4307	66.4397	530	VCAM1+ EI macrophage
WDR43	1	0.681428	0.375707	0.699179	0	0	69.7101	31.4412	531	VCAM1+ EI macrophage
MRPL19	1	0.74398	0.375252	0.704123	0	0	77.7157	40.0236	532	VCAM1+ EI macrophage
LSM3	1	1.5133	0.374828	0.698443	0	0	98.9382	87.6268	533	VCAM1+ EI macrophage
MRPL13	1	1.00225	0.374817	0.686675	0	0	89.1722	59.3322	534	VCAM1+ EI macrophage
RPL10A	1	3.91469	0.374174	0.664602	0	0	100	99.9032	535	VCAM1+ EI macrophage
MYH10	1	0.645542	0.37394	0.705798	0	0	68.8718	26.2499	536	VCAM1+ EI macrophage
RRP15	1	0.630216	0.373438	0.711814	0	0	69.5704	28.9194	537	VCAM1+ EI macrophage
LSM2	1	1.27242	0.373086	0.684038	0	0	96.4862	76.3116	538	VCAM1+ EI macrophage
MDH2	1	1.58952	0.372674	0.691638	0	0	98.8613	88.7368	539	VCAM1+ EI macrophage
SFXN4	1	0.595707	0.372416	0.711503	0	0	65.9308	25.3376	540	VCAM1+ EI macrophage
SAMM50	1	0.828067	0.372144	0.694388	0	0	81.4181	46.7204	541	VCAM1+ EI macrophage
RPL37A	1	4.27706	0.371987	0.739629	0	0	100	99.9531	542	VCAM1+ EI macrophage
HIST1H1D	1	0.596207	0.371758	0.638224	0	0	44.5966	16.9835	543	VCAM1+ EI macrophage
NSMCE2	1	0.69117	0.371272	0.705743	0	0	74.1879	35.7304	544	VCAM1+ EI macrophage
RNF5	1	0.998741	0.370983	0.686145	0	0	89.1303	59.7358	545	VCAM1+ EI macrophage
MND1	1	0.577789	0.37047	0.711877	0	0	64.9948	22.4714	546	VCAM1+ EI macrophage
HSP90AB1	1	2.9298	0.370311	0.665045	0	0	100	99.4516	547	VCAM1+ EI macrophage
ATP5H	1	1.26333	0.369084	0.647139	0	0	92.5603	68.2418	548	VCAM1+ EI macrophage
EXOSC7	1	0.734922	0.368701	0.696964	0	0	75.6689	39.0196	549	VCAM1+ EI macrophage
EXOSC8	1	0.882591	0.368603	0.683549	0	0	81.6835	46.6409	550	VCAM1+ EI macrophage
HARS	1	0.574976	0.368333	0.706351	0	0	64.366	24.0696	551	VCAM1+ EI macrophage
MCM6	1	0.673106	0.367756	0.692871	0	0	67.9986	30.0723	552	VCAM1+ EI macrophage
CCT5	1	1.44591	0.367546	0.672699	0	0	95.7457	82.6312	553	VCAM1+ EI macrophage
PPOX	1	0.564329	0.366896	0.712259	0	0	63.6815	22.0025	554	VCAM1+ EI macrophage
RPS26	1	3.13344	0.366554	0.656193	0	0	100	99.6708	555	VCAM1+ EI macrophage
TXNL1	1	1.26987	0.366412	0.690682	0	0	95.5012	78.4266	556	VCAM1+ EI macrophage
MRPL16	1	0.922367	0.366279	0.688813	0	0	85.9588	53.671	557	VCAM1+ EI macrophage
ATAD3A	1	0.555074	0.364886	0.702945	0	0	61.1736	22.0525	558	VCAM1+ EI macrophage
UNG	1	0.61493	0.364624	0.692629	0	0	62.8432	24.1053	559	VCAM1+ EI macrophage
DNPH1	1	1.21635	0.364233	0.664817	0	0	94.5861	70.9745	560	VCAM1+ EI macrophage
MRPS21	1	1.60599	0.364029	0.699349	0	0	99.1966	90.6419	561	VCAM1+ EI macrophage
THOC7	1	1.10798	0.363692	0.681621	0	0	92.3227	67.563	562	VCAM1+ EI macrophage
MRPS17	1	0.539594	0.36329	0.709231	0	0	61.6975	21.6488	563	VCAM1+ EI macrophage
PSMB7	1	1.58104	0.362672	0.699488	0	0	99.015	90.0568	564	VCAM1+ EI macrophage
TCEA1	1	1.12221	0.362431	0.676571	0	0	91.8826	68.9502	565	VCAM1+ EI macrophage
GTPBP4	1	0.720811	0.35937	0.689547	0	0	73.154	37.1533	566	VCAM1+ EI macrophage
TIMM8A	1	0.555044	0.358986	0.706973	0	0	63.0597	22.8271	567	VCAM1+ EI macrophage
PRKAB1	1	0.53805	0.358963	0.708672	0	0	61.1736	20.867	568	VCAM1+ EI macrophage
YWHAQ	1	1.58189	0.358665	0.681496	0	0	99.0988	87.9193	569	VCAM1+ EI macrophage
LSM4	1	1.52036	0.358629	0.671919	0	0	98.9312	85.8277	570	VCAM1+ EI macrophage
YEATS4	1	0.733699	0.358378	0.692869	0	0	76.3884	38.6028	571	VCAM1+ EI macrophage
SNRNP70	1	1.27451	0.357966	0.673089	0	0	96.1718	76.7743	572	VCAM1+ EI macrophage
PPT2	1	0.44976	0.357866	0.717802	0	0	54.2438	11.3325	573	VCAM1+ EI macrophage
ABCE1	1	0.705303	0.357152	0.694083	0	0	73.6011	36.5254	574	VCAM1+ EI macrophage
PLA2G12A	1	0.565442	0.356844	0.709199	0	0	64.7922	24.5273	575	VCAM1+ EI macrophage
TIMM44	1	0.631421	0.356722	0.6954	0	0	68.0545	30.8765	576	VCAM1+ EI macrophage
NAA50	1	0.773631	0.356205	0.691706	0	0	79.2316	43.1621	577	VCAM1+ EI macrophage
MRPS23	1	0.792542	0.355303	0.684918	0	0	78.5819	44.4627	578	VCAM1+ EI macrophage
WDR12	1	0.56564	0.354889	0.703334	0	0	62.5917	23.2991	579	VCAM1+ EI macrophage
RBFA	1	0.596575	0.354822	0.705681	0	0	67.7611	27.8522	580	VCAM1+ EI macrophage
SSNA1	1	1.06224	0.354724	0.675587	0	0	90.6462	65.7119	581	VCAM1+ EI macrophage
RRM1	1	0.744868	0.354627	0.683261	0	0	74.4743	36.9128	582	VCAM1+ EI macrophage
UQCRFS1	1	1.51193	0.354562	0.687348	0	0	98.4212	88.2516	583	VCAM1+ EI macrophage
DDX46	1	1.15874	0.354153	0.67047	0	0	93.9853	69.8768	584	VCAM1+ EI macrophage
PHF5A	1	0.83398	0.353563	0.683939	0	0	83.423	48.8355	585	VCAM1+ EI macrophage
PDCD4	1	0.87364	0.35338	0.674386	0	0	81.1177	48.6683	586	VCAM1+ EI macrophage
GGCT	1	0.916426	0.353182	0.673989	0	0	86.322	52.3051	587	VCAM1+ EI macrophage
WBP11	1	0.816525	0.35298	0.681414	0	0	79.9162	47.0578	588	VCAM1+ EI macrophage
PPIL1	1	0.656174	0.352856	0.696568	0	0	70.9535	32.9885	589	VCAM1+ EI macrophage
RRS1	1	0.561892	0.35283	0.700209	0	0	62.9829	23.8372	590	VCAM1+ EI macrophage
RPL24	1	3.58034	0.352551	0.71922	0	0	100	99.9185	591	VCAM1+ EI macrophage
PYURF	1	1.16233	0.352422	0.66606	0	0	93.0283	71.5454	592	VCAM1+ EI macrophage
NAP1L4	1	0.919907	0.352162	0.680806	0	0	86.2941	53.5874	593	VCAM1+ EI macrophage
CD36	1	1.54255	0.351395	0.607691	0	0	89.8079	70.1836	594	VCAM1+ EI macrophage
HSF1	1	0.802656	0.351307	0.683548	0	0	80.7335	45.9386	595	VCAM1+ EI macrophage
CLSPN	1	0.659665	0.35125	0.686957	0	0	68.5994	28.7319	596	VCAM1+ EI macrophage
AIMP1	1	0.967396	0.351181	0.675838	0	0	87.5375	59.0947	597	VCAM1+ EI macrophage
SLC2A1	1	0.700763	0.35071	0.688086	0	0	70.1991	28.6014	598	VCAM1+ EI macrophage
CHCHD1	1	1.03801	0.350703	0.678762	0	0	90.9745	65.6039	599	VCAM1+ EI macrophage
KEL	1	0.477976	0.350566	0.705888	0	0	55.4873	13.8247	600	VCAM1+ EI macrophage
NCBP2-AS2	1	0.541852	0.350351	0.700573	0	0	61.9979	22.3817	601	VCAM1+ EI macrophage
NOB1	1	0.733919	0.350218	0.687014	0	0	75.9064	38.9891	602	VCAM1+ EI macrophage
HPS4	1	0.558922	0.349776	0.697609	0	0	61.1806	23.509	603	VCAM1+ EI macrophage
MRPL9	1	0.898241	0.34953	0.680088	0	0	86.0985	54.7545	604	VCAM1+ EI macrophage
MCM2	1	0.627508	0.349389	0.69581	0	0	67.0206	27.6932	605	VCAM1+ EI macrophage
HSPA8	1	2.69068	0.349077	0.655374	0	0	99.8603	99.2294	606	VCAM1+ EI macrophage
NDUFS6	1	1.69095	0.348851	0.689528	0	0	99.5878	93.3522	607	VCAM1+ EI macrophage
RRP1	1	0.589721	0.348763	0.696965	0	0	65.3231	27.3599	608	VCAM1+ EI macrophage
WDR4	1	0.467768	0.348395	0.709578	0	0	55.5292	14.5647	609	VCAM1+ EI macrophage
RPS3A	1	4.42868	0.347806	0.689856	0	0	100	99.9867	610	VCAM1+ EI macrophage
FUNDC2	1	0.919429	0.347662	0.681723	0	0	86.9927	56.4618	611	VCAM1+ EI macrophage
EEF2	1	2.75425	0.347366	0.661433	0	0	100	99.4251	612	VCAM1+ EI macrophage
BAG2	1	0.489902	0.347295	0.705685	0	0	57.4153	17.3933	613	VCAM1+ EI macrophage
NDUFV1	1	1.17737	0.347016	0.678265	0	0	94.2578	73.2241	614	VCAM1+ EI macrophage
RPS16	1	3.9918	0.346956	0.730334	0	0	100	99.947	615	VCAM1+ EI macrophage
MIPEP	1	0.462358	0.346567	0.692921	0	0	50.9466	12.9084	616	VCAM1+ EI macrophage
LRRCC1	1	0.518133	0.346524	0.703387	0	0	59.9721	20.1729	617	VCAM1+ EI macrophage
CBX3	1	1.4666	0.346464	0.677141	0	0	97.8903	85.7666	618	VCAM1+ EI macrophage
MRPL32	1	0.815129	0.34604	0.683409	0	0	81.3203	47.6531	619	VCAM1+ EI macrophage
WBSCR22	1	0.638216	0.345632	0.688115	0	0	69.3329	32.0099	620	VCAM1+ EI macrophage
FAM89A	1	0.433542	0.345363	0.684721	0	0	46.818	10.6506	621	VCAM1+ EI macrophage
RPS27A	1	4.29601	0.345052	0.722773	0	0	100	99.9857	622	VCAM1+ EI macrophage
PISD	1	0.567185	0.34487	0.698503	0	0	63.3881	25.6067	623	VCAM1+ EI macrophage
RBX1	1	1.94945	0.344757	0.698836	0	0	99.9022	97.4599	624	VCAM1+ EI macrophage
RILP	1	0.579007	0.344162	0.68964	0	0	63.2693	27.0001	625	VCAM1+ EI macrophage
DARS	1	0.746606	0.343524	0.671871	0	0	74.3276	40.1714	626	VCAM1+ EI macrophage
ELOF1	1	0.798662	0.343319	0.682941	0	0	80.3772	48.0373	627	VCAM1+ EI macrophage
TMA16	1	0.689573	0.343178	0.687785	0	0	73.4614	36.4174	628	VCAM1+ EI macrophage
EMG1	1	0.717472	0.342925	0.684159	0	0	74.7887	40.1949	629	VCAM1+ EI macrophage
TOMM5	1	0.681435	0.342797	0.687408	0	0	73.5522	37.7516	630	VCAM1+ EI macrophage
TSR1	1	0.558569	0.342755	0.698016	0	0	63.1086	24.6517	631	VCAM1+ EI macrophage
RPL13A	1	4.71975	0.342545	0.688261	0	0	100	99.9918	632	VCAM1+ EI macrophage
MRPL45	1	0.710005	0.3422	0.690302	0	0	75.8575	39.0777	633	VCAM1+ EI macrophage
TXNL4A	1	0.910085	0.341926	0.670178	0	0	83.9888	54.6301	634	VCAM1+ EI macrophage
ST13	1	1.82602	0.341846	0.696433	0	0	99.6437	95.6109	635	VCAM1+ EI macrophage
MRPL15	1	0.829693	0.341399	0.676541	0	0	81.0548	48.2596	636	VCAM1+ EI macrophage
EIF1AY	1	0.589681	0.340436	0.574909	0	0	31.687	20.816	637	VCAM1+ EI macrophage
USP15	1	0.814024	0.340364	0.676334	0	0	79.2246	45.8459	638	VCAM1+ EI macrophage
THOC6	1	0.716382	0.340077	0.683361	0	0	74.6909	39.0186	639	VCAM1+ EI macrophage
PSMF1	1	0.952809	0.33993	0.678685	0	0	87.8589	59.8714	640	VCAM1+ EI macrophage
MRPS18C	1	1.01464	0.339792	0.669416	0	0	89.8708	64.131	641	VCAM1+ EI macrophage
NIFK	1	0.850758	0.338885	0.669698	0	0	80.8103	48.8671	642	VCAM1+ EI macrophage
TARS	1	0.558726	0.338843	0.688862	0	0	62.2773	24.9574	643	VCAM1+ EI macrophage
APEX1	1	1.45051	0.338802	0.656843	0	0	97.8414	80.6986	644	VCAM1+ EI macrophage
WDR61	1	0.799483	0.338716	0.679019	0	0	79.497	47.546	645	VCAM1+ EI macrophage
NUDT1	1	1.01342	0.338165	0.664018	0	0	90.3388	60.3525	646	VCAM1+ EI macrophage
NDUFS8	1	1.47237	0.337944	0.678505	0	0	98.7705	87.3811	647	VCAM1+ EI macrophage
MRPL1	1	0.732238	0.337897	0.68025	0	0	75.3755	41.2753	648	VCAM1+ EI macrophage
COX5A	1	1.90413	0.336703	0.674266	0	0	99.7485	95.4081	649	VCAM1+ EI macrophage
ZNF593	1	0.729974	0.336193	0.674409	0	0	74.7887	41.786	650	VCAM1+ EI macrophage
LDB1	1	0.482718	0.335952	0.700863	0	0	56.1998	16.6869	651	VCAM1+ EI macrophage
HPDL	1	0.418599	0.33555	0.696867	0	0	48.795	9.8678	652	VCAM1+ EI macrophage
RFC1	1	0.742193	0.33526	0.675865	0	0	74.9563	41.5159	653	VCAM1+ EI macrophage
RIF1	1	0.66235	0.335072	0.681751	0	0	69.1932	34.4532	654	VCAM1+ EI macrophage
ASNA1	1	0.72518	0.334865	0.674594	0	0	75.3336	40.675	655	VCAM1+ EI macrophage
SRSF1	1	0.953065	0.334842	0.665959	0	0	86.4618	55.733	656	VCAM1+ EI macrophage
PGRMC2	1	0.665245	0.334609	0.68329	0	0	71.5334	35.7365	657	VCAM1+ EI macrophage
ASF1A	1	0.660469	0.3345	0.686129	0	0	70.8977	35.5703	658	VCAM1+ EI macrophage
HDAC7	1	0.597992	0.334228	0.683231	0	0	63.7304	26.7942	659	VCAM1+ EI macrophage
ANAPC5	1	0.912669	0.334037	0.673552	0	0	86.0147	54.5445	660	VCAM1+ EI macrophage
NDUFA10	1	1.01392	0.332992	0.67078	0	0	89.745	63.8711	661	VCAM1+ EI macrophage
TGS1	1	0.628365	0.332868	0.685957	0	0	68.3339	32.4962	662	VCAM1+ EI macrophage
TXNDC9	1	0.672048	0.332727	0.681328	0	0	71.0234	37.3031	663	VCAM1+ EI macrophage
ATP5E	1	2.44749	0.332498	0.45403	8.30568e-72	2.92519e-71	94.7957	74.1313	664	VCAM1+ EI macrophage
EIF2S2	1	1.57546	0.331948	0.670474	0	0	98.7775	90.7183	665	VCAM1+ EI macrophage
MAGOH	1	1.09433	0.331841	0.662622	0	0	91.5753	68.7188	666	VCAM1+ EI macrophage
TMEM183A	1	0.774973	0.331216	0.678101	0	0	80.2445	46.433	667	VCAM1+ EI macrophage
MRPS22	1	0.670917	0.331133	0.683109	0	0	71.8477	37.6701	668	VCAM1+ EI macrophage
LSM6	1	1.04482	0.330681	0.66516	0	0	91.5683	65.3327	669	VCAM1+ EI macrophage
QTRT1	1	0.600801	0.330618	0.691766	0	0	67.1533	29.584	670	VCAM1+ EI macrophage
LINC01133	1	0.365048	0.330308	0.697742	0	0	43.7094	4.22192	671	VCAM1+ EI macrophage
RPL6	1	3.8309	0.329978	0.66647	0	0	100	99.9409	672	VCAM1+ EI macrophage
POLDIP2	1	0.751422	0.329866	0.68125	0	0	77.9253	44.5096	673	VCAM1+ EI macrophage
WDR74	1	0.624939	0.329741	0.686922	0	0	68.781	32.4707	674	VCAM1+ EI macrophage
SF3B6	1	1.58551	0.329131	0.679491	0	0	99.1477	91.2188	675	VCAM1+ EI macrophage
RPL26L1	1	0.852337	0.329118	0.670678	0	0	83.6815	52.8566	676	VCAM1+ EI macrophage
MFSD2B	1	0.459786	0.328815	0.69559	0	0	54.3765	15.4831	677	VCAM1+ EI macrophage
MRPS33	1	0.908241	0.328693	0.668332	0	0	86.5246	56.1632	678	VCAM1+ EI macrophage
PRMT1	1	1.20203	0.328072	0.638982	0	0	92.176	68.1338	679	VCAM1+ EI macrophage
EIF2B3	1	0.557542	0.327906	0.690869	0	0	63.1785	26.5241	680	VCAM1+ EI macrophage
MRPL50	1	0.694018	0.327644	0.682833	0	0	74.4115	40.0512	681	VCAM1+ EI macrophage
TOP1	1	1.28259	0.32755	0.662423	0	0	95.9553	79.2359	682	VCAM1+ EI macrophage
AIMP2	1	0.638996	0.327437	0.681601	0	0	69.3818	34.0985	683	VCAM1+ EI macrophage
HPRT1	1	0.933555	0.327047	0.665409	0	0	86.6783	57.0622	684	VCAM1+ EI macrophage
ACAT1	1	0.834029	0.326901	0.66598	0	0	80.7824	50.2676	685	VCAM1+ EI macrophage
MRPL47	1	0.934452	0.326387	0.665719	0	0	87.0136	59.0213	686	VCAM1+ EI macrophage
LINC00116	1	0.590302	0.326047	0.679962	0	0	65.0786	29.108	687	VCAM1+ EI macrophage
GBAS	1	0.60775	0.325694	0.67843	0	0	66.5596	30.902	688	VCAM1+ EI macrophage
CLPP	1	0.839966	0.325348	0.670729	0	0	83.8351	51.9311	689	VCAM1+ EI macrophage
SVIP	1	0.678341	0.325234	0.674677	0	0	71.4356	34.9771	690	VCAM1+ EI macrophage
NDUFS3	1	1.23241	0.32466	0.668121	0	0	95.7597	77.8905	691	VCAM1+ EI macrophage
SNRPD2	1	2.03639	0.323923	0.675271	0	0	99.9371	97.1337	692	VCAM1+ EI macrophage
ACSS1	1	0.457585	0.323628	0.694578	0	0	53.2029	15.0764	693	VCAM1+ EI macrophage
DDX18	1	1.09845	0.323589	0.658888	0	0	91.4356	69.0501	694	VCAM1+ EI macrophage
RPS19BP1	1	1.10972	0.32257	0.660905	0	0	92.5114	70.788	695	VCAM1+ EI macrophage
QARS	1	0.813945	0.322478	0.656913	0	0	79.3014	46.4411	696	VCAM1+ EI macrophage
HDHD3	1	0.455463	0.322215	0.690165	0	0	53.2309	15.9102	697	VCAM1+ EI macrophage
PITHD1	1	0.782616	0.322162	0.670176	0	0	79.3154	47.3096	698	VCAM1+ EI macrophage
AC104389.1	1	0.71817	0.321981	0.653341	0	0	67.5864	35.8303	699	VCAM1+ EI macrophage
RPL36	1	3.90606	0.321977	0.715157	0	0	100	99.9317	700	VCAM1+ EI macrophage
CISD2	1	1.05003	0.321443	0.659181	0	0	90.4645	67.4967	701	VCAM1+ EI macrophage
SLC39A4	1	0.589924	0.321368	0.677333	0	0	63.5557	28.2834	702	VCAM1+ EI macrophage
GCHFR	1	0.582469	0.320641	0.664031	0	0	59.5809	28.0214	703	VCAM1+ EI macrophage
H1F0	1	0.812137	0.31909	0.635707	0	0	65.3231	36.4928	704	VCAM1+ EI macrophage
NUBP2	1	0.740088	0.3189	0.673746	0	0	77.3734	44.0478	705	VCAM1+ EI macrophage
FAHD1	1	0.538724	0.31859	0.680268	0	0	60.1327	25.78	706	VCAM1+ EI macrophage
PKIG	1	0.560309	0.31817	0.680743	0	0	61.942	25.039	707	VCAM1+ EI macrophage
MPLKIP	1	0.944061	0.317433	0.660447	0	0	87.7262	59.4453	708	VCAM1+ EI macrophage
PSMD6	1	0.947895	0.317193	0.657941	0	0	83.8072	58.5952	709	VCAM1+ EI macrophage
CCT4	1	1.51352	0.317042	0.659876	0	0	96.8634	87.8041	710	VCAM1+ EI macrophage
IPO5	1	0.689777	0.316717	0.677341	0	0	73.3776	38.403	711	VCAM1+ EI macrophage
SMC2	1	0.851355	0.316684	0.654534	0	0	80.8592	47.2443	712	VCAM1+ EI macrophage
SMC3	1	1.04368	0.316292	0.649434	0	0	88.278	62.6856	713	VCAM1+ EI macrophage
SDHAF3	1	0.621245	0.316258	0.682236	0	0	69.6612	33.8345	714	VCAM1+ EI macrophage
NACA	1	3.40311	0.316178	0.689037	0	0	100	99.9266	715	VCAM1+ EI macrophage
CUTA	1	1.62981	0.316103	0.658003	0	0	99.3503	90.8977	716	VCAM1+ EI macrophage
TFDP2	1	0.739058	0.316001	0.67155	0	0	76.8425	40.0318	717	VCAM1+ EI macrophage
TRUB2	1	0.561027	0.315914	0.684029	0	0	63.4998	27.6565	718	VCAM1+ EI macrophage
SNF8	1	0.974343	0.315366	0.659234	0	0	88.6343	63.1769	719	VCAM1+ EI macrophage
TAL1	1	0.564906	0.315025	0.681169	0	0	63.2833	26.1164	720	VCAM1+ EI macrophage
RPL18	1	3.83165	0.314967	0.679737	0	0	100	99.948	721	VCAM1+ EI macrophage
ROGDI	1	0.644366	0.314964	0.67741	0	0	70.4645	35.8119	722	VCAM1+ EI macrophage
SRRM1	1	1.41327	0.314701	0.658375	0	0	97.3175	84.8258	723	VCAM1+ EI macrophage
PARK7	1	2.00414	0.31421	0.672244	0	0	99.8952	97.2418	724	VCAM1+ EI macrophage
AGFG2	1	0.3804	0.314104	0.695141	0	0	47.0486	8.26139	725	VCAM1+ EI macrophage
ETF1	1	0.703937	0.314057	0.673677	0	0	74.3276	41.1133	726	VCAM1+ EI macrophage
MRPL23	1	1.06073	0.31372	0.652999	0	0	91.3168	68.729	727	VCAM1+ EI macrophage
GOT2	1	0.615949	0.313645	0.681863	0	0	68.1104	32.753	728	VCAM1+ EI macrophage
CDT1	1	0.514318	0.313221	0.666386	0	0	53.8666	20.7457	729	VCAM1+ EI macrophage
H2AFX	1	0.551463	0.312711	0.664171	0	0	56.8634	23.3113	730	VCAM1+ EI macrophage
FKBP3	1	1.15235	0.312627	0.649266	0	0	93.3007	70.8563	731	VCAM1+ EI macrophage
ODC1	1	0.729833	0.312594	0.640148	0	0	64.8131	38.9891	732	VCAM1+ EI macrophage
THYN1	1	0.772753	0.312538	0.670785	0	0	79.6996	46.7887	733	VCAM1+ EI macrophage
PPAN	1	0.519948	0.312492	0.681499	0	0	60.3004	24.8728	734	VCAM1+ EI macrophage
HRSP12	1	0.434684	0.312419	0.69004	0	0	52.8886	15.3414	735	VCAM1+ EI macrophage
C1orf35	1	0.67374	0.312407	0.673175	0	0	72.9165	38.8372	736	VCAM1+ EI macrophage
HAUS1	1	0.790125	0.312314	0.664815	0	0	80.0279	46.7653	737	VCAM1+ EI macrophage
EXOSC5	1	0.59772	0.311968	0.680578	0	0	66.5665	30.373	738	VCAM1+ EI macrophage
ALKBH2	1	0.463455	0.311506	0.687622	0	0	54.8585	17.8326	739	VCAM1+ EI macrophage
ILF3	1	1.02596	0.311419	0.652817	0	0	88.9976	61.8427	740	VCAM1+ EI macrophage
MRPS18B	1	0.839869	0.31135	0.663427	0	0	81.942	52.193	741	VCAM1+ EI macrophage
MRPL41	1	1.14884	0.311293	0.65055	0	0	92.7139	73.5952	742	VCAM1+ EI macrophage
PRAF2	1	0.491637	0.310762	0.662046	0	0	51.8058	20.7529	743	VCAM1+ EI macrophage
ZNRD1	1	0.701068	0.310363	0.66872	0	0	74.0971	40.3967	744	VCAM1+ EI macrophage
PRPS2	1	0.490587	0.309707	0.685833	0	0	57.6249	21.3023	745	VCAM1+ EI macrophage
MRPL46	1	0.554558	0.309539	0.681113	0	0	64.387	29.2252	746	VCAM1+ EI macrophage
FIS1	1	1.49939	0.309398	0.668981	0	0	98.6098	90.2382	747	VCAM1+ EI macrophage
BCL2L12	1	0.653543	0.308282	0.671964	0	0	71.8617	37.4509	748	VCAM1+ EI macrophage
DDX54	1	0.628041	0.307794	0.675802	0	0	69.9127	35.6692	749	VCAM1+ EI macrophage
PSMC3	1	1.19909	0.307454	0.649581	0	0	93.9015	74.5584	750	VCAM1+ EI macrophage
EIF3J	1	1.14694	0.30739	0.648092	0	0	92.3297	73.2445	751	VCAM1+ EI macrophage
TTLL12	1	0.451156	0.307303	0.684795	0	0	53.2379	16.9346	752	VCAM1+ EI macrophage
HNRNPD	1	1.38565	0.307075	0.642484	0	0	96.3744	80.6324	753	VCAM1+ EI macrophage
NDUFAF4	1	0.659038	0.307065	0.668291	0	0	70.3388	37.5366	754	VCAM1+ EI macrophage
PNPLA4	1	0.50906	0.306697	0.677456	0	0	58.4073	24.4213	755	VCAM1+ EI macrophage
ERH	1	1.82213	0.30583	0.647669	0	0	99.6437	94.7567	756	VCAM1+ EI macrophage
ABCF1	1	0.755226	0.30559	0.663625	0	0	77.2476	45.799	757	VCAM1+ EI macrophage
HINT2	1	0.938778	0.30514	0.651563	0	0	86.9927	60.5441	758	VCAM1+ EI macrophage
SLC27A5	1	0.470841	0.305131	0.680154	0	0	54.9563	19.3717	759	VCAM1+ EI macrophage
DPM2	1	0.726506	0.304992	0.66741	0	0	76.4932	44.1834	760	VCAM1+ EI macrophage
RARS	1	0.508096	0.304904	0.673918	0	0	58.0021	23.7598	761	VCAM1+ EI macrophage
NIP7	1	0.569812	0.304904	0.675503	0	0	63.9329	29.3414	762	VCAM1+ EI macrophage
PNO1	1	0.521596	0.304164	0.675749	0	0	59.2875	24.8596	763	VCAM1+ EI macrophage
TANGO2	1	0.527516	0.30365	0.674431	0	0	59.8673	25.144	764	VCAM1+ EI macrophage
ZNF511	1	0.649744	0.30245	0.669095	0	0	71.4146	38.5579	765	VCAM1+ EI macrophage
PRC1	1	0.612136	0.302128	0.665215	0	0	64.2473	28.2579	766	VCAM1+ EI macrophage
TPX2	1	0.662828	0.301754	0.656729	0	0	64.897	30.0927	767	VCAM1+ EI macrophage
BDP1	1	0.666867	0.301736	0.662278	0	0	69.2211	37.8699	768	VCAM1+ EI macrophage
CHAF1A	1	0.526725	0.301435	0.676611	0	0	60.1188	24.1481	769	VCAM1+ EI macrophage
BAG1	1	0.879901	0.3012	0.651531	0	0	81.5648	55.9471	770	VCAM1+ EI macrophage
HN1L	1	0.441011	0.301169	0.68433	0	0	53.9574	17.2098	771	VCAM1+ EI macrophage
USP48	1	0.671598	0.300872	0.666264	0	0	71.4076	39.199	772	VCAM1+ EI macrophage
CIB1	1	0.927919	0.300413	0.651187	0	0	86.0217	60.2047	773	VCAM1+ EI macrophage
UQCRC1	1	1.22338	0.29944	0.658952	0	0	94.3626	78.7202	774	VCAM1+ EI macrophage
SNRNP40	1	0.828087	0.299391	0.656606	0	0	81.7185	51.2288	775	VCAM1+ EI macrophage
RPL7L1	1	0.827957	0.29933	0.655949	0	0	80.7614	50.9821	776	VCAM1+ EI macrophage
GNL2	1	0.600679	0.299117	0.669186	0	0	65.2672	33.0527	777	VCAM1+ EI macrophage
MYB	1	0.499421	0.298857	0.67068	0	0	52.3088	16.9876	778	VCAM1+ EI macrophage
EIF3M	1	1.55803	0.298829	0.645275	0	0	98.6308	88.6685	779	VCAM1+ EI macrophage
TYW3	1	0.578862	0.298746	0.673284	0	0	65.5676	31.432	780	VCAM1+ EI macrophage
ANAPC15	1	0.705143	0.298107	0.661796	0	0	75.7876	43.2569	781	VCAM1+ EI macrophage
RAD50	1	0.614267	0.297793	0.662379	0	0	66.5107	35.181	782	VCAM1+ EI macrophage
FDPS	1	1.18547	0.297721	0.637666	0	0	93.189	71.9847	783	VCAM1+ EI macrophage
POLR3H	1	0.468781	0.297635	0.678315	0	0	55.3126	20.6193	784	VCAM1+ EI macrophage
CDKN3	1	0.659554	0.297407	0.657439	0	0	65.6095	30.3301	785	VCAM1+ EI macrophage
MPDU1	1	0.824436	0.297077	0.652873	0	0	81.0409	52.8953	786	VCAM1+ EI macrophage
SRP72	1	1.05438	0.297012	0.647091	0	0	89.6053	67.4274	787	VCAM1+ EI macrophage
EIF3E	1	2.32983	0.297001	0.63535	0	0	99.986	97.8411	788	VCAM1+ EI macrophage
TSC22D4	1	0.870955	0.296371	0.647782	0	0	81.8931	55.4925	789	VCAM1+ EI macrophage
DSTN	1	1.18899	0.296151	0.643901	0	0	93.8736	74.3719	790	VCAM1+ EI macrophage
MRPS30	1	0.572902	0.295652	0.673008	0	0	64.7782	31.3505	791	VCAM1+ EI macrophage
ALB	1	1.37465	0.295453	0.593904	2.37852e-301	1.71664e-300	75.4803	67.0951	792	VCAM1+ EI macrophage
CD3EAP	1	0.409926	0.295043	0.673909	0	0	48.2641	14.0479	793	VCAM1+ EI macrophage
PRPF19	1	0.726055	0.294677	0.655239	0	0	75.5851	44.5289	794	VCAM1+ EI macrophage
LRR1	1	0.51288	0.29448	0.676553	0	0	60.4052	25.2459	795	VCAM1+ EI macrophage
STMN1	1	2.26495	0.294376	0.60994	0	0	99.9371	95.0279	796	VCAM1+ EI macrophage
PSMA5	1	1.16572	0.294054	0.648415	0	0	93.3426	74.7908	797	VCAM1+ EI macrophage
GLRX3	1	0.911493	0.294021	0.64821	0	0	84.9948	58.6818	798	VCAM1+ EI macrophage
HSD17B10	1	1.00305	0.293302	0.647658	0	0	89.4656	65.5427	799	VCAM1+ EI macrophage
UCHL3	1	0.657993	0.29308	0.662495	0	0	72.3088	40.4701	800	VCAM1+ EI macrophage
FH	1	0.720929	0.292899	0.654545	0	0	73.189	44.0437	801	VCAM1+ EI macrophage
NDUFV2	1	1.43753	0.292821	0.656613	0	0	98.1767	89.1282	802	VCAM1+ EI macrophage
UBE2J2	1	0.628764	0.292554	0.666318	0	0	69.773	37.3103	803	VCAM1+ EI macrophage
SDHA	1	0.77434	0.291777	0.653488	0	0	76.1579	48.3442	804	VCAM1+ EI macrophage
CCDC86	1	0.479687	0.291518	0.670981	0	0	55.3895	21.6682	805	VCAM1+ EI macrophage
MRPS11	1	0.760913	0.291223	0.657526	0	0	79.3084	49.2483	806	VCAM1+ EI macrophage
MRPS18A	1	0.624974	0.291027	0.667027	0	0	70.4925	38.1594	807	VCAM1+ EI macrophage
ATP5L	1	2.01111	0.290896	0.489711	5.94888e-05	0.000104687	94.8027	74.0141	808	VCAM1+ EI macrophage
EMC6	1	0.795939	0.290005	0.650995	0	0	81.1946	52.5763	809	VCAM1+ EI macrophage
NAA10	1	1.05517	0.28988	0.642654	0	0	91.2679	69.3875	810	VCAM1+ EI macrophage
GAPDH	1	3.87755	0.28929	0.650317	0	0	100	99.9256	811	VCAM1+ EI macrophage
SRSF3	1	2.14489	0.289114	0.638221	0	0	99.9441	97.2	812	VCAM1+ EI macrophage
TIMM22	1	0.575356	0.288912	0.669338	0	0	65.8261	32.3066	813	VCAM1+ EI macrophage
TIMM17A	1	0.767937	0.288602	0.6548	0	0	78.4073	48.2759	814	VCAM1+ EI macrophage
SRRD	1	0.410274	0.288277	0.676653	0	0	50.0035	15.4393	815	VCAM1+ EI macrophage
BABAM1	1	0.85045	0.288196	0.65123	0	0	84.6385	56.839	816	VCAM1+ EI macrophage
C19orf53	1	1.56865	0.28818	0.659788	0	0	99.1687	92.5072	817	VCAM1+ EI macrophage
DLK1	1	0.795334	0.287872	0.623959	0	0	54.8585	30.4239	818	VCAM1+ EI macrophage
ABHD14B	1	0.671155	0.287793	0.658584	0	0	71.7779	39.725	819	VCAM1+ EI macrophage
ETFB	1	1.17384	0.286635	0.647354	0	0	94.621	78.128	820	VCAM1+ EI macrophage
SYNCRIP	1	0.987719	0.286584	0.635709	0	0	85.4628	61.2739	821	VCAM1+ EI macrophage
KLHDC3	1	0.855514	0.285938	0.650787	0	0	83.9539	54.8707	822	VCAM1+ EI macrophage
MCAT	1	0.440424	0.285484	0.676442	0	0	53.7129	19.0965	823	VCAM1+ EI macrophage
FADS2	1	0.567648	0.285465	0.661753	0	0	61.3133	28.3884	824	VCAM1+ EI macrophage
SARS	1	0.625558	0.285438	0.654454	0	0	67.7262	36.1728	825	VCAM1+ EI macrophage
GRTP1	1	0.328218	0.285246	0.682516	0	0	41.9769	5.51846	826	VCAM1+ EI macrophage
STK25	1	0.670621	0.284968	0.661661	0	0	73.2239	41.0858	827	VCAM1+ EI macrophage
HMGN2	1	2.60435	0.284835	0.644971	0	0	99.993	99.1632	828	VCAM1+ EI macrophage
DCAF11	1	0.653909	0.284789	0.657479	0	0	69.7939	37.8811	829	VCAM1+ EI macrophage
PTCD3	1	0.546775	0.284685	0.671612	0	0	62.1725	28.6096	830	VCAM1+ EI macrophage
TOMM7	1	2.15613	0.284206	0.667134	0	0	99.986	98.2896	831	VCAM1+ EI macrophage
USP1	1	0.738299	0.284146	0.650506	0	0	75.5152	42.9643	832	VCAM1+ EI macrophage
GBGT1	1	0.405428	0.283825	0.664193	0	0	46.811	14.5902	833	VCAM1+ EI macrophage
PSMB1	1	1.81904	0.283669	0.660914	0	0	99.4411	95.8688	834	VCAM1+ EI macrophage
LRPPRC	1	0.577876	0.2835	0.65969	0	0	62.2214	31.377	835	VCAM1+ EI macrophage
PIN1	1	1.04505	0.283231	0.639494	0	0	91.8128	68.3336	836	VCAM1+ EI macrophage
CISH	1	0.41886	0.283194	0.662355	0	0	47.4188	15.7502	837	VCAM1+ EI macrophage
CHEK1	1	0.49855	0.282981	0.671883	0	0	58.5819	23.5539	838	VCAM1+ EI macrophage
EIF2D	1	0.541528	0.282777	0.672668	0	0	63.7304	29.6737	839	VCAM1+ EI macrophage
HDGF	1	0.675475	0.282768	0.656859	0	0	71.5543	40.5843	840	VCAM1+ EI macrophage
NDUFB7	1	1.536	0.281902	0.655384	0	0	99.2246	91.9832	841	VCAM1+ EI macrophage
MRPL40	1	0.774372	0.281788	0.650343	0	0	79.0779	50.4745	842	VCAM1+ EI macrophage
IMP3	1	0.899499	0.281605	0.639551	0	0	84.2054	58.8052	843	VCAM1+ EI macrophage
SUPT4H1	1	1.25473	0.281297	0.647866	0	0	96.0251	81.7832	844	VCAM1+ EI macrophage
EMC4	1	0.912319	0.280989	0.648309	0	0	86.5386	60.6144	845	VCAM1+ EI macrophage
PRMT5	1	0.512267	0.28096	0.662537	0	0	58.2117	26.5384	846	VCAM1+ EI macrophage
HNRNPH3	1	1.10347	0.280451	0.634131	0	0	90.5554	69.5149	847	VCAM1+ EI macrophage
PUS1	1	0.428118	0.280251	0.66856	0	0	50.7649	17.5992	848	VCAM1+ EI macrophage
BYSL	1	0.453726	0.280092	0.674423	0	0	55.2148	20.6733	849	VCAM1+ EI macrophage
GCDH	1	0.515232	0.279953	0.66561	0	0	59.8323	27.4415	850	VCAM1+ EI macrophage
MSH2	1	0.517256	0.279793	0.6647	0	0	58.5051	25.9431	851	VCAM1+ EI macrophage
PMPCA	1	0.578009	0.279734	0.659953	0	0	63.8351	32.5155	852	VCAM1+ EI macrophage
BANF1	1	1.60675	0.279528	0.642258	0	0	99.1477	91.4461	853	VCAM1+ EI macrophage
RPS21	1	3.37047	0.2794	0.662315	0	0	100	99.8267	854	VCAM1+ EI macrophage
IDH2	1	1.68244	0.279139	0.638062	0	0	99.2106	92.8935	855	VCAM1+ EI macrophage
NDUFB10	1	1.47833	0.279027	0.651525	0	0	98.3933	90.0303	856	VCAM1+ EI macrophage
ENOSF1	1	0.559274	0.278488	0.665793	0	0	63.5767	30.9356	857	VCAM1+ EI macrophage
PCMT1	1	1.06565	0.278408	0.639917	0	0	91.0653	69.941	858	VCAM1+ EI macrophage
ST6GALNAC1	1	0.312466	0.278327	0.683443	0	0	41.1526	4.50121	859	VCAM1+ EI macrophage
RRP9	1	0.460563	0.277654	0.664449	0	0	53.4404	21.0811	860	VCAM1+ EI macrophage
NARS	1	0.628647	0.277585	0.648807	0	0	67.6493	36.8852	861	VCAM1+ EI macrophage
UMPS	1	0.516466	0.277454	0.663159	0	0	58.8683	27.0072	862	VCAM1+ EI macrophage
CSE1L	1	0.606223	0.277436	0.662146	0	0	66.6224	34.3869	863	VCAM1+ EI macrophage
PRPS1	1	0.556127	0.277346	0.66255	0	0	63.6605	31.537	864	VCAM1+ EI macrophage
NR2C2AP	1	0.411979	0.277292	0.673138	0	0	50.751	16.3556	865	VCAM1+ EI macrophage
BAZ1A	1	0.97208	0.277256	0.636091	0	0	86.9787	63.6693	866	VCAM1+ EI macrophage
TCERG1	1	0.65913	0.277151	0.660218	0	0	70.744	38.9157	867	VCAM1+ EI macrophage
DPCD	1	0.461843	0.276984	0.670393	0	0	56.2347	22.6803	868	VCAM1+ EI macrophage
THG1L	1	0.482288	0.276907	0.668417	0	0	57.4502	24.1971	869	VCAM1+ EI macrophage
HIF3A	1	0.376107	0.276796	0.672539	0	0	46.4129	11.7464	870	VCAM1+ EI macrophage
MIS18A	1	0.50238	0.276764	0.667565	0	0	59.3922	25.7892	871	VCAM1+ EI macrophage
POLR2E	1	1.25654	0.276721	0.639145	0	0	94.9843	80.5457	872	VCAM1+ EI macrophage
SRM	1	0.57415	0.276156	0.645228	0	0	58.6098	29.1039	873	VCAM1+ EI macrophage
PSMD14	1	0.853378	0.276142	0.643451	0	0	82.9549	55.6545	874	VCAM1+ EI macrophage
SLC25A6	1	2.88559	0.276141	0.631579	0	0	100	99.4751	875	VCAM1+ EI macrophage
RPL9	1	3.97994	0.276018	0.640457	0	0	100	99.9572	876	VCAM1+ EI macrophage
XK	1	0.352627	0.27564	0.676007	0	0	44.897	9.6833	877	VCAM1+ EI macrophage
MT-ND1	1	3.38792	0.275364	0.645276	0	0	99.2944	98.5873	878	VCAM1+ EI macrophage
PKMYT1	1	0.431678	0.274561	0.665318	0	0	51.1561	17.9386	879	VCAM1+ EI macrophage
DHODH	1	0.377161	0.27443	0.674464	0	0	47.3419	12.838	880	VCAM1+ EI macrophage
PRKAR2B	1	0.406147	0.274359	0.674487	0	0	49.738	14.3099	881	VCAM1+ EI macrophage
UBA2	1	0.781508	0.274248	0.645291	0	0	79.3154	49.6478	882	VCAM1+ EI macrophage
THOP1	1	0.470224	0.274047	0.66681	0	0	55.9693	23.0432	883	VCAM1+ EI macrophage
COPS5	1	0.817723	0.273727	0.646739	0	0	82.0258	54.2673	884	VCAM1+ EI macrophage
NAE1	1	0.62021	0.273548	0.654846	0	0	67.293	35.7192	885	VCAM1+ EI macrophage
A4GALT	1	0.308062	0.273405	0.656835	0	0	35.5082	4.32283	886	VCAM1+ EI macrophage
PNP	1	0.584502	0.273169	0.658007	0	0	65.1904	33.175	887	VCAM1+ EI macrophage
TRAPPC2L	1	0.915496	0.272756	0.6396	0	0	85.7562	61.3392	888	VCAM1+ EI macrophage
MT-CO3	1	4.46649	0.272633	0.664651	0	0	99.5389	98.7177	889	VCAM1+ EI macrophage
DDX24	1	0.938815	0.272433	0.637204	0	0	85.8191	62.1179	890	VCAM1+ EI macrophage
RMDN1	1	0.57217	0.27224	0.658447	0	0	64.9179	33.6235	891	VCAM1+ EI macrophage
PMPCB	1	0.759601	0.271862	0.647577	0	0	76.8495	48.388	892	VCAM1+ EI macrophage
RPL18A	1	4.23328	0.271432	0.637284	0	0	100	99.9898	893	VCAM1+ EI macrophage
SPHK1	1	0.339715	0.270756	0.669539	0	0	42.5428	8.80365	894	VCAM1+ EI macrophage
FKBPL	1	0.362859	0.270422	0.668604	0	0	45.2323	11.9094	895	VCAM1+ EI macrophage
PRIM1	1	0.53052	0.270411	0.659155	0	0	60.3074	27.7187	896	VCAM1+ EI macrophage
PSMD3	1	0.802028	0.270351	0.641883	0	0	80.2026	53.1012	897	VCAM1+ EI macrophage
RMDN3	1	0.514991	0.270008	0.661799	0	0	60.2305	28.317	898	VCAM1+ EI macrophage
XRCC6BP1	1	0.355914	0.269921	0.669095	0	0	44.6804	11.1113	899	VCAM1+ EI macrophage
RPL35A	1	3.90926	0.2699	0.660388	0	0	100	99.9888	900	VCAM1+ EI macrophage
TPRKB	1	0.937542	0.269803	0.635964	0	0	87.2651	61.86	901	VCAM1+ EI macrophage
CINP	1	0.57578	0.269147	0.658845	0	0	66.1963	34.9751	902	VCAM1+ EI macrophage
NELFCD	1	0.663795	0.268917	0.652773	0	0	72.1481	41.5383	903	VCAM1+ EI macrophage
DLGAP5	1	0.520565	0.268823	0.647285	0	0	53.9993	22.5917	904	VCAM1+ EI macrophage
KRT13	1	0.291081	0.268811	0.66698	0	0	36.1928	2.8683	905	VCAM1+ EI macrophage
MDN1	1	0.413585	0.268507	0.667015	0	0	49.5704	16.5809	906	VCAM1+ EI macrophage
XRCC5	1	1.47137	0.268128	0.635621	0	0	97.1708	87.3658	907	VCAM1+ EI macrophage
DRG1	1	0.715195	0.268065	0.648023	0	0	74.8865	46.0079	908	VCAM1+ EI macrophage
MZT2B	1	1.77549	0.267795	0.620511	0	0	99.6996	94.1635	909	VCAM1+ EI macrophage
MYBL2	1	0.4468	0.267621	0.664984	0	0	52.9724	19.176	910	VCAM1+ EI macrophage
NADK2	1	0.349513	0.267572	0.66915	0	0	43.8351	10.3907	911	VCAM1+ EI macrophage
HMMR	1	0.568927	0.267456	0.642528	0	0	56.2906	24.9666	912	VCAM1+ EI macrophage
SNHG10	1	0.382227	0.267223	0.656674	0	0	45.1904	14.528	913	VCAM1+ EI macrophage
HACD3	1	0.783002	0.267212	0.637791	0	0	76.102	48.0108	914	VCAM1+ EI macrophage
EEF1A1	1	5.02141	0.266815	0.636414	0	0	100	99.999	915	VCAM1+ EI macrophage
PPIA	1	3.12221	0.266756	0.671025	0	0	100	99.7758	916	VCAM1+ EI macrophage
B9D1	1	0.353682	0.266564	0.670294	0	0	45.1345	11.3366	917	VCAM1+ EI macrophage
TBRG4	1	0.544645	0.266563	0.65868	0	0	62.1656	30.9417	918	VCAM1+ EI macrophage
TRIP6	1	0.47651	0.266475	0.658896	0	0	55.8226	23.929	919	VCAM1+ EI macrophage
CCDC25	1	0.628267	0.265716	0.651918	0	0	69.8987	39.2908	920	VCAM1+ EI macrophage
DDT	1	1.49639	0.26496	0.637355	0	0	98.4911	90.9079	921	VCAM1+ EI macrophage
ATF4	1	1.291	0.264771	0.630932	0	0	94.3276	81.2225	922	VCAM1+ EI macrophage
RPS7	1	3.84387	0.264582	0.610114	0	0	100	99.9511	923	VCAM1+ EI macrophage
ATF7IP2	1	0.510382	0.264566	0.64591	0	0	54.7118	26.2886	924	VCAM1+ EI macrophage
RSL24D1	1	1.30294	0.264173	0.632769	0	0	96.3814	82.4834	925	VCAM1+ EI macrophage
HDAC2	1	1.16304	0.264081	0.62692	0	0	91.1422	74.1802	926	VCAM1+ EI macrophage
APOA1	1	0.959754	0.263948	0.603157	0	0	64.7433	49.1942	927	VCAM1+ EI macrophage
NGFRAP1	1	0.789818	0.263796	0.63054	0	0	69.9965	38.2633	928	VCAM1+ EI macrophage
GYPE	1	0.410213	0.263794	0.660259	0	0	47.9008	14.265	929	VCAM1+ EI macrophage
RPL35	1	3.88944	0.26326	0.676389	0	0	100	99.9521	930	VCAM1+ EI macrophage
CEBPZ	1	0.649466	0.263186	0.643553	0	0	69.0465	40.6689	931	VCAM1+ EI macrophage
COQ4	1	0.576527	0.263116	0.657356	0	0	66.5596	34.815	932	VCAM1+ EI macrophage
AFP	1	0.88512	0.263037	0.602753	0	0	60.5519	44.8266	933	VCAM1+ EI macrophage
NOP14	1	0.429807	0.262947	0.657263	0	0	50.8627	19.9323	934	VCAM1+ EI macrophage
ACOT13	1	0.592637	0.262204	0.650061	0	0	66.4687	36.715	935	VCAM1+ EI macrophage
SPN	1	0.664771	0.26174	0.644811	0	0	68.2431	36.2349	936	VCAM1+ EI macrophage
ENY2	1	1.5366	0.261682	0.645655	0	0	99.4062	92.3369	937	VCAM1+ EI macrophage
MRPS36	1	0.84609	0.261658	0.63808	0	0	84.2543	58.2639	938	VCAM1+ EI macrophage
KIF20B	1	0.597466	0.261194	0.646026	0	0	63.9818	32.9589	939	VCAM1+ EI macrophage
RFC3	1	0.459967	0.260889	0.658023	0	0	54.3486	22.5917	940	VCAM1+ EI macrophage
HIST1H1E	1	0.476152	0.260745	0.591018	0	0	34.5162	16.5095	941	VCAM1+ EI macrophage
PUM3	1	0.522295	0.260561	0.654293	0	0	59.008	28.1917	942	VCAM1+ EI macrophage
BCS1L	1	0.447744	0.26023	0.664211	0	0	54.4324	21.868	943	VCAM1+ EI macrophage
CENPN	1	0.560048	0.259485	0.65176	0	0	63.9469	31.3963	944	VCAM1+ EI macrophage
RPLP1	1	4.85462	0.259475	0.674086	0	0	100	99.999	945	VCAM1+ EI macrophage
PWP1	1	0.668	0.259379	0.64607	0	0	71.4845	42.4027	946	VCAM1+ EI macrophage
ECSIT	1	0.517114	0.259254	0.656998	0	0	61.0898	29.9082	947	VCAM1+ EI macrophage
THOC3	1	0.538032	0.25905	0.652221	0	0	61.8163	31.3311	948	VCAM1+ EI macrophage
NDUFAF3	1	1.29342	0.258869	0.640226	0	0	96.3814	84.1428	949	VCAM1+ EI macrophage
LAS1L	1	0.496529	0.258723	0.655516	0	0	57.3385	26.7453	950	VCAM1+ EI macrophage
BZW2	1	0.752671	0.258689	0.638827	0	0	75.6619	46.4636	951	VCAM1+ EI macrophage
CWC27	1	0.585658	0.258617	0.65289	0	0	66.9647	36.3542	952	VCAM1+ EI macrophage
CCDC112	1	0.423204	0.25852	0.65872	0	0	51.226	19.706	953	VCAM1+ EI macrophage
MECR	1	0.418057	0.258378	0.663022	0	0	51.5823	19.3972	954	VCAM1+ EI macrophage
RPA2	1	0.8075	0.25791	0.635224	0	0	79.6717	52.137	955	VCAM1+ EI macrophage
CDC6	1	0.431933	0.257888	0.652463	0	0	49.752	18.8396	956	VCAM1+ EI macrophage
MRPL43	1	0.798401	0.257755	0.636685	0	0	80.503	54.3274	957	VCAM1+ EI macrophage
CMAS	1	0.753904	0.257653	0.641701	0	0	77.4083	45.0111	958	VCAM1+ EI macrophage
UCHL5	1	0.515985	0.257611	0.655893	0	0	59.8393	29.1549	959	VCAM1+ EI macrophage
PPME1	1	0.462836	0.257357	0.658058	0	0	55.2218	23.6283	960	VCAM1+ EI macrophage
RFC2	1	0.602447	0.257301	0.648596	0	0	66.2033	35.2676	961	VCAM1+ EI macrophage
GTF2F2	1	0.624784	0.257156	0.648941	0	0	69.9127	39.992	962	VCAM1+ EI macrophage
C17orf99	1	0.406604	0.257049	0.654721	0	0	46.2801	13.3884	963	VCAM1+ EI macrophage
RITA1	1	0.424265	0.256439	0.657968	0	0	51.5613	20.4257	964	VCAM1+ EI macrophage
OLA1	1	0.9272	0.256016	0.628164	0	0	86.2033	61.4941	965	VCAM1+ EI macrophage
AGPAT5	1	0.423356	0.255891	0.658618	0	0	50.7999	19.4563	966	VCAM1+ EI macrophage
TBPL1	1	0.580101	0.2558	0.648255	0	0	65.3231	34.6887	967	VCAM1+ EI macrophage
HELLS	1	0.56107	0.255634	0.65054	0	0	61.467	28.898	968	VCAM1+ EI macrophage
ELOVL1	1	0.69661	0.255263	0.639417	0	0	72.2529	45.1721	969	VCAM1+ EI macrophage
WHSC1L1	1	0.569622	0.254792	0.644032	0	0	64.2752	33.4472	970	VCAM1+ EI macrophage
REPS2	1	0.298528	0.254582	0.667244	0	0	39.1058	5.75086	971	VCAM1+ EI macrophage
MSH6	1	0.501691	0.254216	0.650636	0	0	56.3814	25.9808	972	VCAM1+ EI macrophage
CCDC58	1	0.433248	0.25387	0.652591	0	0	51.0374	20.9414	973	VCAM1+ EI macrophage
NLE1	1	0.375465	0.253819	0.661528	0	0	46.7412	14.7013	974	VCAM1+ EI macrophage
VARS	1	0.378547	0.253751	0.656799	0	0	46.8949	15.796	975	VCAM1+ EI macrophage
FBXO5	1	0.482684	0.253677	0.64379	0	0	52.9584	23.561	976	VCAM1+ EI macrophage
MCM10	1	0.395004	0.253476	0.656286	0	0	47.6144	16.1834	977	VCAM1+ EI macrophage
MTHFD2	1	0.667504	0.253435	0.63948	0	0	70.9116	40.8085	978	VCAM1+ EI macrophage
NOC2L	1	0.610432	0.253393	0.644535	0	0	67.5795	38.3846	979	VCAM1+ EI macrophage
UTP11L	1	0.468927	0.253199	0.651161	0	0	55.7806	24.88	980	VCAM1+ EI macrophage
RPL32	1	4.38271	0.253089	0.640956	0	0	100	99.9898	981	VCAM1+ EI macrophage
CBX5	1	0.898082	0.252633	0.628782	0	0	84.4499	56.3263	982	VCAM1+ EI macrophage
CDCA3	1	0.495118	0.252427	0.632449	0	0	50.0105	22.5703	983	VCAM1+ EI macrophage
RP11-797H7.5	1	0.315524	0.252393	0.65877	0	0	39.4132	7.45818	984	VCAM1+ EI macrophage
DAZAP1	1	0.600423	0.252213	0.643541	0	0	66.7063	37.1666	985	VCAM1+ EI macrophage
PFDN4	1	0.861578	0.25213	0.629134	0	0	83.8351	58.6268	986	VCAM1+ EI macrophage
TIMM23	1	0.545662	0.252059	0.654964	0	0	62.913	32.0528	987	VCAM1+ EI macrophage
CENPK	1	0.556279	0.252025	0.649806	0	0	63.5487	30.8551	988	VCAM1+ EI macrophage
LSM1	1	0.733449	0.251994	0.636311	0	0	77.8065	49.8629	989	VCAM1+ EI macrophage
NOC3L	1	0.428871	0.251889	0.653658	0	0	51.3098	20.9557	990	VCAM1+ EI macrophage
MYEOV2	1	1.03653	0.251871	0.603833	0	0	88.5225	63.9608	991	VCAM1+ EI macrophage
PRELID3B	1	0.567909	0.251804	0.652091	0	0	65.6025	35.2697	992	VCAM1+ EI macrophage
SNW1	1	0.921701	0.251644	0.630022	0	0	85.386	63.1148	993	VCAM1+ EI macrophage
HSD17B8	1	0.442045	0.251335	0.65488	0	0	53.3776	22.8434	994	VCAM1+ EI macrophage
RPL11	1	4.21805	0.250646	0.655301	0	0	100	99.9908	995	VCAM1+ EI macrophage
SFXN1	1	0.482804	0.250587	0.657442	0	0	57.7925	25.8524	996	VCAM1+ EI macrophage
EXD3	1	0.353849	0.250452	0.634085	0	0	38.0789	11.938	997	VCAM1+ EI macrophage
DOHH	1	0.407038	0.250442	0.657148	0	0	50.744	19.6856	998	VCAM1+ EI macrophage
[truncated: 17,002 more rows]

## Sheet: Human.BM
Table S3C Differentially expressed genes used for cell annotation in each stage-specific atlas and cross-stage reference (Human.BM)
Feature	Group	AvgExpr	logFC	AUC	P val	P adj	Pct_in	Pct_out	Rank	Cell annotation
IGKC	0	6.26139	4.68837	0.866919	0	0	98.8427	60.5522	1	B cell
SSR4	0	3.77425	2.76096	0.96292	0	0	98.8109	78.3888	2	B cell
MZB1	0	3.10338	2.75713	0.974577	0	0	99.0144	27.6611	3	B cell
IGHG1	0	2.96461	2.60935	0.776808	0	0	72.4596	31.2892	4	B cell
IGHA1	0	3.02408	2.27866	0.753898	0	0	85.5272	47.872	5	B cell
SEC11C	0	2.45707	2.17103	0.969724	0	0	97.4183	30.4931	6	B cell
DERL3	0	2.182	2.09049	0.971027	0	0	96.4835	7.89487	7	B cell
IGLC2	0	2.85811	2.08472	0.718004	0	0	82.5067	49.0539	8	B cell
HERPUD1	0	2.68006	2.0515	0.962826	0	0	99.1034	55.0997	9	B cell
IGHG3	0	2.28778	2.0322	0.755311	0	0	65.4648	23.5744	10	B cell
JCHAIN	0	2.20573	2.02607	0.706991	0	0	49.6248	13.4123	11	B cell
FKBP11	0	2.26244	2.02014	0.966527	0	0	96.7379	26.2962	12	B cell
AC016831.7	0	2.95784	1.82863	0.849462	0	0	95.7332	56.8926	13	B cell
PELI1	0	2.27347	1.80691	0.896288	0	0	92.7827	38.4254	14	B cell
CYTOR	0	2.01878	1.67329	0.870957	0	0	86.0549	30.8168	15	B cell
IGLC3	0	2.06705	1.64493	0.69063	0	0	64.5809	34.6801	16	B cell
ANKRD28	0	2.32224	1.5777	0.867099	0	0	93.8573	55.8633	17	B cell
CYBA	0	2.77359	1.50104	0.911905	0	0	98.83	81.5209	18	B cell
PRDX4	0	1.86366	1.49839	0.924353	0	0	93.9908	36.5862	19	B cell
FKBP2	0	1.98266	1.46968	0.93594	0	0	96.9859	49.6925	20	B cell
IGHGP	0	1.67055	1.45101	0.697231	0	0	53.8726	18.5243	21	B cell
HSP90B1	0	2.60911	1.43944	0.891355	0	0	99.3832	77.9843	22	B cell
IGHG4	0	1.52644	1.40381	0.725418	0	0	53.2558	11.7198	23	B cell
RAPGEF1	0	1.82923	1.36991	0.875362	0	0	91.6317	39.9644	24	B cell
LINC00513	0	1.6934	1.36205	0.850845	0	0	84.3253	28.529	25	B cell
RPLP1	0	3.69605	1.35249	0.68564	0	0	98.9253	64.819	26	B cell
SPCS2	0	2.06422	1.35096	0.946176	0	0	98.6456	66.5401	27	B cell
IGHG2	0	1.45459	1.33526	0.715212	0	0	51.081	10.3048	28	B cell
PDE4B	0	1.94773	1.24084	0.817653	0	0	92.0895	46.3655	29	B cell
SPCS3	0	1.73235	1.23169	0.925797	0	0	97.1894	50.3656	30	B cell
ELL2	0	2.01394	1.22809	0.811861	0	0	94.6077	49.6423	31	B cell
SELENOK	0	1.73732	1.20647	0.89063	0	0	96.4199	44.4063	32	B cell
DUSP5	0	1.32162	1.19032	0.868135	0	0	80.7898	13.1889	33	B cell
XBP1	0	1.86414	1.1897	0.892295	0	0	97.8062	58.7889	34	B cell
EIF2AK3	0	1.51104	1.18947	0.851919	0	0	86.7926	29.0525	35	B cell
FNDC3B	0	2.20457	1.18699	0.77812	0	0	95.3834	54.9738	36	B cell
EZR	0	1.92706	1.18655	0.82559	0	0	92.382	55.8112	37	B cell
TENT5C	0	1.32778	1.18448	0.910663	0	0	90.2518	13.0886	38	B cell
SLAMF7	0	1.22104	1.18168	0.931515	0	0	88.6621	3.79737	39	B cell
VOPP1	0	1.47902	1.17978	0.888189	0	0	91.5617	29.8938	40	B cell
FNDC3A	0	1.89984	1.17847	0.829941	0	0	94.0989	53.9563	41	B cell
ST6GAL1	0	1.47154	1.15853	0.85335	0	0	87.1677	26.9093	42	B cell
ERLEC1	0	1.49146	1.15816	0.901541	0	0	93.0942	34.5532	43	B cell
KLF6	0	2.13769	1.14976	0.792191	0	0	89.5714	68.2434	44	B cell
GNG7	0	1.4773	1.14416	0.873702	0	0	92.2231	27.3777	45	B cell
MYDGF	0	1.50112	1.13862	0.899566	0	0	93.5266	34.9685	46	B cell
SPCS1	0	1.82728	1.13309	0.9049	0	0	96.3055	65.7469	47	B cell
RHOH	0	1.57642	1.13251	0.839074	0	0	88.9482	36.2379	48	B cell
RPL41	0	3.42223	1.12481	0.624034	0	0	98.919	64.8613	49	B cell
ISG20	0	1.45768	1.12301	0.889016	0	0	93.8319	30.8375	50	B cell
RAB30	0	1.24234	1.10965	0.862806	0	0	80.758	12.4795	51	B cell
COBLL1	0	1.29046	1.10727	0.86227	0	0	83.842	15.9137	52	B cell
FAM49A	0	1.30567	1.09887	0.849045	0	0	81.3875	18.1632	53	B cell
SSR3	0	1.5953	1.09619	0.906434	0	0	95.9875	49.5252	54	B cell
ITM2C	0	1.45278	1.09018	0.863734	0	0	89.298	31.9357	55	B cell
SDF2L1	0	1.29282	1.08379	0.901992	0	0	90.2963	21.7746	56	B cell
UBC	0	2.88961	1.08176	0.849644	0	0	99.3005	94.6203	57	B cell
SELENOS	0	1.40529	1.07132	0.894599	0	0	93.7619	32.4887	58	B cell
RPL10	0	3.2417	1.03826	0.628201	0	0	98.7473	64.573	59	B cell
IFNG-AS1	0	1.0545	1.01906	0.843185	0	0	71.067	2.94126	60	B cell
KRTCAP2	0	1.35702	1.01462	0.882868	0	0	91.282	39.3248	61	B cell
TPD52	0	1.13362	0.997951	0.893772	0	0	87.7146	13.8994	62	B cell
MANF	0	1.24781	0.983323	0.874461	0	0	88.8529	27.7388	63	B cell
TMEM59	0	1.81697	0.981792	0.869625	0	0	96.1847	71.7879	64	B cell
BIRC3	0	1.20959	0.979654	0.800396	0	0	74.2465	18.3659	65	B cell
TMEM156	0	1.07197	0.97485	0.825486	0	0	71.4804	8.90743	66	B cell
CARMIL1	0	1.126	0.969502	0.809022	0	0	72.4405	13.678	67	B cell
FCRL5	0	0.99024	0.961777	0.90925	0	0	83.9565	2.63917	68	B cell
FBXW7	0	1.64726	0.955472	0.7863	0	0	91.53	52.2903	69	B cell
TRIB1	0	1.10409	0.931955	0.838343	0	0	79.3272	14.9021	70	B cell
PLPP5	0	1.05255	0.929074	0.900055	0	0	87.7083	12.0809	71	B cell
PDIA6	0	1.56324	0.916999	0.860736	0	0	95.428	59.1707	72	B cell
FAAH2	0	0.971854	0.915722	0.778177	0	0	59.5129	4.7627	73	B cell
TEX14	0	1.2068	0.913416	0.775396	0	0	73.299	24.0123	74	B cell
DNAJB9	0	1.10961	0.912718	0.880727	0	0	88.3632	21.0681	75	B cell
TMEM258	0	1.62359	0.900918	0.855695	0	0	95.7523	65.2805	76	B cell
MT-ND3	0	2.92992	0.896613	0.609704	0	0	97.4246	62.1956	77	B cell
HLA-C	0	2.59169	0.896028	0.802011	0	0	98.76	93.2614	78	B cell
CD38	0	1.10886	0.895774	0.859476	0	0	86.1694	17.7785	79	B cell
MT-CYB	0	2.93635	0.895303	0.597443	0	0	97.679	62.3018	80	B cell
ERN1	0	1.09966	0.893477	0.824672	0	0	79.0156	19.9246	81	B cell
POU2AF1	0	0.967574	0.892202	0.868055	0	0	78.8757	6.4139	82	B cell
MBNL2	0	1.29385	0.891702	0.809998	0	0	85.7879	36.785	83	B cell
MT-CO2	0	3.06083	0.890029	0.574521	1.06442e-206	5.7535e-206	97.6981	62.3176	84	B cell
TNFRSF17	0	0.904193	0.887545	0.883513	0	0	77.9982	1.65711	85	B cell
SELENOM	0	1.26232	0.881974	0.831224	0	0	91.886	30.56	86	B cell
SEL1L	0	1.10772	0.873128	0.855511	0	0	86.3602	23.966	87	B cell
CADPS2	0	1.0255	0.870413	0.771955	0	0	64.4856	12.7451	88	B cell
RASGRP3	0	0.955911	0.867984	0.807615	0	0	67.8049	7.52094	89	B cell
CYTIP	0	1.19636	0.866467	0.81902	0	0	85.1393	29.0033	90	B cell
TBC1D9	0	0.979682	0.863994	0.801003	0	0	68.8414	11.1973	91	B cell
CD27	0	0.965931	0.862875	0.84629	0	0	76.8727	10.8686	92	B cell
PTPN1	0	1.26107	0.861687	0.790236	0	0	81.9725	38.9252	93	B cell
IGHA2	0	0.93942	0.860452	0.66911	0	0	40.2391	7.70003	94	B cell
SEC61B	0	1.7521	0.860019	0.854579	0	0	97.7871	73.9498	95	B cell
RPL3	0	2.76069	0.858847	0.641049	0	0	98.3912	63.9954	96	B cell
BTG2	0	1.62041	0.855677	0.757352	0	0	89.5905	56.9251	97	B cell
DNAJC1	0	1.53622	0.852068	0.787805	0	0	93.9527	53.5017	98	B cell
HIPK2	0	1.27524	0.849545	0.781279	0	0	82.1824	37.6677	99	B cell
RABAC1	0	1.42648	0.842875	0.840663	0	0	93.4567	55.9598	100	B cell
IGLV3-1	0	0.856708	0.840089	0.76894	0	0	54.979	1.3924	101	B cell
NFKBIA	0	1.84516	0.827722	0.750814	0	0	92.4901	68.2592	102	B cell
CFLAR	0	1.38718	0.826863	0.804385	0	0	91.2947	49.8598	103	B cell
BCL2	0	1.24883	0.823118	0.783273	0	0	83.1426	36.6698	104	B cell
RAB11FIP1	0	1.1977	0.82297	0.761654	0	0	75.4101	30.193	105	B cell
CRELD2	0	0.965626	0.821676	0.866686	0	0	83.1871	15.8763	106	B cell
LMAN1	0	1.25393	0.814353	0.839861	0	0	91.6253	44.5008	107	B cell
SERPINB9	0	1.06819	0.813294	0.781467	0	0	73.1527	22.8068	108	B cell
MYO1D	0	1.04198	0.812066	0.797068	0	0	76.0588	17.8611	109	B cell
CREB3L2	0	1.09018	0.80645	0.802371	0	0	80.2111	26.3051	110	B cell
MT-ATP6	0	3.09237	0.804014	0.555514	1.38554e-115	5.17919e-115	97.7553	62.3688	111	B cell
PRDM1	0	0.864361	0.801186	0.811538	0	0	67.3026	6.55265	112	B cell
BMP6	0	0.904841	0.792691	0.784454	0	0	65.1787	8.59648	113	B cell
SMAP2	0	1.34383	0.785679	0.772811	0	0	86.5573	48.4034	114	B cell
NUCB2	0	1.53892	0.783683	0.78695	0	0	93.8573	56.9153	115	B cell
NCOA3	0	1.28063	0.773947	0.763173	0	0	83.575	43.6476	116	B cell
TMBIM6	0	1.75175	0.772705	0.826673	0	0	96.5726	78.5324	117	B cell
JUN	0	2.22923	0.771775	0.688215	0	0	92.6491	74.6622	118	B cell
RPL13	0	3.02445	0.769383	0.574226	9.9314e-204	5.3173e-203	98.4929	64.6478	119	B cell
AC008014.1	0	0.950246	0.766858	0.775592	0	0	68.657	14.7309	120	B cell
ATXN1	0	1.39513	0.765798	0.738017	0	0	84.2045	46.2572	121	B cell
SPAG4	0	0.784135	0.76414	0.86674	0	0	75.1367	2.19537	122	B cell
RPS14	0	2.7545	0.763972	0.609835	0	0	98.2577	63.9983	123	B cell
TMED9	0	1.16636	0.760794	0.838936	0	0	89.883	41.3528	124	B cell
FNBP1	0	1.54205	0.748082	0.722296	0	0	82.4558	60.0277	125	B cell
TXNDC11	0	0.989416	0.746454	0.789399	0	0	76.3767	22.7449	126	B cell
HDLBP	0	1.23692	0.742066	0.798948	0	0	89.6223	46.15	127	B cell
LMAN2	0	1.1544	0.741423	0.838324	0	0	90.1691	41.654	128	B cell
RPL36AL	0	1.69353	0.738062	0.739178	0	0	96.4263	58.8528	129	B cell
CLIC4	0	1.27058	0.729953	0.747851	0	0	83.9819	42.268	130	B cell
MAN1A1	0	1.40941	0.727149	0.721727	0	0	83.7975	49.5488	131	B cell
RALGPS2	0	0.980226	0.723423	0.781316	0	0	75.9634	21.9527	132	B cell
OSBPL3	0	0.845373	0.712104	0.742491	0	0	58.3492	12.2649	133	B cell
PDK1	0	0.837999	0.710537	0.815475	0	0	73.5279	12.9862	134	B cell
RPS4X	0	2.57388	0.708755	0.614495	0	0	97.9397	63.7651	135	B cell
INSR	0	0.99879	0.701712	0.749504	0	0	71.0607	26.9476	136	B cell
RPL8	0	2.37106	0.701234	0.627648	0	0	98.0415	63.3931	137	B cell
JSRP1	0	0.71766	0.700838	0.778831	0	0	57.211	1.79782	138	B cell
UBE2J1	0	1.1515	0.696521	0.804791	0	0	89.3743	43.1851	139	B cell
MT-CO1	0	2.93032	0.695231	0.536083	6.60367e-50	1.7445e-49	97.8634	62.3629	140	B cell
BACH1	0	1.16366	0.689521	0.752091	0	0	81.6482	42.0318	141	B cell
HM13	0	1.09681	0.689242	0.81741	0	0	89.9529	38.6979	142	B cell
PPIB	0	1.65888	0.687044	0.77557	0	0	96.528	76.1619	143	B cell
RAPGEF2	0	1.43369	0.683675	0.691623	0	0	81.1713	53.1277	144	B cell
SEL1L3	0	0.811094	0.67977	0.801098	0	0	70.9971	12.0563	145	B cell
GAB1	0	1.10381	0.675264	0.746771	0	0	78.2844	34.2196	146	B cell
RPS18	0	2.847	0.66591	0.580378	9.69599e-239	5.89007e-238	98.2322	64.3575	147	B cell
TRAM1	0	1.28821	0.662926	0.80354	0	0	94.5377	57.978	148	B cell
TNFRSF13B	0	0.677882	0.662544	0.82433	0	0	66.336	1.5961	149	B cell
MCL1	0	1.62134	0.660159	0.722154	0	0	92.2421	67.224	150	B cell
HSPA5	0	1.51504	0.659242	0.750575	0	0	94.436	67.0508	151	B cell
TMED10	0	1.20852	0.658172	0.806086	0	0	92.5347	53.2409	152	B cell
KDELR1	0	1.08199	0.653268	0.805675	0	0	89.2217	43.929	153	B cell
NPC2	0	1.19215	0.65256	0.779119	0	0	88.713	50.8241	154	B cell
RPS28	0	2.5431	0.648281	0.589127	3.33613e-293	2.41333e-292	98.105	64.2099	155	B cell
CDKN1A	0	0.971502	0.64647	0.759921	0	0	76.1287	27.0795	156	B cell
RRBP1	0	1.17523	0.646466	0.747327	0	0	84.8404	45.347	157	B cell
IRF4	0	0.746105	0.644449	0.750576	0	0	57.2619	7.22868	158	B cell
SERP1	0	1.61615	0.639797	0.784044	0	0	97.5327	77.3998	159	B cell
DNAAF1	0	0.659141	0.639295	0.67158	0	0	35.9214	1.93657	160	B cell
PIM2	0	0.744238	0.63874	0.800051	0	0	68.5553	10.5862	161	B cell
GALNT2	0	1.03028	0.636258	0.741693	0	0	76.275	35.7773	162	B cell
CPEB4	0	0.941531	0.634964	0.740812	0	0	72.1735	27.2232	163	B cell
CCSER1	0	0.891031	0.630336	0.715391	0	0	60.5939	16.9784	164	B cell
UBALD2	0	0.955533	0.625785	0.765506	0	0	78.4179	35.2145	165	B cell
RPN2	0	1.08848	0.625613	0.787281	0	0	88.7638	39.2391	166	B cell
IGLL5	0	0.70859	0.625297	0.668101	0	0	38.7765	4.98903	167	B cell
EIF2AK4	0	0.903601	0.623587	0.784389	0	0	78.8249	28.0035	168	B cell
CD63	0	1.73388	0.623011	0.720757	0	0	96.0257	71.5537	169	B cell
TRAF3	0	0.989939	0.617657	0.734509	0	0	74.4245	31.5263	170	B cell
MIR4435-2HG	0	0.98416	0.61653	0.702967	0	0	66.8892	31.1268	171	B cell
RPL7A	0	2.43771	0.615127	0.594822	0	0	97.8634	63.7257	172	B cell
MT-CO3	0	2.89821	0.61359	0.518562	2.14592e-14	4.09556e-14	97.431	62.3599	173	B cell
SEC62	0	1.49309	0.611702	0.763009	0	0	96.4835	70.3433	174	B cell
SDC1	0	0.639897	0.610598	0.806873	0	0	64.333	3.4815	175	B cell
CLPTM1L	0	0.796085	0.610437	0.812679	0	0	78.3225	21.2245	176	B cell
RPS8	0	2.72874	0.607659	0.565355	1.54701e-158	6.944e-158	98.353	64.3624	177	B cell
TPM4	0	1.48579	0.602304	0.700283	0	0	89.209	64.8475	178	B cell
B2M	0	4.06312	0.601508	0.739661	0	0	99.9491	99.876	179	B cell
RPL18	0	2.35898	0.600932	0.596629	0	0	97.9079	63.6883	180	B cell
SLAMF1	0	0.631419	0.600322	0.728224	0	0	48.3976	3.24139	181	B cell
TP53INP1	0	0.786538	0.600069	0.762683	0	0	66.8384	14.848	182	B cell
DNAJC3	0	1.10523	0.598693	0.76103	0	0	88.465	47.2245	183	B cell
MIR155HG	0	0.670206	0.591744	0.705094	0	0	47.431	7.88896	184	B cell
SQSTM1	0	1.49658	0.58813	0.686625	0	0	88.7511	64.017	185	B cell
RPS12	0	2.75443	0.587942	0.564325	1.3782e-153	6.06612e-153	98.4548	64.4775	186	B cell
TSC22D3	0	1.60412	0.587067	0.686917	0	0	87.6192	73.5001	187	B cell
DDOST	0	0.919613	0.580595	0.793008	0	0	82.513	32.597	188	B cell
RPS29	0	2.32266	0.574929	0.602044	0	0	98.1877	63.71	189	B cell
RPL23A	0	2.27435	0.567937	0.584703	1.57189e-265	1.03706e-264	97.5836	63.6322	190	B cell
CXCR4	0	1.32535	0.566991	0.676579	0	0	77.9664	50.3754	191	B cell
AC007952.4	0	0.709847	0.56393	0.751261	0	0	63.2583	13.8236	192	B cell
REEP5	0	0.97631	0.561483	0.778618	0	0	87.6765	42.1135	193	B cell
KLHL6	0	0.719973	0.559442	0.744614	0	0	61.2934	13.6229	194	B cell
IGKV4-1	0	0.574713	0.558577	0.64704	0	0	30.6817	1.42979	195	B cell
HMCES	0	0.750175	0.557397	0.761151	0	0	68.7905	19.8302	196	B cell
OTUD1	0	0.669482	0.550664	0.724219	0	0	55.8057	14.0136	197	B cell
PAIP2B	0	0.584275	0.550294	0.786544	0	0	60.5176	3.65764	198	B cell
ZNF331	0	1.04941	0.548131	0.639033	0	0	57.8342	37.154	199	B cell
TXNDC15	0	0.708853	0.546838	0.781878	0	0	71.5121	18.5125	200	B cell
CROCC	0	0.763939	0.546587	0.738254	0	0	66.9274	21.564	201	B cell
RPS5	0	2.03812	0.544959	0.625923	0	0	96.6997	61.9722	202	B cell
UBE2H	0	1.20186	0.543248	0.681401	0	0	81.1204	52.6229	203	B cell
CCPG1	0	0.939949	0.543119	0.752439	0	0	84.2236	37.6549	204	B cell
MEI1	0	0.584531	0.540336	0.797073	0	0	63.9832	5.32163	205	B cell
ANKRD37	0	0.609749	0.53715	0.732694	0	0	53.2875	7.95883	206	B cell
RPS15	0	2.34067	0.53596	0.576304	9.66183e-216	5.39145e-215	97.9461	63.8025	207	B cell
BFSP2	0	0.554945	0.535625	0.708535	0	0	43.4567	2.03202	208	B cell
DENND1B	0	0.817075	0.534103	0.711105	0	0	65.1087	25.1026	209	B cell
STAP1	0	0.601115	0.532544	0.692874	0	0	43.3359	5.17895	210	B cell
SUB1	0	1.68098	0.529304	0.748289	0	0	98.016	85.0851	211	B cell
CCDC88C	0	0.745728	0.525821	0.746175	0	0	68.2182	21.7293	212	B cell
SEC14L1	0	0.972654	0.525787	0.737932	0	0	83.8993	42.1735	213	B cell
AC058791.1	0	0.60284	0.52531	0.752387	0	0	58.133	8.68307	214	B cell
ADGRE5	0	0.83841	0.52429	0.70964	0	0	65.4521	23.0037	215	B cell
RPS27	0	2.57324	0.522921	0.566225	1.10847e-162	5.06489e-162	98.5565	64.4647	216	B cell
JUND	0	2.53866	0.522579	0.662855	0	0	98.1114	90.7304	217	B cell
CUTA	0	1.09338	0.521753	0.758164	0	0	89.1136	54.5575	218	B cell
KDELR2	0	0.877285	0.521215	0.762645	0	0	81.2985	36.2821	219	B cell
FAM107B	0	1.18717	0.519827	0.664362	0	0	74.8442	51.1016	220	B cell
RPS15A	0	2.2996	0.51917	0.572097	6.971e-193	3.58872e-192	97.8316	63.7139	221	B cell
IGHM	0	0.694471	0.516471	0.591065	0	0	30.4528	13.1092	222	B cell
TMEM205	0	0.721108	0.5161	0.765378	0	0	71.7665	22.4241	223	B cell
RPL21	0	2.46257	0.513452	0.554468	9.54559e-111	3.48508e-110	98.175	64.3368	224	B cell
LY96	0	0.614106	0.51303	0.766524	0	0	63.7352	11.5102	225	B cell
ZBTB38	0	0.737779	0.512917	0.727198	0	0	65.9608	22.8492	226	B cell
UFM1	0	0.857408	0.509799	0.762257	0	0	81.8072	36.4022	227	B cell
RPLP2	0	2.32842	0.507212	0.563392	2.97461e-149	1.28486e-148	98.3403	64.4874	228	B cell
SEC24D	0	0.767947	0.506344	0.730343	0	0	69.0513	23.538	229	B cell
DERL1	0	0.719542	0.502191	0.771891	0	0	74.7615	24.276	230	B cell
RPL30	0	2.40036	0.500361	0.552071	1.76042e-101	6.1565e-101	97.9206	63.9944	231	B cell
HIVEP1	0	0.928993	0.499286	0.676127	0	0	67.3471	36.843	232	B cell
ICAM3	0	0.842175	0.498876	0.748137	0	0	80.7262	33.9667	233	B cell
RPL18A	0	2.29063	0.497195	0.578501	2.42158e-228	1.41113e-227	97.8952	63.6165	234	B cell
CD79A	0	0.690741	0.49618	0.738722	0	0	62.6224	12.0268	235	B cell
SEC61G	0	1.1953	0.494193	0.738796	0	0	91.3392	65.2116	236	B cell
DCC	0	0.505979	0.493565	0.660775	0	0	33.1553	1.1336	237	B cell
SRPRA	0	0.699376	0.491172	0.767771	0	0	72.8793	21.1271	238	B cell
MT-ND4	0	2.44186	0.48747	0.523945	6.22605e-23	1.32022e-22	97.4564	62.2723	239	B cell
RPL37A	0	2.31948	0.486903	0.57512	5.00919e-209	2.72995e-208	97.9652	64.0406	240	B cell
BCAR3	0	0.598283	0.48169	0.690825	0	0	48.4039	11.4167	241	B cell
OST4	0	1.49506	0.480988	0.728762	0	0	95.517	80.4995	242	B cell
TAGAP	0	0.704025	0.480443	0.718422	0	0	62.7941	20.5485	243	B cell
NRG3	0	0.51147	0.4797	0.652778	0	0	32.7292	2.28098	244	B cell
IGF1	0	0.573506	0.478261	0.714606	0	0	50.2353	6.66483	245	B cell
LMNA	0	1.20934	0.474542	0.666605	0	0	79.5943	48.1397	246	B cell
BLNK	0	0.571079	0.474128	0.728264	0	0	53.5483	8.26585	247	B cell
TXNDC5	0	0.490173	0.472054	0.768196	0	0	55.6976	2.34789	248	B cell
RPS11	0	2.14902	0.471555	0.58146	6.32101e-246	3.9377e-245	97.5391	63.401	249	B cell
SCNN1B	0	0.482573	0.470368	0.749899	0	0	51.2972	1.32844	250	B cell
RPS27A	0	2.48869	0.469923	0.543337	8.30457e-71	2.48665e-70	98.2386	64.3112	251	B cell
RPS19	0	2.36668	0.469582	0.567278	4.57985e-168	2.13956e-167	98.1241	64.0219	252	B cell
GSTP1	0	1.55643	0.469576	0.694004	0	0	94.0989	75.1818	253	B cell
TMEM238	0	0.547746	0.469169	0.767719	0	0	62.4126	10.0774	254	B cell
ARID5B	0	1.08068	0.468333	0.668266	0	0	74.2719	45.1876	255	B cell
EAF2	0	0.681574	0.467017	0.729504	0	0	64.1231	19.6432	256	B cell
SPATS2	0	0.702367	0.467004	0.729804	0	0	68.2564	23.227	257	B cell
LARGE1	0	0.659371	0.465958	0.685217	0	0	53.2494	16.6389	258	B cell
BHLHE41	0	0.544575	0.463238	0.730993	0	0	54.3813	8.26781	259	B cell
TNFRSF18	0	0.488624	0.462764	0.751943	0	0	53.1922	3.0131	260	B cell
AC007569.1	0	0.482492	0.460062	0.702233	0	0	42.6682	2.47582	261	B cell
IGLV10-54	0	0.474671	0.459327	0.65956	0	0	33.2825	1.44849	262	B cell
AC007384.1	0	0.543763	0.456387	0.714748	0	0	51.5516	8.96254	263	B cell
GPR176	0	0.541599	0.455058	0.690817	0	0	45.4661	7.48748	264	B cell
RPL35	0	2.07066	0.454967	0.581861	4.0042e-248	2.51309e-247	97.8443	63.7159	265	B cell
STRBP	0	0.742864	0.453244	0.688028	0	0	60.8228	23.5085	266	B cell
RPL6	0	2.20288	0.452943	0.558272	1.32892e-126	5.23078e-126	98.1368	64.0013	267	B cell
TMEM208	0	0.665925	0.452743	0.750345	0	0	70.3167	23.7584	268	B cell
MT-ND5	0	1.74205	0.451704	0.594072	0	0	95.2499	61.4369	269	B cell
LY9	0	0.520057	0.451228	0.692587	0	0	44.7221	6.89804	270	B cell
DAD1	0	1.14231	0.449818	0.731647	0	0	91.2565	62.9818	271	B cell
BCL2L11	0	0.587467	0.446834	0.708527	0	0	55.2016	15.096	272	B cell
CHCHD10	0	0.75429	0.444438	0.728307	0	0	75.7217	32.904	273	B cell
DENND4A	0	1.16877	0.439995	0.645267	0	0	76.5993	52.9703	274	B cell
CTHRC1	0	0.479327	0.436863	0.721965	0	0	48.4802	4.37204	275	B cell
SIL1	0	0.73212	0.435522	0.725747	0	0	73.8395	28.5841	276	B cell
RPL32	0	2.46506	0.433421	0.543891	1.37099e-72	4.14998e-72	98.2322	64.2689	277	B cell
LINC02384	0	0.578172	0.433417	0.677993	0	0	46.9223	10.6974	278	B cell
GADD45B	0	1.19754	0.433202	0.632018	0	0	70.7682	52.7322	279	B cell
TTLL7	0	0.488164	0.432677	0.711665	0	0	47.8316	5.73984	280	B cell
TIAM1	0	0.527546	0.431687	0.696514	0	0	47.9334	9.2361	281	B cell
TSHZ2	0	0.620713	0.431274	0.678155	0	0	48.6583	11.6322	282	B cell
ERP29	0	1.1695	0.430634	0.718363	0	0	90.7033	65.6072	283	B cell
IGKV3-20	0	0.44024	0.428623	0.572642	0	0	15.4394	1.0165	284	B cell
ATP5MG	0	1.3337	0.428365	0.662901	0	0	94.2516	57.7232	285	B cell
ALCAM	0	0.682081	0.427907	0.666932	0	0	52.9315	19.593	286	B cell
ATF4	0	1.04406	0.427716	0.717358	0	0	88.6939	55.7059	287	B cell
RPS9	0	2.19887	0.42535	0.552227	4.96911e-102	1.74368e-101	98.353	64.1754	288	B cell
ARFGAP3	0	0.731931	0.425315	0.721193	0	0	73.6678	30.9034	289	B cell
RGS1	0	0.581022	0.423772	0.638839	0	0	38.6748	11.5604	290	B cell
RPL11	0	2.39192	0.422764	0.542809	3.59039e-69	1.06592e-68	98.0605	64.1607	291	B cell
FUT8	0	0.66733	0.422734	0.667831	0	0	54.305	22.5677	292	B cell
MALAT1	0	5.62949	0.419791	0.650179	0	0	99.3514	99.6713	293	B cell
QPCT	0	0.487394	0.418934	0.687848	0	0	44.0544	7.23261	294	B cell
RPLP0	0	1.99055	0.41855	0.603213	0	0	97.7871	63.7139	295	B cell
RPL34	0	2.39976	0.418213	0.548013	1.52995e-86	4.96987e-86	98.0287	64.0957	296	B cell
ZNF215	0	0.434443	0.417676	0.701048	0	0	41.9496	1.91492	297	B cell
LRPAP1	0	0.758683	0.415314	0.73169	0	0	77.6358	35.6406	298	B cell
SEC24A	0	0.575399	0.413747	0.702188	0	0	56.467	16.9086	299	B cell
AC016831.5	0	0.492381	0.413502	0.712651	0	0	50.9729	9.07767	300	B cell
FAM3C	0	0.67294	0.412211	0.722377	0	0	70.9716	26.5993	301	B cell
ITGA6	0	0.561856	0.411874	0.690046	0	0	50.8076	12.7294	302	B cell
IGHD	0	0.51618	0.411372	0.544278	2.52825e-230	1.48472e-229	18.8287	10.2979	303	B cell
LMF1	0	0.532875	0.411211	0.713045	0	0	54.4767	12.8711	304	B cell
TNIP1	0	0.683512	0.411131	0.71035	0	0	66.4568	27.0765	305	B cell
FAM214A	0	0.819213	0.410403	0.660603	0	0	64.9243	35.3227	306	B cell
UBE2E2	0	0.791369	0.409267	0.675723	0	0	65.2296	29.4146	307	B cell
RPL35A	0	2.22111	0.40797	0.547893	3.57402e-86	1.15783e-85	97.8443	63.9294	308	B cell
PDIA4	0	0.65732	0.407463	0.714299	0	0	65.3885	24.9373	309	B cell
GBF1	0	0.80096	0.406163	0.68163	0	0	69.5472	35.1367	310	B cell
AC012368.1	0	0.421932	0.404657	0.708633	0	0	43.603	1.92771	311	B cell
ATF5	0	0.482423	0.4046	0.66002	0	0	39.6668	9.03339	312	B cell
DENND5B	0	0.596226	0.403601	0.686209	0	0	55.1253	17.7283	313	B cell
RPL19	0	2.3206	0.403211	0.547411	1.74259e-84	5.58752e-84	97.7744	63.9176	314	B cell
LARP1B	0	0.61801	0.40314	0.707859	0	0	62.7559	21.6732	315	B cell
SRPRB	0	0.548211	0.40297	0.739787	0	0	62.4571	15.8439	316	B cell
SLC44A1	0	0.710568	0.401603	0.682349	0	0	63.6271	27.9681	317	B cell
RPS23	0	2.43947	0.401408	0.533769	1.0466e-43	2.64122e-43	98.0542	64.2856	318	B cell
GLA	0	0.614097	0.399199	0.636794	0	0	44.5504	19.7406	319	B cell
VPS37B	0	0.790067	0.397987	0.665977	0	0	66.0753	33.9795	320	B cell
ADA2	0	0.482206	0.39756	0.738965	0	0	55.1253	7.0299	321	B cell
ESR1	0	0.6249	0.396952	0.679748	0	0	54.5657	16.88	322	B cell
CTSZ	0	0.709124	0.396169	0.698856	0	0	70.9716	30.9123	323	B cell
CDK14	0	0.981589	0.395971	0.635592	0	0	69.0449	42.2276	324	B cell
RHBDD1	0	0.537746	0.395482	0.672285	0	0	47.749	14.1405	325	B cell
YPEL5	0	1.17451	0.394912	0.657133	0	0	82.9518	60.8022	326	B cell
CD55	0	1.07786	0.394716	0.649911	0	0	75.9316	48.5815	327	B cell
HLA-DOB	0	0.411033	0.391096	0.733083	0	0	48.9381	2.4089	328	B cell
AC078883.1	0	0.423388	0.389828	0.711672	0	0	46.0766	3.80524	329	B cell
H1FX	0	1.27305	0.389348	0.627898	0	0	80.7707	68.0978	330	B cell
DAPP1	0	0.490771	0.388563	0.700861	0	0	50.3815	10.9444	331	B cell
KLF2	0	1.3167	0.387921	0.609377	0	0	76.9299	61.8226	332	B cell
RPL36	0	1.96539	0.387568	0.586038	1.79133e-274	1.21356e-273	97.5709	62.9828	333	B cell
NSMCE2	0	0.8977	0.386127	0.628563	0	0	63.9578	41.7524	334	B cell
PSAP	0	1.2128	0.385974	0.674578	0	0	90.9767	61.0521	335	B cell
BUD23	0	0.589814	0.384469	0.723651	0	0	65.096	20.6932	336	B cell
USP48	0	0.791208	0.383701	0.676847	0	0	70.552	39.3612	337	B cell
PARM1	0	0.43594	0.381168	0.708715	0	0	47.3483	5.25865	338	B cell
ZBP1	0	0.417196	0.381017	0.701374	0	0	44.3469	4.38385	339	B cell
NDUFAF6	0	0.665345	0.378909	0.663083	0	0	56.308	24.5496	340	B cell
TMED4	0	0.653453	0.376977	0.724722	0	0	71.8301	29.0977	341	B cell
SLC41A2	0	0.445603	0.376522	0.687826	0	0	44.4932	6.98956	342	B cell
AHNAK	0	1.09758	0.375859	0.627539	0	0	73.9476	56.0641	343	B cell
ARF4	0	1.00869	0.374387	0.682825	0	0	86.2775	56.2737	344	B cell
CTSS	0	0.973676	0.372708	0.695748	0	0	84.7641	42.9027	345	B cell
DENND2C	0	0.437465	0.371743	0.679628	0	0	42.6491	7.03876	346	B cell
DPP7	0	0.730479	0.371675	0.708696	0	0	75.8426	38.0121	347	B cell
SAMD12	0	0.436993	0.371474	0.679317	0	0	42.2676	6.51034	348	B cell
A1BG	0	0.499768	0.370994	0.718791	0	0	58.6417	15.4807	349	B cell
RPS6	0	2.34026	0.370533	0.553878	1.91507e-108	6.90904e-108	98.1496	64.2177	350	B cell
ATRAID	0	0.753111	0.369028	0.710097	0	0	76.6692	38.1292	351	B cell
IKZF3	0	0.426196	0.36862	0.689203	0	0	43.1133	5.05102	352	B cell
PPP1R15A	0	1.21725	0.368178	0.653388	0	0	86.1821	63.7631	353	B cell
FAM30A	0	0.526828	0.367805	0.633221	0	0	37.6447	11.4069	354	B cell
PABPC4	0	0.743428	0.36592	0.686851	0	0	72.0527	37.8143	355	B cell
SLC7A5	0	0.649921	0.365912	0.664528	0	0	56.8295	23.0607	356	B cell
MT-ND2	0	2.06375	0.3655	0.539122	1.85096e-58	5.15692e-58	96.0956	62.0617	357	B cell
SOX5	0	0.594203	0.364975	0.667785	0	0	49.6693	13.5058	358	B cell
RPL27A	0	2.06392	0.364638	0.565378	4.41123e-159	1.98665e-158	97.501	63.5781	359	B cell
GLCCI1	0	0.774816	0.363929	0.643954	0	0	60.1234	30.8198	360	B cell
AQP3	0	0.432079	0.362561	0.700096	0	0	47.7871	7.825	361	B cell
RNASET2	0	0.727009	0.360446	0.693005	0	0	73.7505	36.0332	362	B cell
AC103591.3	0	0.484736	0.360234	0.66199	0	0	44.1943	12.323	363	B cell
PECAM1	0	0.602731	0.358847	0.707501	0	0	61.1281	16.821	364	B cell
NEAT1	0	2.24339	0.358555	0.59571	0	0	95.6887	86.8022	365	B cell
FBP1	0	0.402856	0.358227	0.692525	0	0	43.4376	5.38854	366	B cell
ISCU	0	0.775089	0.358222	0.691811	0	0	76.9236	41.9275	367	B cell
SND1	0	0.944068	0.35778	0.666689	0	0	78.8312	49.9454	368	B cell
RBM47	0	0.508021	0.35566	0.680107	0	0	48.4421	11.338	369	B cell
RPL15	0	2.13496	0.354918	0.558164	3.03997e-126	1.19429e-125	97.8698	63.7503	370	B cell
SRP54	0	0.681089	0.354231	0.691878	0	0	69.9033	32.5576	371	B cell
IGHV3-23	0	0.361492	0.351536	0.562348	0	0	13.2583	0.858073	372	B cell
FAM92B	0	0.355763	0.350882	0.69419	0	0	39.3997	0.590418	373	B cell
CSGALNACT1	0	0.631509	0.350517	0.651143	0	0	52.3401	20.8447	374	B cell
RPN1	0	0.660066	0.349119	0.712972	0	0	70.075	26.1368	375	B cell
CAMK1D	0	0.853969	0.348939	0.63545	0	0	63.9769	38.2059	376	B cell
ATF6	0	0.818926	0.348589	0.623083	0	0	62.349	42.084	377	B cell
AL121944.1	0	0.408551	0.348567	0.674718	0	0	41.3837	6.79177	378	B cell
ENSA	0	0.987903	0.347504	0.625928	0	0	75.035	58.9424	379	B cell
RPS19BP1	0	0.604823	0.347425	0.707714	0	0	67.8303	25.1754	380	B cell
CDV3	0	0.942799	0.34648	0.670822	0	0	83.9184	56.3426	381	B cell
RPS16	0	1.96735	0.346442	0.560216	2.46778e-135	1.01014e-134	97.5455	63.3931	382	B cell
JMY	0	0.551922	0.345765	0.651365	0	0	49.8474	21.0169	383	B cell
RPS25	0	2.02045	0.345684	0.552363	9.18435e-103	3.23599e-102	97.4882	63.5663	384	B cell
CPNE5	0	0.365902	0.343892	0.709276	0	0	44.3787	2.50632	385	B cell
SPINT2	0	0.665385	0.3433	0.706315	0	0	71.3023	29.5848	386	B cell
AC092546.1	0	0.347637	0.341963	0.666303	0	0	33.8548	0.618954	387	B cell
B4GALT1	0	0.940405	0.341736	0.613201	0	0	64.7972	48.2164	388	B cell
BST2	0	0.82591	0.341733	0.683799	0	0	78.4433	42.9165	389	B cell
CITED2	0	0.578955	0.341408	0.633041	0	0	47.7172	23.7505	390	B cell
ICAM2	0	0.550613	0.341042	0.70548	0	0	62.4634	21.9419	391	B cell
STK4	0	1.05338	0.340785	0.642401	0	0	79.6325	56.7313	392	B cell
ITM2B	0	1.92989	0.340102	0.636422	0	0	97.3738	91.7007	393	B cell
EVI5	0	0.648294	0.339763	0.663375	0	0	61.5859	27.3914	394	B cell
MTDH	0	1.32759	0.339123	0.641221	0	0	89.7749	74.0689	395	B cell
CHPF	0	0.378149	0.338965	0.710048	0	0	46.7252	4.83749	396	B cell
RPL26	0	2.06843	0.338815	0.547631	2.22155e-85	7.1677e-85	97.3165	63.4837	397	B cell
RPL28	0	2.26093	0.33877	0.531894	3.44213e-39	8.41639e-39	98.1814	64.1617	398	B cell
GFPT1	0	0.595641	0.337686	0.67714	0	0	61.0136	25.0504	399	B cell
HAX1	0	0.595868	0.337642	0.700811	0	0	65.7828	27.6532	400	B cell
ZHX2	0	0.878358	0.335876	0.636766	0	0	68.6125	41.834	401	B cell
RIC1	0	0.657407	0.335563	0.648129	0	0	57.6052	27.9828	402	B cell
RPS21	0	1.91975	0.332907	0.572701	1.08583e-196	5.67173e-196	97.1703	62.8401	403	B cell
AREG	0	0.7085	0.331611	0.621507	0	0	44.4996	19.3598	404	B cell
LPIN1	0	0.560284	0.330612	0.667181	0	0	54.1778	22.2578	405	B cell
ITGA8	0	0.384225	0.329068	0.659741	0	0	36.7671	4.50882	406	B cell
RASSF6	0	0.344311	0.328348	0.646776	0	0	30.936	1.68367	407	B cell
MARCKS	0	1.00029	0.32728	0.65391	0	0	77.9156	41.5989	408	B cell
SEC61A1	0	0.578374	0.327153	0.702298	0	0	65.1278	25.3171	409	B cell
CDK2AP2	0	0.524402	0.326729	0.694853	0	0	58.2284	20.1067	410	B cell
TOR3A	0	0.437096	0.325679	0.668256	0	0	45.1609	12.879	411	B cell
RABGAP1L	0	1.0195	0.32475	0.62549	0	0	74.8569	52.5029	412	B cell
STX11	0	0.514486	0.323288	0.672012	0	0	52.4927	16.8476	413	B cell
SRM	0	0.601912	0.321519	0.679411	0	0	64.104	29.4195	414	B cell
AC012236.1	0	0.326146	0.320959	0.685989	0	0	37.8164	0.635683	415	B cell
MSI2	0	1.00531	0.320897	0.636153	0	0	75.3466	50.526	416	B cell
CEP128	0	0.505549	0.319932	0.627784	0	0	41.2565	15.8862	417	B cell
IL2RG	0	0.57939	0.319641	0.683069	0	0	61.0772	24.2504	418	B cell
GOLGB1	0	0.884644	0.31754	0.644899	0	0	75.4419	50.4797	419	B cell
AC087280.2	0	0.340984	0.316764	0.643606	0	0	31.1141	2.47287	420	B cell
LYPD6B	0	0.323442	0.315536	0.669331	0	0	34.7259	0.87185	421	B cell
IGLV6-57	0	0.321526	0.315338	0.611864	0	0	22.8857	0.52252	422	B cell
RPL37	0	2.21256	0.31464	0.535851	4.54847e-49	1.19486e-48	97.7426	64.1351	423	B cell
RPS7	0	2.04674	0.314636	0.55068	2.37092e-96	8.08748e-96	97.6091	63.6765	424	B cell
ADAM19	0	0.406161	0.314429	0.662222	0	0	40.8623	8.32193	425	B cell
KIF13B	0	0.591991	0.312015	0.638615	0	0	53.7072	26.0984	426	B cell
SAT1	0	1.39039	0.311377	0.586804	1.12519e-279	7.77025e-279	76.9426	70.0619	427	B cell
AC022217.3	0	0.544558	0.311362	0.629909	0	0	46.1084	20.1559	428	B cell
MERTK	0	0.367705	0.311302	0.634433	0	0	32.3223	5.84218	429	B cell
ALG5	0	0.515751	0.309373	0.691578	0	0	60.1361	22.8954	430	B cell
SARAF	0	1.08146	0.308029	0.650415	0	0	89.4061	54.5329	431	B cell
HSPA13	0	0.421933	0.30734	0.691574	0	0	51.2909	13.3602	432	B cell
CNPY2	0	0.583373	0.307057	0.671486	0	0	64.4792	31.8501	433	B cell
CD48	0	0.614542	0.306892	0.65155	0	0	58.6354	27.8343	434	B cell
RPL9	0	2.10573	0.306878	0.534425	2.13889e-45	5.4693e-45	97.8952	63.9924	435	B cell
SAR1B	0	0.511099	0.306814	0.684474	0	0	58.8261	22.7665	436	B cell
FOXN3	0	1.17447	0.306751	0.611682	0	0	80.8216	63.9383	437	B cell
TXLNB	0	0.325496	0.306498	0.655437	0	0	33.0027	1.99168	438	B cell
TRPV3	0	0.315769	0.306227	0.671949	0	0	35.4763	1.12573	439	B cell
TBXAS1	0	0.508011	0.305686	0.621232	0	0	41.4982	18.0746	440	B cell
MB21D2	0	0.362101	0.303883	0.645189	0	0	34.9167	6.07638	441	B cell
RPL24	0	2.00144	0.303557	0.535425	5.89694e-48	1.53675e-47	97.9079	64.1528	442	B cell
MT-ND1	0	2.1216	0.30259	0.509845	5.00104e-05	7.6856e-05	96.3309	62.1562	443	B cell
PNOC	0	0.317602	0.301869	0.689704	0	0	39.8512	1.93067	444	B cell
NUGGC	0	0.312528	0.301793	0.682854	0	0	37.8863	1.34222	445	B cell
RPS27L	0	0.773467	0.301522	0.663101	0	0	75.8616	41.4217	446	B cell
MYO5A	0	0.549029	0.301415	0.636785	0	0	50.1908	23.1867	447	B cell
PHLPP2	0	0.388501	0.300603	0.649269	0	0	39.1581	9.87277	448	B cell
RPS3	0	2.1562	0.30042	0.556302	1.8084e-118	6.83723e-118	97.7044	63.5801	449	B cell
MANEA	0	0.365858	0.299223	0.680505	0	0	43.6983	7.825	450	B cell
UBE2G1	0	0.711919	0.298839	0.64435	0	0	66.3614	38.3752	451	B cell
GRIP1	0	0.342268	0.298039	0.624269	0	0	28.863	4.19	452	B cell
HIVEP2	0	0.96482	0.297819	0.609809	0	0	70.2404	49.231	453	B cell
CASP10	0	0.39463	0.296229	0.666562	0	0	43.3295	10.2674	454	B cell
ZNF706	0	0.811099	0.294266	0.666671	0	0	78.6723	50.0585	455	B cell
RPL13A	0	2.26059	0.294188	0.530202	2.67465e-35	6.34252e-35	98.0923	64.4126	456	B cell
SAMSN1	0	0.748584	0.292522	0.633641	0	0	58.7498	30.3691	457	B cell
WWOX	0	0.982314	0.292422	0.612306	0	0	69.6045	46.5328	458	B cell
SSR2	0	1.05401	0.292079	0.662778	0	0	88.4077	68.1608	459	B cell
PHPT1	0	0.680015	0.291809	0.662885	0	0	70.323	37.7779	460	B cell
CHID1	0	0.484402	0.29002	0.684498	0	0	57.1665	20.64	461	B cell
PTPN2	0	0.722461	0.289721	0.633383	0	0	64.8671	41.6451	462	B cell
PLP2	0	0.639458	0.289662	0.673976	0	0	68.994	32.6452	463	B cell
SLC7A1	0	0.447897	0.287968	0.660804	0	0	48.4103	16.1017	464	B cell
EVI2B	0	0.607487	0.287541	0.661086	0	0	62.8195	28.9944	465	B cell
MTUS1	0	0.404756	0.28727	0.64754	0	0	40.6016	10.597	466	B cell
BCAS2	0	0.637157	0.286907	0.607144	0	0	53.6564	34.6329	467	B cell
MIR29B2CHG	0	0.385499	0.286772	0.648146	0	0	40.4235	11.0093	468	B cell
NANS	0	0.527709	0.285747	0.672885	0	0	60.5748	25.7599	469	B cell
ODC1	0	0.693642	0.285694	0.634498	0	0	64.0341	37.8251	470	B cell
PDXK	0	0.49194	0.28504	0.67666	0	0	58.1076	22.0334	471	B cell
RHEX	0	0.378914	0.284874	0.649992	0	0	36.8434	6.31058	472	B cell
SMDT1	0	0.840311	0.284805	0.654725	0	0	81.0441	53.42	473	B cell
KANK1	0	0.350804	0.284798	0.654661	0	0	37.9563	7.17456	474	B cell
DUSP2	0	0.587758	0.28443	0.609446	0	0	44.0226	22.1102	475	B cell
RGCC	0	0.627926	0.284404	0.620726	0	0	50.8394	25.6625	476	B cell
MAP4K3	0	0.679882	0.283349	0.626386	0	0	60.4095	35.2164	477	B cell
NFKB1	0	1.08362	0.28331	0.588989	0	0	69.2547	52.56	478	B cell
OS9	0	0.637395	0.283077	0.666911	0	0	69.6681	36.351	479	B cell
ERGIC3	0	0.649696	0.282874	0.68024	0	0	69.5981	35.5343	480	B cell
TIMP1	0	0.892761	0.282813	0.636613	0	0	70.7364	47.8209	481	B cell
NR4A1	0	0.787468	0.282435	0.62613	0	0	64.7018	38.2581	482	B cell
ADTRP	0	0.306399	0.282113	0.650165	0	0	32.761	2.88714	483	B cell
KCNN3	0	0.312401	0.280746	0.663769	0	0	36.074	3.11642	484	B cell
PPP1R13B	0	0.426751	0.280712	0.647071	0	0	43.692	13.6268	485	B cell
RELB	0	0.576366	0.280444	0.654757	0	0	61.1471	27.4259	486	B cell
UAP1	0	0.546294	0.280138	0.646813	0	0	55.1698	24.7159	487	B cell
C11orf80	0	0.331875	0.279942	0.663306	0	0	38.4904	5.88154	488	B cell
KLHL5	0	0.550991	0.279931	0.638486	0	0	53.4656	25.4982	489	B cell
SLC3A2	0	0.649521	0.279181	0.650453	0	0	64.7781	36.1887	490	B cell
CALR	0	1.21579	0.27846	0.636784	0	0	89.3552	71.6373	491	B cell
AP002852.1	0	0.285318	0.278099	0.631071	0	0	26.9744	0.789191	492	B cell
AC017002.5	0	0.324366	0.276285	0.630401	0	0	31.1777	5.43578	493	B cell
REX1BD	0	0.544598	0.276001	0.67463	0	0	62.26	25.3899	494	B cell
MBD2	0	0.689764	0.275827	0.643531	0	0	69.5918	42.3418	495	B cell
HYOU1	0	0.38933	0.275489	0.669473	0	0	46.2292	12.5877	496	B cell
HSH2D	0	0.474298	0.275245	0.663989	0	0	51.5325	17.927	497	B cell
IGHV3-7	0	0.283147	0.274955	0.550288	0	0	10.7211	0.700629	498	B cell
AMPD1	0	0.279841	0.274852	0.659715	0	0	32.5385	0.602226	499	B cell
KRT10	0	0.783622	0.274548	0.655694	0	0	80.0394	51.1459	500	B cell
GMPPB	0	0.314023	0.274371	0.681255	0	0	40.3027	4.01287	501	B cell
ZFP36	0	1.403	0.274282	0.608203	0	0	85.2346	68.823	502	B cell
TMED2	0	0.693317	0.273115	0.670213	0	0	74.5326	41.8035	503	B cell
RPL39	0	2.231	0.272878	0.506545	0.00721919	0.00989325	98.1432	64.4697	504	B cell
COL4A4	0	0.283319	0.272064	0.658978	0	0	33.0154	1.2074	505	B cell
RUBCN	0	0.398713	0.270104	0.655237	0	0	43.1451	11.6952	506	B cell
SELENOT	0	0.587947	0.268527	0.665352	0	0	64.5555	28.6323	507	B cell
ST8SIA4	0	0.502083	0.267843	0.63502	0	0	48.5502	21.3908	508	B cell
PIP5K1B	0	0.43453	0.267377	0.643209	0	0	43.7174	13.8541	509	B cell
AC016831.1	0	0.302242	0.267203	0.650284	0	0	34.1791	4.28348	510	B cell
IGKV1-5	0	0.273587	0.267047	0.54358	0	0	9.18225	0.492999	511	B cell
IRAK2	0	0.381288	0.266191	0.64409	0	0	39.5905	10.1217	512	B cell
PMM2	0	0.421485	0.264413	0.651188	0	0	47.8443	17.6181	513	B cell
THAP2	0	0.338041	0.26396	0.600148	0	0	27.6739	8.3672	514	B cell
P4HB	0	0.869	0.263775	0.650746	0	0	83.2697	55.4038	515	B cell
AC022182.1	0	0.298469	0.263636	0.637516	0	0	31.2349	3.73045	516	B cell
TYMP	0	0.580882	0.263038	0.65103	0	0	61.6622	27.4593	517	B cell
NEDD4L	0	0.438269	0.2623	0.603146	0	0	35.3491	15.0251	518	B cell
SVIP	0	0.557889	0.262085	0.654481	0	0	61.605	29.6242	519	B cell
RPL14	0	1.8874	0.26147	0.556503	2.04698e-119	7.76953e-119	97.2657	63.4108	520	B cell
PERP	0	0.281857	0.26139	0.655534	0	0	33.5877	2.52305	521	B cell
IFNAR1	0	0.543153	0.261136	0.660339	0	0	62.2727	28.5949	522	B cell
TSTD1	0	0.534648	0.260576	0.664732	0	0	61.7067	27.539	523	B cell
CFL2	0	0.341666	0.260341	0.64661	0	0	38.6303	9.6799	524	B cell
FTL	0	2.97027	0.258581	0.614141	0	0	99.574	98.7887	525	B cell
CD9	0	0.597829	0.257252	0.663044	0	0	60.772	22.3571	526	B cell
TMEM107	0	0.398506	0.256825	0.655747	0	0	46.439	15.6411	527	B cell
RPL22L1	0	0.774724	0.256579	0.650138	0	0	74.8633	40.8018	528	B cell
DGKI	0	0.279905	0.256124	0.618623	0	0	26.0206	2.34199	529	B cell
GMDS-DT	0	0.609357	0.255495	0.609318	0	0	51.0429	28.0596	530	B cell
PPP1R15B	0	0.541925	0.255118	0.633286	0	0	54.4449	27.6178	531	B cell
IGLV2-14	0	0.262632	0.255059	0.538749	0	0	8.32379	0.601242	532	B cell
AC044849.1	0	0.349952	0.254805	0.635337	0	0	37.403	10.4022	533	B cell
JTB	0	0.846362	0.254206	0.652345	0	0	82.8183	57.1869	534	B cell
ABCB9	0	0.290117	0.253979	0.635328	0	0	31.0378	4.10537	535	B cell
NEDD9	0	0.632251	0.253109	0.607236	0	0	50.0382	27.0903	536	B cell
PIK3CG	0	0.388334	0.252873	0.618951	0	0	36.3284	12.8091	537	B cell
NDUFA1	0	0.994218	0.252786	0.648108	0	0	88.2678	66.1799	538	B cell
ERGIC2	0	0.501531	0.252489	0.655104	0	0	57.9168	27.051	539	B cell
CNTN5	0	0.25918	0.252094	0.604233	0	0	21.5567	0.75475	540	B cell
IGHV3-30	0	0.256102	0.251562	0.550061	0	0	10.3714	0.383771	541	B cell
ATP5F1E	0	1.47929	0.251415	0.564245	7.24059e-155	3.20327e-154	96.1529	61.6819	542	B cell
HDAC9	0	0.445029	0.250471	0.614435	0	0	38.6176	15.3036	543	B cell
N4BP2	0	0.482613	0.250139	0.61131	0	0	44.614	23.3431	544	B cell
ACBD3	0	0.577699	0.248291	0.643271	0	0	63.1375	32.653	545	B cell
ARMC2	0	0.316854	0.247872	0.623494	0	0	32.0616	7.63705	546	B cell
COPE	0	0.79514	0.24774	0.647198	0	0	79.1555	53.0677	547	B cell
WHRN	0	0.330887	0.247061	0.626962	0	0	34.3317	9.10522	548	B cell
BICD1	0	0.456715	0.246854	0.626415	0	0	45.6314	19.8931	549	B cell
ESYT2	0	0.95304	0.246639	0.601312	0	0	72.9175	54.9689	550	B cell
AC012447.1	0	0.345887	0.246533	0.623138	0	0	34.8531	10.3431	551	B cell
PGM3	0	0.340904	0.246493	0.653531	0	0	41.7652	11.1038	552	B cell
ACOXL	0	0.2534	0.246126	0.617256	0	0	24.2147	0.793128	553	B cell
LGALSL	0	0.289458	0.245669	0.615325	0	0	27.8011	4.93097	554	B cell
AC021678.2	0	0.251028	0.244317	0.635618	0	0	27.9028	0.795096	555	B cell
USP3-AS1	0	0.365749	0.24333	0.626694	0	0	38.5985	13.3179	556	B cell
WNT5B	0	0.300031	0.242358	0.632753	0	0	32.3922	5.71524	557	B cell
ST3GAL6	0	0.378693	0.240707	0.626347	0	0	37.6637	12.3801	558	B cell
GLO1	0	0.543767	0.240679	0.64233	0	0	58.7371	30.9526	559	B cell
LRRC59	0	0.430105	0.24041	0.654295	0	0	52.5754	21.5315	560	B cell
IFI27L2	0	0.482331	0.240023	0.645587	0	0	56.4352	26.5747	561	B cell
AC084200.1	0	0.248111	0.240005	0.620086	0	0	24.9142	0.929908	562	B cell
SH3BP5	0	0.558416	0.238886	0.623827	0	0	55.545	28.8271	563	B cell
RPL29	0	1.88596	0.238004	0.548064	5.29768e-87	1.72504e-86	96.9732	63.1875	564	B cell
Z93241.1	0	0.288147	0.237612	0.626389	0	0	30.8279	5.63849	565	B cell
GPR160	0	0.348405	0.237438	0.647246	0	0	40.5634	10.0784	566	B cell
GORASP2	0	0.455272	0.237226	0.651869	0	0	53.6436	23.3156	567	B cell
AC008569.1	0	0.282814	0.236618	0.632989	0	0	31.6737	5.0402	568	B cell
RPL5	0	1.95379	0.236035	0.549945	1.1087e-93	3.74203e-93	97.3165	63.5516	569	B cell
FOXK2	0	0.571703	0.235275	0.594704	0	0	49.7202	30.5413	570	B cell
ARSA	0	0.315082	0.234321	0.660709	0	0	40.9449	8.75294	571	B cell
C16orf74	0	0.299405	0.234078	0.652613	0	0	37.8927	7.20703	572	B cell
DUSP22	0	0.383013	0.232868	0.638147	0	0	44.1307	16.9745	573	B cell
CALU	0	0.554982	0.232592	0.64686	0	0	61.4079	29.2759	574	B cell
NDUFB11	0	0.958459	0.231527	0.634683	0	0	86.5001	65.1093	575	B cell
RPL10A	0	1.84411	0.231205	0.551223	1.33043e-98	4.57952e-98	97.0813	63.0271	576	B cell
RORA-AS1	0	0.331157	0.231084	0.622614	0	0	35.0184	10.3992	577	B cell
DPEP1	0	0.237607	0.230554	0.60758	0	0	22.1735	0.686852	578	B cell
SNX25	0	0.383223	0.230545	0.626224	0	0	40.9958	15.2111	579	B cell
SLC1A4	0	0.326083	0.230424	0.640901	0	0	38.3251	9.90917	580	B cell
SP140	0	0.302744	0.229271	0.639872	0	0	35.7624	7.37628	581	B cell
CHODL	0	0.250646	0.228044	0.600835	0	0	22.1798	2.02415	582	B cell
GRB2	0	0.906652	0.227843	0.621126	0	0	79.9568	56.0414	583	B cell
CABLES1	0	0.395989	0.227825	0.605877	0	0	34.1346	12.3535	584	B cell
TMED5	0	0.589397	0.227608	0.636961	0	0	64.3838	34.3072	585	B cell
TMC3-AS1	0	0.250719	0.226865	0.629003	0	0	28.5514	2.74249	586	B cell
MPC1	0	0.515863	0.226718	0.637869	0	0	59.4112	31.359	587	B cell
AGA	0	0.29385	0.226013	0.651702	0	0	37.9435	7.66952	588	B cell
CKAP4	0	0.421954	0.225699	0.647707	0	0	49.5803	17.9753	589	B cell
CHST15	0	0.401104	0.223853	0.632847	0	0	43.9781	16.0771	590	B cell
USP3	0	0.811611	0.223027	0.600054	0	0	67.8494	48.4743	591	B cell
AC007388.1	0	0.334496	0.223014	0.63492	0	0	39.3171	11.648	592	B cell
IGKV1-39	0	0.227877	0.222204	0.542933	0	0	9.02963	0.469382	593	B cell
CCR10	0	0.235645	0.221731	0.631536	0	0	27.9346	1.65514	594	B cell
NGLY1	0	0.57026	0.221533	0.62974	0	0	59.4748	31.8825	595	B cell
HSD17B8	0	0.291816	0.221297	0.651515	0	0	37.8481	7.5475	596	B cell
CLDN14	0	0.225476	0.220988	0.631389	0	0	26.8155	0.544168	597	B cell
TECR	0	0.563813	0.220834	0.647931	0	0	63.5953	34.075	598	B cell
EDEM2	0	0.329848	0.220184	0.651671	0	0	42.1976	11.8349	599	B cell
MESD	0	0.484373	0.21984	0.647784	0	0	56.9694	25.141	600	B cell
IL5RA	0	0.236647	0.21964	0.630623	0	0	27.4132	1.25759	601	B cell
RRP12	0	0.450016	0.219369	0.607082	0	0	41.867	20.1923	602	B cell
SESN1	0	0.491862	0.219096	0.591907	0	0	42.5855	24.4266	603	B cell
MT-ND6	0	0.4275	0.218475	0.614824	0	0	45.0019	21.7195	604	B cell
ITPR2	0	0.722476	0.218282	0.588049	0	0	57.7642	40.912	605	B cell
WIPI1	0	0.335324	0.217698	0.642194	0	0	41.867	12.5562	606	B cell
PARVB	0	0.426079	0.217407	0.621843	0	0	46.2355	21.3731	607	B cell
TNFRSF4	0	0.253335	0.217381	0.636486	0	0	31.3875	3.97548	608	B cell
CLDN3	0	0.220134	0.21725	0.595077	0	0	19.312	0.308001	609	B cell
GRIK4	0	0.228201	0.217027	0.611928	0	0	23.6106	1.25857	610	B cell
NAMPT	0	1.1496	0.216932	0.588665	5.76408e-307	4.35858e-306	72.3706	54.9226	611	B cell
TAF4B	0	0.387684	0.216833	0.594162	0	0	34.5606	15.8498	612	B cell
LAX1	0	0.244315	0.21671	0.631447	0	0	29.2891	2.99046	613	B cell
RPL12	0	2.01331	0.216075	0.53428	4.7804e-45	1.21847e-44	97.6917	63.9117	614	B cell
SREBF2	0	0.470023	0.215948	0.624631	0	0	49.9682	24.0831	615	B cell
KIF21A	0	0.27966	0.214484	0.627591	0	0	33.0535	7.40482	616	B cell
COX17	0	0.552596	0.214358	0.63667	0	0	62.934	33.952	617	B cell
RPS3A	0	2.18196	0.213954	0.524284	1.98496e-23	4.22783e-23	97.9016	64.0436	618	B cell
YIPF2	0	0.296625	0.213798	0.64305	0	0	38.5985	9.90819	619	B cell
TMBIM4	0	0.545454	0.213751	0.634083	0	0	63.6208	32.1846	620	B cell
DDIT4	0	0.760451	0.213632	0.570416	2.17352e-213	1.20356e-212	55.0108	44.5096	621	B cell
CFAP54	0	0.248042	0.213304	0.606759	0	0	25.1431	3.90069	622	B cell
RER1	0	0.52849	0.212133	0.639226	0	0	62.4762	34.0208	623	B cell
SLC12A6	0	0.475816	0.21209	0.59743	0	0	41.46	21.2432	624	B cell
AC004594.1	0	0.229541	0.211519	0.617037	0	0	25.5119	2.15699	625	B cell
LINC00582	0	0.215733	0.211209	0.638648	0	0	28.3289	0.60321	626	B cell
USO1	0	0.500239	0.211048	0.627293	0	0	55.9201	29.7059	627	B cell
ALDH1L2	0	0.239658	0.210928	0.628656	0	0	29.2001	3.45493	628	B cell
NDUFA3	0	0.612414	0.210094	0.634863	0	0	68.4408	40.3649	629	B cell
SFMBT2	0	0.391407	0.209694	0.614467	0	0	39.2217	15.5211	630	B cell
GAS6	0	0.523845	0.209104	0.648721	0	0	57.6116	21.6024	631	B cell
EHD4	0	0.333912	0.20908	0.625652	0	0	38.2933	12.6635	632	B cell
C12orf45	0	0.355976	0.208583	0.609893	0	0	37.2758	15.9895	633	B cell
SLC39A7	0	0.345256	0.208348	0.63892	0	0	43.9527	15.7002	634	B cell
CLECL1	0	0.227697	0.20829	0.619509	0	0	26.1541	2.31148	635	B cell
EIF5B	0	0.780292	0.208104	0.617926	0	0	74.3228	50.0713	636	B cell
MLEC	0	0.575422	0.207442	0.638387	0	0	64.8035	34.3092	637	B cell
ZBTB10	0	0.407151	0.207149	0.575966	0	0	34.9103	21.1064	638	B cell
C7orf50	0	0.430366	0.206281	0.637317	0	0	52.3782	24.3203	639	B cell
CCDC186	0	0.384506	0.205994	0.631086	0	0	45.2626	17.6702	640	B cell
SETBP1	0	0.469702	0.205891	0.610168	0	0	44.0926	19.7987	641	B cell
PLCG2	0	1.41845	0.205396	0.569247	8.96211e-180	4.39097e-179	88.6748	62.5734	642	B cell
PIM3	0	0.486286	0.205354	0.610057	0	0	49.9046	27.5853	643	B cell
SLC35F2	0	0.279324	0.205256	0.617601	0	0	31.1586	7.68232	644	B cell
ST6GALNAC4	0	0.287557	0.204919	0.640377	0	0	37.1169	8.9035	645	B cell
AIM2	0	0.216845	0.204487	0.607912	0	0	22.9747	1.42192	646	B cell
FOXO3	0	0.864046	0.204003	0.582573	1.2374e-279	8.54133e-279	65.4966	48.4231	647	B cell
DRAM1	0	0.377455	0.203987	0.601461	0	0	37.5874	17.6063	648	B cell
PGRMC2	0	0.424671	0.203632	0.623243	0	0	49.2433	24.3055	649	B cell
ATOX1	0	0.550622	0.203193	0.626195	0	0	61.1408	34.5552	650	B cell
IGHV1-24	0	0.209275	0.202607	0.548484	0	0	10.1806	0.503823	651	B cell
TRADD	0	0.328544	0.202488	0.63274	0	0	41.6063	15.1481	652	B cell
TRAM2	0	0.289287	0.202215	0.620407	0	0	33.7785	9.76551	653	B cell
OSBPL10	0	0.4126	0.201732	0.606448	0	0	39.4442	16.7009	654	B cell
EDEM1	0	0.417222	0.201471	0.61834	0	0	45.3199	21.1517	655	B cell
BEX5	0	0.239557	0.200929	0.622058	0	0	29.1365	4.806	656	B cell
TMEM147	0	0.466786	0.200841	0.635574	0	0	55.4305	28.4276	657	B cell
RPS10	0	1.22123	0.200832	0.57941	6.22114e-240	3.79254e-239	91.1929	57.3817	658	B cell
BRSK1	0	0.213243	0.200527	0.631087	0	0	27.8774	1.67679	659	B cell
MAN1A2	0	0.623288	0.199921	0.605134	0	0	61.783	40.0657	660	B cell
TNFAIP3	0	0.737476	0.199866	0.587352	0	0	56.2254	38.8613	661	B cell
SLC35B1	0	0.33134	0.19983	0.637159	0	0	41.5745	14.293	662	B cell
GLRX	0	0.62782	0.198979	0.593274	0	0	55.386	37.9983	663	B cell
LSR	0	0.243932	0.198775	0.629561	0	0	31.4956	5.5332	664	B cell
KLF13	0	0.640283	0.198245	0.608893	0	0	65.3059	42.3064	665	B cell
UQCR11	0	0.683306	0.198207	0.615392	0	0	73.7632	43.5049	666	B cell
CAST	0	0.952459	0.197148	0.589428	6.9224e-306	5.21667e-305	79.696	61.2135	667	B cell
TMEM19	0	0.261248	0.197128	0.627956	0	0	33.0535	7.54652	668	B cell
MDFIC	0	0.476428	0.197003	0.608385	0	0	49.6185	26.8758	669	B cell
CYCS	0	0.817786	0.19649	0.611201	0	0	76.3513	56.0739	670	B cell
AIG1	0	0.415505	0.19617	0.626004	0	0	49.0843	21.8681	671	B cell
RAB9A	0	0.386703	0.196113	0.610913	0	0	42.5601	20.5859	672	B cell
PRELID1	0	0.691021	0.195932	0.61495	0	0	73.7823	49.1552	673	B cell
MAP3K1	0	0.429966	0.195849	0.608474	0	0	44.7857	22.983	674	B cell
RRAD	0	0.270081	0.195845	0.569047	0	0	19.49	5.71426	675	B cell
PDIA5	0	0.280664	0.194482	0.62498	0	0	34.4716	9.31679	676	B cell
MOB3A	0	0.414216	0.194192	0.612522	0	0	44.1753	21.4961	677	B cell
LINC01004	0	0.401073	0.193842	0.601032	0	0	41.2502	20.3527	678	B cell
AC104123.1	0	0.271712	0.193778	0.600186	0	0	27.7311	7.48551	679	B cell
FBXL22	0	0.211561	0.193405	0.580837	0	0	18.2055	2.1875	680	B cell
SURF1	0	0.391042	0.193216	0.633617	0	0	49.5231	22.5697	681	B cell
QPRT	0	0.266209	0.193183	0.634956	0	0	35.1393	7.93029	682	B cell
MRPS31	0	0.385751	0.192877	0.623914	0	0	45.5742	20.6735	683	B cell
DAPK1	0	0.400909	0.192853	0.577274	0	0	31.2794	16.3792	684	B cell
Z93930.2	0	0.30481	0.192248	0.609743	0	0	34.6814	12.4608	685	B cell
IFNAR2	0	0.300743	0.192149	0.627388	0	0	38.5667	13.1781	686	B cell
PCGF5	0	0.605167	0.192067	0.594977	0	0	58.4446	39.5914	687	B cell
LINC01781	0	0.202905	0.191514	0.589835	0	0	18.7079	0.726214	688	B cell
CADM1	0	0.321122	0.191422	0.599081	0	0	29.9695	9.41618	689	B cell
TAPBPL	0	0.265992	0.191297	0.628896	0	0	34.3698	8.68504	690	B cell
ZNF165	0	0.213207	0.190932	0.60893	0	0	24.2655	2.52797	691	B cell
CISD2	0	0.444431	0.189323	0.627343	0	0	53.4656	26.6652	692	B cell
TMEM117	0	0.322381	0.18902	0.599468	0	0	32.5957	12.263	693	B cell
LRRK1	0	0.355667	0.188886	0.602546	0	0	36.8752	15.8242	694	B cell
ATF3	0	0.552509	0.187548	0.591462	0	0	45.7141	25.94	695	B cell
NAXE	0	0.323207	0.187346	0.636702	0	0	40.8432	13.0974	696	B cell
PTP4A3	0	0.245173	0.187045	0.585422	0	0	22.7267	5.86678	697	B cell
LDLR	0	0.386918	0.186921	0.596537	0	0	37.6065	17.8355	698	B cell
MIF	0	0.648605	0.186647	0.604545	0	0	68.6443	45.8538	699	B cell
IGLV2-11	0	0.192144	0.186396	0.534253	0	0	7.36996	0.541216	700	B cell
SPAG1	0	0.291144	0.185821	0.611508	0	0	34.0265	11.4807	701	B cell
CCDC167	0	0.311166	0.185386	0.619666	0	0	37.2822	13.4842	702	B cell
WDR74	0	0.414209	0.18495	0.598868	0	0	43.8382	25.0996	703	B cell
OGDH	0	0.446003	0.184641	0.608451	0	0	47.7871	25.2344	704	B cell
IGKV3-15	0	0.188095	0.184346	0.533509	0	0	7.0075	0.319809	705	B cell
ACADVL	0	0.525828	0.184226	0.628935	0	0	60.0916	33.8732	706	B cell
ZNF804A	0	0.351512	0.183699	0.577835	0	0	27.5467	11.5023	707	B cell
DPM3	0	0.447537	0.183456	0.617195	0	0	52.3846	28.6845	708	B cell
EMP3	0	0.993953	0.182971	0.593846	0	0	85.1774	64.1075	709	B cell
IGHV4-59	0	0.186926	0.182351	0.54528	0	0	9.47476	0.441829	710	B cell
TMEM243	0	0.498913	0.182149	0.618109	0	0	55.1316	29.8604	711	B cell
PRDX5	0	0.731411	0.181473	0.619152	0	0	76.6692	52.7991	712	B cell
IGKV3-11	0	0.186802	0.181	0.53376	0	0	7.24278	0.510711	713	B cell
PPP3CC	0	0.477531	0.180996	0.601075	0	0	49.9046	28.9108	714	B cell
AC060809.1	0	0.192108	0.180893	0.59929	0	0	21.1942	1.37666	715	B cell
LINC00877	0	0.220776	0.180819	0.596885	0	0	23.3499	4.00598	716	B cell
RPS2	0	2.08245	0.180739	0.543663	5.53795e-72	1.66918e-71	96.7888	63.8861	717	B cell
TIFA	0	0.290673	0.180168	0.60513	0	0	32.4558	11.4679	718	B cell
AC104024.1	0	0.183093	0.179786	0.608612	0	0	22.1353	0.418212	719	B cell
IGLV3-21	0	0.185649	0.179448	0.529079	0	0	6.40977	0.61305	720	B cell
ABCA5	0	0.355841	0.179343	0.604538	0	0	39.9911	18.5647	721	B cell
CCNC	0	0.45571	0.179328	0.61034	0	0	51.2845	29.1204	722	B cell
CDR2	0	0.438589	0.179119	0.601358	0	0	46.191	24.5033	723	B cell
EPRS	0	0.442525	0.178646	0.606041	0	0	51.7423	29.6144	724	B cell
IGHV3-33	0	0.182214	0.178527	0.534618	0	0	7.19191	0.279464	725	B cell
POU2F2	0	0.364445	0.178413	0.612484	0	0	41.1484	17.9497	726	B cell
TNFRSF13C	0	0.219125	0.178351	0.621782	0	0	28.1254	3.46181	727	B cell
ZBTB8OS	0	0.380671	0.178328	0.62033	0	0	47.4056	22.9092	728	B cell
ARFGEF3	0	0.187676	0.17774	0.606969	0	0	22.5486	1.14443	729	B cell
PIM1	0	0.37066	0.177625	0.610103	0	0	40.6079	18.8137	730	B cell
ARFGEF2	0	0.421729	0.177042	0.609024	0	0	46.6361	23.7505	731	B cell
AC026369.3	0	0.187762	0.176973	0.591286	0	0	19.5345	1.31762	732	B cell
C2orf88	0	0.234861	0.176845	0.619687	0	0	30.4909	6.40603	733	B cell
EML6	0	0.200116	0.176763	0.598911	0	0	22.4405	2.69821	734	B cell
DM1-AS	0	0.186051	0.176756	0.615861	0	0	24.3927	1.22512	735	B cell
AARS	0	0.274411	0.175873	0.60199	0	0	32.424	12.2256	736	B cell
FBXO32	0	0.399228	0.175807	0.58525	0	0	34.8022	17.0739	737	B cell
FCGR2B	0	0.193071	0.175159	0.617858	0	0	25.5691	1.93559	738	B cell
FARP2	0	0.34553	0.174044	0.5984	0	0	38.1915	18.1357	739	B cell
TMEM263	0	0.446042	0.174005	0.616728	0	0	50.992	24.5496	740	B cell
EML5	0	0.191923	0.173954	0.591472	0	0	20.3866	2.14715	741	B cell
SLC22A17	0	0.224303	0.173389	0.61557	0	0	29.0029	5.85104	742	B cell
NEU1	0	0.333704	0.172781	0.61696	0	0	40.5952	16.3988	743	B cell
FICD	0	0.192128	0.172097	0.616302	0	0	25.6772	2.40989	744	B cell
EIF5	0	1.07435	0.172021	0.593065	0	0	85.0248	70.9141	745	B cell
GNAS	0	1.71392	0.171401	0.571278	3.63649e-184	1.80881e-183	98.8681	88.9336	746	B cell
IQCG	0	0.281642	0.1713	0.574287	0	0	27.2479	13.0984	747	B cell
ARID3A	0	0.366669	0.170947	0.606686	0	0	40.6016	18.2872	748	B cell
CDKN1B	0	0.454652	0.17056	0.603949	0	0	51.7169	29.9214	749	B cell
2024-03-08	0	0.304277	0.170449	0.598009	0	0	34.8785	15.1836	750	B cell
ATG5	0	0.424623	0.170364	0.592178	0	0	44.8366	26.7735	751	B cell
COMMD3	0	0.393643	0.170292	0.612856	0	0	47.6663	24.9717	752	B cell
NMRK1	0	0.309525	0.169907	0.610199	0	0	37.7273	15.3204	753	B cell
AL391056.1	0	0.171196	0.168496	0.601544	0	0	20.6473	0.34441	754	B cell
TBCEL	0	0.202002	0.168083	0.590947	0	0	21.8873	3.86428	755	B cell
THEMIS2	0	0.321004	0.167883	0.612622	0	0	39.2471	15.9344	756	B cell
WARS	0	0.301186	0.167742	0.574567	0	0	29.4353	14.8647	757	B cell
SDF4	0	0.448267	0.167722	0.616021	0	0	55.1189	30.5049	758	B cell
SLC25A4	0	0.227654	0.167655	0.614179	0	0	29.8359	6.80063	759	B cell
FOSB	0	1.37209	0.167247	0.572753	1.59501e-196	8.32721e-196	82.335	69.0739	760	B cell
MOXD1	0	0.173341	0.167212	0.606777	0	0	22.0781	0.713421	761	B cell
MAGI3	0	0.351387	0.166987	0.580484	0	0	32.2332	15.5614	762	B cell
GADD45A	0	0.511497	0.166559	0.566174	2.03404e-236	1.22318e-235	41.6381	28.9718	763	B cell
CCDC144A	0	0.214125	0.166337	0.575821	0	0	20.6219	5.73886	764	B cell
SNX29	0	0.521918	0.166273	0.591551	0	0	51.1128	31.0146	765	B cell
ATP11B	0	0.692112	0.16605	0.570402	5.85474e-216	3.27292e-215	58.1648	42.5662	766	B cell
CCDC32	0	0.295448	0.164353	0.605483	0	0	36.2266	14.6906	767	B cell
AKR1A1	0	0.481827	0.163967	0.624095	0	0	56.3271	30.8306	768	B cell
LINC01480	0	0.175498	0.163794	0.574284	0	0	15.999	1.17591	769	B cell
ARID3B	0	0.265369	0.162815	0.605704	0	0	31.3684	9.87572	770	B cell
AC126696.1	0	0.183888	0.162555	0.579507	0	0	18.0656	2.17766	771	B cell
PDXDC1	0	0.501083	0.162533	0.600635	0	0	54.6674	32.7337	772	B cell
WNT10A	0	0.17127	0.162518	0.608024	0	0	22.7585	1.15722	773	B cell
CLK1	0	0.797593	0.161747	0.591222	0	0	71.8555	55.8417	774	B cell
ALKBH7	0	0.557374	0.161495	0.606967	0	0	63.6653	40.1307	775	B cell
GLS	0	0.847178	0.161448	0.573311	6.88705e-212	3.79466e-211	70.8127	55.82	776	B cell
OGT	0	0.653151	0.160648	0.592019	0	0	60.7656	43.0749	777	B cell
PET100	0	0.444364	0.160566	0.601674	0	0	53.6627	32.3696	778	B cell
B4GALT7	0	0.234646	0.160248	0.61218	0	0	31.1967	8.72637	779	B cell
PDIA3	0	1.04052	0.159949	0.591966	0	0	86.6018	70.6848	780	B cell
UNC93B1	0	0.267131	0.159129	0.60936	0	0	34.6242	12.4952	781	B cell
DAP	0	0.420798	0.158775	0.60573	0	0	48.8427	26.5934	782	B cell
DESI1	0	0.255155	0.158745	0.607293	0	0	32.7102	11.2199	783	B cell
ARL1	0	0.345279	0.158672	0.612434	0	0	43.9527	20.7483	784	B cell
FCRL2	0	0.173849	0.157896	0.600254	0	0	21.7919	1.70532	785	B cell
COMTD1	0	0.217795	0.157788	0.608022	0	0	29.2064	7.5416	786	B cell
DNAJC10	0	0.39096	0.15766	0.603419	0	0	45.3453	24.4748	787	B cell
FZD6	0	0.2135	0.157007	0.597288	0	0	25.7345	6.22005	788	B cell
LINC02576	0	0.168449	0.15689	0.5929	0	0	20.0114	1.45046	789	B cell
AFDN	0	0.32587	0.156701	0.605522	0	0	36.7099	13.7567	790	B cell
PDLIM3	0	0.185489	0.156668	0.5701	0	0	16.7748	2.77299	791	B cell
CTSH	0	0.288003	0.156531	0.582112	0	0	29.9758	13.7213	792	B cell
DERL2	0	0.327159	0.156412	0.609372	0	0	41.5617	19.6156	793	B cell
MGAT2	0	0.246762	0.156362	0.600323	0	0	31.9662	12.1065	794	B cell
EMC7	0	0.420035	0.155896	0.612677	0	0	52.3528	28.5801	795	B cell
EXT1	0	0.573336	0.155503	0.578918	0	0	48.0415	29.9273	796	B cell
HID1	0	0.167135	0.155472	0.605327	0	0	22.5614	1.46719	797	B cell
SIAH2	0	0.412567	0.155367	0.593016	0	0	44.9192	26.0069	798	B cell
SYVN1	0	0.277699	0.155122	0.626487	0	0	36.1758	10.4888	799	B cell
FAM174B	0	0.221756	0.155092	0.589892	0	0	25.0731	7.03187	800	B cell
2024-03-06	0	0.732376	0.155043	0.569713	9.60255e-196	4.99397e-195	67.0418	53.2763	801	B cell
LINC00309	0	0.164814	0.154613	0.57872	0	0	16.8129	1.08834	802	B cell
MEF2C-AS1	0	0.313908	0.153898	0.58082	0	0	31.3048	14.7742	803	B cell
TGFBR3L	0	0.158243	0.15389	0.601536	0	0	20.889	0.585497	804	B cell
UMAD1	0	0.407458	0.153646	0.589033	0	0	41.6826	21.9557	805	B cell
AC012645.3	0	0.158876	0.153488	0.60129	0	0	20.9589	0.696693	806	B cell
MPZL3	0	0.210646	0.153143	0.589265	0	0	23.5279	5.48399	807	B cell
BTBD9	0	0.573483	0.153128	0.571214	1.19725e-249	7.56149e-249	49.0525	33.2868	808	B cell
IGLV2-23	0	0.160117	0.152986	0.530984	0	0	6.75951	0.575657	809	B cell
KDELR3	0	0.179911	0.152838	0.604171	0	0	24.1257	3.20006	810	B cell
LINC01484	0	0.154424	0.152375	0.5914	0	0	18.5362	0.259784	811	B cell
PRKD3	0	0.450757	0.152239	0.562539	5.05425e-210	2.76373e-209	40.9831	29.5907	812	B cell
CHD2	0	0.896454	0.152185	0.570731	8.52722e-195	4.42066e-194	71.1815	58.6413	813	B cell
EIF1	0	2.61831	0.151829	0.594348	0	0	99.7838	99.5277	814	B cell
HYI	0	0.256247	0.151745	0.601811	0	0	33.9247	13.2893	815	B cell
SLC38A10	0	0.346522	0.151539	0.612281	0	0	43.6729	20.6449	816	B cell
ERO1B	0	0.420934	0.151432	0.595883	0	0	45.2181	23.7692	817	B cell
FAM69A	0	0.292308	0.151268	0.582136	0	0	30.6308	13.8089	818	B cell
NAGLU	0	0.230236	0.151159	0.60435	0	0	30.6562	9.62381	819	B cell
AC104134.1	0	0.163421	0.15108	0.587449	0	0	19.064	1.60987	820	B cell
FBXO16	0	0.167479	0.150529	0.594788	0	0	21.0479	2.08122	821	B cell
MYO5B	0	0.154695	0.149952	0.592989	0	0	19.1466	0.549088	822	B cell
TMEM134	0	0.283555	0.149615	0.603592	0	0	36.5128	15.8527	823	B cell
AC009313.1	0	0.196148	0.149343	0.573874	0	0	19.9351	5.22913	824	B cell
SNRPN	0	0.3084	0.149265	0.603998	0	0	39.8512	18.052	825	B cell
LINC02541	0	0.158266	0.149198	0.590213	0	0	19.1657	1.12967	826	B cell
IGHV3-48	0	0.152916	0.149081	0.533536	0	0	7.01386	0.316857	827	B cell
IGLV1-51	0	0.155645	0.148588	0.52451	0	0	5.51952	0.631747	828	B cell
IGHV3-15	0	0.153347	0.147994	0.522498	0	0	4.92179	0.433957	829	B cell
EPB41	0	0.568117	0.14776	0.586056	0	0	54.146	33.8634	830	B cell
ABHD3	0	0.382308	0.147601	0.580173	0	0	38.236	21.9517	831	B cell
NEXMIF	0	0.159443	0.14729	0.575787	0	0	16.3869	1.22708	832	B cell
BIK	0	0.164261	0.147037	0.595791	0	0	21.1942	2.02316	833	B cell
LINC02362	0	0.164975	0.146378	0.583626	0	0	18.9686	2.25933	834	B cell
IGHV4-39	0	0.150851	0.146235	0.529097	0	0	6.24444	0.440845	835	B cell
C11orf24	0	0.200762	0.145833	0.603294	0	0	26.523	5.80577	836	B cell
EPB41L4A	0	0.244244	0.145645	0.588226	0	0	27.2161	8.97041	837	B cell
COPS9	0	0.510037	0.14557	0.608081	0	0	61.0645	33.6085	838	B cell
AC068633.1	0	0.148619	0.14556	0.568121	0	0	13.9514	0.335554	839	B cell
HAGH	0	0.307695	0.145159	0.602722	0	0	39.7049	18.5549	840	B cell
TBC1D30	0	0.168451	0.145085	0.59232	0	0	21.0416	2.4709	841	B cell
[truncated: 18,159 more rows]

## Sheet: Mouse.AGM
Table S3D Differentially expressed genes used for cell annotation in each stage-specific atlas and cross-stage reference (Mouse.AGM)
[truncated: 14,001 more rows]

[truncated: 5 more sheets: Mouse.FL, Mouse.BM, Zebrafish.AGM, Zebrafish.CHT, Zebrafish.KM]
