# Supplementary material for: HemAtlas: A Multi-omics Hematopoiesis Database
Source: Genomics Proteomics Bioinformatics. 2025 Mar 19;23(2):qzaf026. doi: 10.1093/gpbjnl/qzaf026 (PMC12374576; doi:10.1093/gpbjnl/qzaf026)
Supplement: qzaf026_Supplementary_Data [file qzaf026_supplementary_data.zip › Table_S2.xlsx]

## Sheet: HemAtlas and other databases
Table S2 Summary and comparison of HemAtlas with other hemaopoietic databases
Database	Focus	Species	Omics type	In vitro data	Data volume	Hematopoietic knoweledge
ABC portal	ABC portal is a blood/immune cell specific database and tool with curated annotation for blood cell type, especially hematopoietic stem/progenitor cells (HSPCs), at single-cell resolution	Humans and mice	Only scRNA-seq data	NO	198 single-cell transcriptomic datasets	NO
BloodSpot V3	BloodSpot is a specialised database integrating gene expression data from acute myeloid leukaemia (AML) patients related to blood cell development and maturation	Humans and mice	scRNA-seq data, Bulk RNA-seq data, and proteome data	NO	37 multi-omics datasets	NO
StemDriver	StemDriver is a comprehensive knowledgebase dedicated to the functional annotation of genes participating in the determination of hematopoietic stem cell fate	Humans and mice	Only scRNA-seq data	NO	42 single-cell transcriptomic datasets	NO
HemAtlas	HemAtla is an interactive multi-omics database designed to decipher species-conserved hematopoietic cross-stage development. It also provides online guidance for generating HSPCs in vitro.	Humans,mice, and zebrafish	Bulk RNA-seq data, scRNA-seq data, ATAC-seq (including scATAC-seq) data, ChIP-seq data, and spatial transcriptomics data	YES	94 multi-omics datasets	YES
