# Supplementary material for: HemAtlas: A Multi-omics Hematopoiesis Database
Source: Genomics Proteomics Bioinformatics. 2025 Mar 19;23(2):qzaf026. doi: 10.1093/gpbjnl/qzaf026 (PMC12374576; doi:10.1093/gpbjnl/qzaf026)
Supplement: qzaf026_Supplementary_Data [file qzaf026_supplementary_data.zip › Table_S4.xlsx]

## Sheet: Zebrafish
Table S4 The sequences of the qPCR primers used
Note: qPCR, quantitative real-time polymerase chain reaction.
Table S4A The sequences of the qPCR primers used (zebrafish)
Gene	Forward primer	Reverse primer
sparc	5'-ATACATCGCTCCCTGCTTGG-3'	5'-TGGCCCTGATTTCTGACAGG-3'
igfbp5b	5'-CAGTGAAGCCAGACACGACT-3'	5'-CAGTGAAGCCAGACACGACT-3'
col1a2	5'-GGATGCCACCATCAAGTCCT-3'	5'-GCTCCGTTCAGTCCATTGGT-3'
col5a1	5'-ACCCAGACTTCCCAGATGGT-3'	5'-TGTGGTAGGGGCGAAGAGTA-3'

## Sheet: Mice
Table S4B The sequences of the qPCR primers used (mice)
Primer	5' to 3'
qm-Sparc-F	GTGGAAATGGGAGAATTTGAGGA
qm-Sparc-R	CTCACACACCTTGCCATGTTT
qm-Igfbp5-F	CCCTGCGACGAGAAAGCTC
qm-Igfbp5-R	GCTCTTTTCGTTGAGGCAAACC
qm-Fli1-F	ATGGACGGGACTATTAAGGAGG
qm-Fli1-R	GAAGCAGTCATATCTGCCTTGG
qm-Gapdh-F	TCCACTCACGGCAAATTCAACG
qm-Gapdh-R	TAGACTCCACGACATACTCAGC

## Sheet: Humans
Table S4C The sequences of the qPCR primers used (humans)
Primer	5' to 3'
qh-FLI1-F	CAGCCCCACAAGATCAACCC
qh-FLI1-R	CACCGGAGACTCCCTGGAT
qhGAPDH1-F	GTGGACCTGACCTGCCGTCT
qhGAPDH1-R	GGAGGAGTGGGTGTCGCTGT
qhSPARC-F	CCCATTGGCGAGTTTGAGAAG
qhSPARC-R	CAAGGCCCGATGTAGTCCA
qhIGFBP5-F	ACCTGAGATGAGACAGGAGTC
qhIGFBP5-R	GTAGAATCCTTTGCGGTCACAA
