# Supplementary material for: HemAtlas: A Multi-omics Hematopoiesis Database
Source: Genomics Proteomics Bioinformatics. 2025 Mar 19;23(2):qzaf026. doi: 10.1093/gpbjnl/qzaf026 (PMC12374576; doi:10.1093/gpbjnl/qzaf026)
Supplement: qzaf026_Supplementary_Data [file qzaf026_supplementary_data.zip › Table_S1.xlsx]

## Sheet: Summary
Table S1 Details of collected multi-omics datasets and constructed organ-wide hematopoietic references in HemAtlas
Note: RNA-seq, RNA sequencing, scRNA-seq, single-cell RNA-seq; ATAC-seq, transposase-accessible chromatin with sequencing; scATAC-seq, single-cell ATAC-seq; ChIP-seq, chromatin immunoprecipitation assays with sequencing; ST, spatial transcriptomics; AGM, aorta–gonad–mesonephros; FL, fetal liver; BM, bone marrow; PL, placenta; CHT, caudal hematopoietic tissue; KM, kidney marrow.
Table S1A Collected datasets
Item		Statistics
Omics	Bulk RNA-seq	21
	scRNA-seq	35
	Epigenome	19
	Spatial transcriptome	7
Species/Models	Humans	AGM; FL; BM
	Mice	AGM; FL; PL; BM
	Zebrafish	AGM; CHT; KM
	In vitro	Direct differentiation; direct conversion
Features	Cross-stage analysis	AGM; CHT/FL; KM/BM
	Cross-species analysis	Humans; mice; zebrafish
	Cross-model analysis	Humans; mice; zebrafish; in vitro
Table S1B Organ-wide hematopoietic references
Item		Statistics
Omics	scRNA-seq	12
Species	Humans	AGM atlas; FL atlas; BM atlas; cross-stage reference
	Mice	AGM atlas; FL atlas; BM atlas; cross-stage reference
	Zebrafish	AGM atlas; CHT atlas; KM atlas; cross-stage reference

## Sheet: Collected datasets
Table S1C Details of collected multi-omics datasets and constructed organ-wide hematopoietic references in HemAtlas (collected multi-omics datasets)
Species	Organs	Dataset	Omics	Title	Journal	Link	Cell sorting strategies	Cell number	Gene number	Genome reference	Data normalization	Cell–cell interaction	Metrics of data quality	Sequencing platform
Zebrafish	AGM	Bulk26358189	Bulk RNA-seq	G protein-coupled receptor 183 facilitates endothelial-to-hematopoietic transition via Notch1 inhibition	Cell Res	doi: 10.1038/cr.2015.109	mCherry+GFP−, mCherry+GFP+, mCherry−GFP+ cells from the trunk region of 28 hpf Tg(flk1:mCherry/runx1:en-GFP) embryos	9 groups	11135	zv9	FPKM	X	Quality of raw RNA-seq reads for each sample was controlled by FastQC software and bases with quality scores less than 20 were removed by Trimmomatic	Illumina HiSeq2500
		Bulk32756943	Bulk RNA-seq	Smarca5-mediated epigenetic programming facilitates fetal HSPC development in vertebrates	Blood	doi.org/10.1182/blood.2020005219	HSPCs (CD41:GFP+gata1:dsRed−)	14 groups	21900	danRer7	FPKM	X	Reads were mapped back to zebrafish genome (danRer7 assembly) using HISAT2 (version 2.1.0). FPKM and reads count for each gene were calculated using StringTie (version 1.3.3b)	Illumina HiSeq X Ten
		ChIP32756943	ChIP-seq	Smarca5-mediated epigenetic programming facilitates fetal HSPC development in vertebrates	Blood	doi.org/10.1182/blood.2020005219	HSPCs (CD41:GFP+gata1:dsRed−)	3 groups	17283	danRer7	RPKM	X	High-throughput sequencing data was filtered using trimGalore (version 0.4.4, http://singlecellqc.com/projects/trim_galore/). 1After that, reads were mapped back to zebrafish genome (danRer7 assembly) using Bowtie2 (version 2.3.4.3), then filtering low quality reads (MAPQ < 30)	Illumina NovaSeq 5000
		ATAC32756943	ATAC-seq	Smarca5-mediated epigenetic programming facilitates fetal HSPC development in vertebrates	Blood	doi.org/10.1182/blood.2020005219	HSPCs (CD41:GFP+gata1:dsRed−)	4 groups	17283	danRer7	RPKM	X	Before peak calling, reads in each condition were sampled down to 9 M to control the sequencing depth	Illumina NovaSeq 5000
		SC37016019	scRNA-seq	Activation of lineage competence in hemogenic endothelium precedes the formation of hematopoietic stem cell heterogeneity	Cell Res	doi.org/10.1038/s41422-023-00797-0	kdrl:mCherry+runx1:GFP− cells，kdrl:mCherry+runx1:enGFP+ cells andkdrl:mCherry–runx1: GFP+ cells from Tg(kdrl:mCherry/runx1:enGFP) at 36 hpf	4408	19481	danRer11	SCT	✔	Cells with more than 500 genes and mitochondrial gene content less than 10% were removed	10x Genomics
		SC33273096	scRNA-seq	The N-glycome regulates the endothelial-to-hematopoietic transition	Science	doi.org/10.1126/science.aaz2121	Wild-type embryos expressing Tg(miR-223:KalTA4)ya362 Tg(5xUAS:eGFP)nkuasgfp1a Tg(kdrl:hrasmCherry)s896 fromtrunk tissue containing the AGM at 27 hpf	7518	17330	GRCz11	SCT	✔	Data was filtered such that all the cells that had less than unique transcripts detected or had more than 10% of the transcripts coming from mitochondrial genes were eliminated, as were the genes that were seen in less than 3 cells	10x Genomics
		Bulk37874038	Bulk RNA-seq	The RNA-binding protein CSDE1 promotes hematopoietic stem and progenitor cell generation via translational control of Wnt signaling	Development	doi:10.1242/dev.201890	kdrl+ ECs from and WT zebrafish embryos at 33 hpf in AGM region	2 groups	28890	GRCz11	FPKM	X	Uniquely mapped reads with mapping quality score ≥20 were retained	Illumina NovaSeq 6000
		ATAC37016019	scATAC-seq	Activation of lineage competence in hemogenic endothelium precedes the formation of hematopoietic stem cell heterogeneity	Cell Res	doi.org/10.1038/s41422-023-00797-0	kdrl:mCherry+runx1:GFP− cells，kdrl:mCherry+runx1:enGFP+ cells andkdrl:mCherry–runx1: GFP+ cells from Tg(kdrl:mCherry/runx1:enGFP) at 36 hpf	3908	18968	GRCz11	RPKM	X	The unique fragment number between 1500 and 10,000 and the TSS enrichment value greater than 8 was retained	10x Genomics
	CHT	Bulk31042481	Bulk RNA-seq	A 3D Atlas of Hematopoietic Stem and Progenitor Cell Expansion by Multi-dimensional RNA-Seq Analysis	Cell Rep	doi: 10.1016/j.celrep.2019.04.030	Tg (kdrl:mCherry/CD41:GFP) embryos at successive stages, including 36 hours post fertilization (hpf), 52 hpf, 3 dpf and 4 dpf, were collected after removing heads or cutting tail regions, respectively	39 groups	21845	GRCz10	FPKM	X	The expressed genes (FPKM > 1 in at least two samples were retained	Illumina Hiseq 4000
		SC31042481	scRNA-seq	A 3D Atlas of Hematopoietic Stem and Progenitor Cell Expansion by Multi-dimensional RNA-Seq Analysis	Cell Rep	doi: 10.1016/j.celrep.2019.04.030	kdrl:mCherry+ cells, CD41:GFP+ cells and 50,000 double negative cells from the tails of 55 hpf transgenic embryos	4358	19253	danRer11	SCT	✔	These cells expressed too low (< 800) or too high (> 4000) gene number were filtered	10x Genomics
		SC33785593	scRNA-seq	A single-cell resolution developmental atlas of hematopoietic stem and progenitor cell expansion in zebrafish	PNAS	doi: 10.1073/pnas.2015748118.	kdrl:mCherry+ cells,CD41:GFP+ cells and double negative cells from the tails of 3.5 days post fertilization (dpf) and 4.5 dpf Tg (kdrl:mCherry/CD41:GFP) embryos	28777	18808	GRCz11	SCT	✔	Cells with more than 200 genes and the genes, which were expressed in more than three cells, were used to create Seurat objects. To further obtain high quality data at each stage, the stricter quality control was performed. For the 55 hpf data, the cells with nFeature_RNA<=3,500, nCount_RNA<=3,000, nCount_RNA<=3,000, nCount_RNA	10x Genomics
		Bulk38605226	Bulk RNA-seq	A Mettl16/m6A/mybl2b/Igf2bp1 axis ensures cell cycle progression of embryonic hematopoietic stem and progenitor cells	EMBO J	doi:10.1038/s44318-024-00082-9	cmyb：GFP+ cells from zebrafish CHT at 3dpf	3 groups	24972	GRCz11	FPKM	X	Quality control and filtering were conducted using fastp software (version 0.18.0) with default parameters	Illumina HiSeq2500
		ATAC32756943	ATAC-seq	Smarca5-mediated epigenetic programming facilitates fetal HSPC development in vertebrates	Blood	doi.org/10.1182/blood.2020005219	HSPCs (CD41:GFP+gata1:dsRed−)	4 groups	17283	danRer7	RPKM	X	Reads in each condition were sampled down to 9 M to control the sequencing depth	Illumina NovaSeq 5000
		ST31042481	ST	A 3D Atlas of Hematopoietic Stem and Progenitor Cell Expansion by Multi-dimensional RNA-Seq Analysis	Cell Rep	doi: 10.1016/j.celrep.2019.04.030	55 hpf zebrafish embryonic tail	36 region	25066	GRCz10	original results	X	Cell population GEO-seq data were first subjected to FastQC for qulaity control	GEO
	Kidney	SC28878000	scRNA-seq	Dissecting hematopoietic and renal cell heterogeneity in adult zebrafish at single-cell resolution using RNA sequencing	J Exp Med	doi: 10.1084/jem.20170976	Zebrafish kidney marrow from 3–9-mo-old transgenic fish,	11325	22842	GRCz10	SCT	✔	filtered for cells that expressed a minimum of 500 genes and for genes that were expressed in ≥1 cell, with a gene detection threshold of five reads.	InDrops
		SC35938989	scRNA-seq	Single-cell analyses reveal early thymic progenitors and pre-B cells in zebrafish	J Exp Med	doi: 10.1084/jem.20220038	In the case of the marrows, live cell sorts were divided into two fractions based on forward scatter and side scatter characteristics—a lymphoid and progenitor fraction and a granulocyte fraction (Fig. S5, A and B). This allowed for the relative enrichment of lymphoid and progenitor cells in the overall analysis, advantageous for our goal to investigate B cell developmental trajectories. By natur…	34492	27777	GRCz11	SCT	✔	The following quality control filters were applied: (1) Adult thymus: At least 200 genes but no more than 4,000, at least 500 UMIs but no more than 25,000, and a mitochondrial gene percentage <15%; (2) Integrated adult and juvenile thymi: At least 200 genes but no more than 4,000, at least 500 UMIs but no more than 30,000, and a mitochondrial gene percentage <15%; (3) Lymphoid/progenitor and myel…	10x Genomics
		SC38497789	scRNA-seq	Single-cell RNA sequencing unveils the hidden powers of zebrafish kidney for generating both hematopoiesis and adaptive antiviral immunity	Elife	doi:10.7554/eLife.92424	PBS-administered leukocyte from zebrafish kidney marrow	8763	22004	GRCz11	SCT	X	Cells with fewer than 500 unique genes, over 50,000 UMI counts, or more than 10% mitochondrial reads were removed.	10x Genomics
		Bulk28878000	Bulk RNA-seq	Dissecting hematopoietic and renal cell heterogeneity in adult zebrafish at single-cell resolution using RNA sequencing	J Exp Med	doi: 10.1084/jem.20170977	Whole kidney marrow from WT, prkdcD3612fs, il2rgaY91fs, and double-mutant animals	12 groups	26681	GRCz10	FPKM	X	Reads with alignment quality of 10 or more to genes were retained	Illumina HiSeq 2000
Mouse	AGM	Bulk23122293	Bulk RNA-seq	The Transcriptional Landscape of Hematopoietic Stem Cell Ontogeny	Cell Stem Cell	doi: 10.1016/j.stem.2012.07.018	All embryonic tissues were dissected from C57Bl/6 mice	55 groups	9961	Affymetrix 430 2.0 gene chips	NA	X	Raw microarray signal intensities were RMA-summarized and quantile normalized using R/BioConductor. To correct for batch effects, we applied the ComBat batch correction algorithm to the normalized data, then multiple probesets mapping to the same gene were averaged, resulting in 21,308 gene expression measures per sample.	Affymetrix
		SC35414020	scRNA-seq	CellComm infers cellular crosstalk that drives haematopoietic stem and progenitor cell development	Nature Cell Biology	doi:10.1038/s41556-022-00884-1	both enriched cell populations (ECs/T1preHSCs) and the whole AGM were processed	9492	17163	mm10	SCT	✔	Cells with fewer than five detected genes were removed. Genes expressed in fewer than five cells were also removed.	10x Genomics
		ChIP32499402	ChIP-seq	Transcriptional regulatory network controlling the ontogeny of hematopoietic stem cells	Genes Dev	doi: 10.1101/gad.338202.120	embryonic day 10.5 (E10.5) endothelium and hemogenic endothelium from the major arteries	20 groups	32734	mm9	RPKM	X	Only uniquely mapped reads with fewer than 2 mismatches were used to compute a normalized signal for each 200 bp bin across the genome	Illumina HiSeq 2000
		Bulk32499402	Bulk RNA-seq	Transcriptional regulatory network controlling the ontogeny of hematopoietic stem cells	Genes Dev	doi: 10.1101/gad.338202.120	Hemogenic and nonhemogenic endothelial cells were purified from Runx1tm4Dow embryos (Lorsbach et al. 2004). Pre-HSCs and embryonic HSCs were isolated from B6.Cg-Tg(Ly6a-GFP)G5Dzk/J embryos	11 groups	32734	mm9	RPKM	X	Sequencing reads were aligned to the mouse genome (mm9) using Tophat. Only uniquely mapped reads with fewer than 2 mismatches were used for downstream analyses.	Illumina NextSeq 550
		ATAC38508181	scATAC-seq	Single-cell omics identifies inflammatory signaling as a trans-differentiation trigger in mouse embryos	Dev Cell	doi: 10.1016/j.devcel.2024.02.010	30,000–50,000 CD31+Ter119– cells from sibling (12 embryos used) at E11	6925	24333	mm10	RPKM	X	The unique fragments number between 3,000 and 50,000 and the transcription start site enrichment value between 5 and 30	10x Genomics
		ATAC32392346	scATAC-seq	Developmental trajectory of prehematopoietic stem cell formation from endothelium	Blood	doi: 10.1182/blood.2020004801	E, HE, and IAC cells (E+HE+IAC) from 9.5 to 10.5 dpc embryos using a combination of E markers	1671	32246	mm10	RPKM	X	The peakbarcode matrix underwent an initial filtering, requiring a barcode to have at least 2,000 fragments, 1,000 detected peaks and at least 20 percent fragments in peak to be considered as a “cell”. Additionally, for each peak, we computed the fraction of cells with non-zero value, and removed peaks that were detected in fewer than 1% of all cells.	10x Genomics
		SC38508181	scRNA-seq	Single-cell omics identifies inflammatory signaling as a trans-differentiation trigger in mouse embryos	Dev Cell	doi: 10.1016/j.devcel.2024.02.010	40,000 and 70,000 CD31+Ter119–CD16/32– cells, respectively, from C56BL/6J wild-type mouse E10 (28 embryos used) and E11 AGM (20 embryos used)	7718	17211	mm10	SCT	X	Cells with more than 500 or 800 genes and the genes, which were expressed in more than three cells, the cells with less than 20% of mitochondrial gene expression were obtained.	10x Genomics
		SC32392346	scRNA-seq	Developmental trajectory of prehematopoietic stem cell formation from endothelium	Blood	doi: 10.1182/blood.2020004801	E, HE, and IAC cells (E+HE+IAC) from 9.5 to 10.5 dpc embryos using a combination of E markers	21972	27998	mm10	SCT	X	Require a gene to be expressed in at least more than 1 transcript in a minimum of 10 cells	10x Genomics
	Fetal liver	Bulk23122293	Bulk RNA-seq	The Transcriptional Landscape of Hematopoietic Stem Cell Ontogeny	Cell Stem Cell	doi: 10.1016/j.stem.2012.07.018	All embryonic tissues were dissected from C57Bl/6 mice	55 groups	9961	Affymetrix 430 2.0 gene chips	NA	X	Raw microarray signal intensities were RMA-summarized and quantile normalized using R/BioConductor. To correct for batch effects, we applied the ComBat batch correction algorithm to the normalized data, then multiple probesets mapping to the same	Affymetrix
		ST34341490-1	ST	Identification of HSC/MPP expansion units in fetal liver by single-cell spatiotemporal transcriptomics	Cell Res	doi: 10.1038/s41422-021-00540-7	E14.5 embryos FL from Wild-type C57BL/6 mice	891;944;866;1090(spots）	32285	mm10	SCT	✔	Cells with fewer than 250 detected genes, less than 500 unique molecular identifiers (UMIs), or more than 10% mitochondrial UMIs were removed.	10x Visium
		ST34341490-2	ST	Identification of HSC/MPP expansion units in fetal liver by single-cell spatiotemporal transcriptomics	Cell Res	doi: 10.1038/s41422-021-00540-7	E14.5 embryos FL from Wild-type C57BL/6 mice	891;944;866;1090(spots）	32285	mm10	SCT	✔	Cells with fewer than 250 detected genes, less than 500 unique molecular identifiers (UMIs), or more than 10% mitochondrial UMIs were removed.	10x Visium
		ST34341490-3	ST	Identification of HSC/MPP expansion units in fetal liver by single-cell spatiotemporal transcriptomics	Cell Res	doi: 10.1038/s41422-021-00540-7	E14.5 embryos FL from Wild-type C57BL/6 mice	891;944;866;1090(spots）	32285	mm10	SCT	✔	Cells with fewer than 250 detected genes, less than 500 unique molecular identifiers (UMIs), or more than 10% mitochondrial UMIs were removed.	10x Visium
		ST34341490-4	ST	Identification of HSC/MPP expansion units in fetal liver by single-cell spatiotemporal transcriptomics	Cell Res	doi: 10.1038/s41422-021-00540-7	E14.5 embryos FL from Wild-type C57BL/6 mice	891;944;866;1090(spots）	32285	mm10	SCT	✔	Cells with fewer than 250 detected genes, less than 500 unique molecular identifiers (UMIs), or more than 10% mitochondrial UMIs were removed.	10x Visium
		SC34341490	scRNA-seq	Identification of HSC/MPP expansion units in fetal liver by single-cell spatiotemporal transcriptomics	Cell Res	doi: 10.1038/s41422-021-00540-7	At E11.5, CD45+ HCs9,73 and CD45– non-HCs were pooled together for sequencing. At E12.5, E13.5, and E14.5, LSK cells74,75, CD45+ HCs, CD45–CD31+ ECs,76 and CD45–CD31– NCs were pooled together for sequencing.	32449	31053	mm10	SCT	✔	Cells with fewer than 250 detected genes, less than 500 unique molecular identifiers (UMIs), or more than 10% mitochondrial UMIs were removed.	10x Genomics
		Bulk32499402	Bulk RNA-seq	Transcriptional regulatory network controlling the ontogeny of hematopoietic stem cells	Genes Dev	doi: 10.1101/gad.338202.120	Hemogenic and nonhemogenic endothelial cells were purified from Runx1tm4Dow embryos (Lorsbach et al. 2004). Pre-HSCs and embryonic HSCs were isolated from B6.Cg-Tg(Ly6a-GFP)G5Dzk/J embryos	11 groups	32734	mm9	RPKM	X	Only uniquely mapped reads with fewer than 2 mismatches were used to compute a normalized signal for each 200 bp bin across the genome	Illumina NextSeq 550
		ChIP32499402	ChIP-seq	Transcriptional regulatory network controlling the ontogeny of hematopoietic stem cells	Genes Dev	doi: 10.1101/gad.338202.120	embryonic day 10.5 (E10.5) endothelium and hemogenic endothelium from the major arteries	20 groups	32734	mm9	RPKM	X	Sequencing reads were aligned to the mouse genome (mm9) using Tophat. Only uniquely mapped reads with fewer than 2 mismatches were used for downstream analyses.	Illumina HiSeq 2000
		Bulk31851943	Bulk RNA-seq	Spatial Genome Re-organization between Fetal and Adult Hematopoietic Stem Cells	Cell Rep	doi: 10.1016/j.celrep.2019.11.065	Purie+A15:H32d HSCs from adult bone marrow and E14.5 fetal liver	2 groups	32734	mm9	FPKM	X	Sequencing reads were aligned to the mouse genome ( mm9 ) using Tophat. Only uniquely mapped reads with fewer than 2 mismatches were used for downstream analyses.	Illumina HiSeq 2500
	Placenta	Bulk23122293	Bulk RNA-seq	The Transcriptional Landscape of Hematopoietic Stem Cell Ontogeny	Cell Stem Cell	doi: 10.1016/j.stem.2012.07.018	All embryonic tissues were dissected from C57Bl/6 mice	55 groups	9961	Affymetrix 430 2.0 gene chips	NA	X	Raw microarray signal intensities were RMA-summarized and quantile normalized using R/BioConductor. To correct for batch effects, we applied the ComBat batch correction algorithm to the normalized data, then multiple probesets mapping to the same	Affymetrix
		SC34197725	scRNA-seq	De novo generation of macrophage from placentaderived hemogenic endothelium	Dev Cell	doi: 10.1016/j.devcel.2021.06.005	For modified smart-seq2 data, mouse yolk sac, AGM and placenta at E11.0 were dissected and prepared for single cell suspensions. Single cell suspensions were stained with Ter119, CD45, CD41, CD31, CD44 and 7AAD. Living HE cells (CD44+- CD31+CD45-Ter119-), non-HE cells (CD44-CD31+CD45-Ter119-) and ECs (CD31+CD45-Ter119-) were isolated by FACS into individual wells of a 96-well plate containing 2.5…	424	12129	mm10	SCT	X	For modified smart-seq2 sequencing dataset, we retained cell with more than 1000 and less than 5000 detected genes, removing those with mitochondrial gene percentage more than 0.1. For modified smart-seq2-GFP dataset, cells with more than 200 less than 6000 genes and 0.2 mitochondrial gene percentage were retained.	Smart-Seq2
		SC34197725-1	scRNA-seq	De novo generation of macrophage from placentaderived hemogenic endothelium	Dev Cell	doi: 10.1016/j.devcel.2021.06.005	For placentae of E10.0 and E11.0, 80,000 CD34+ cells were isolated by FACS and pooled together with 20,000 CD34- cells at a ratio of 4:1 to enrich hematopoietic and endothelial cells . For placentae of E12.0, about 20,000 CD34+ CD45+ hematopoietic progenitors, 20,000 CD34+ cells and 10,000 CD34- cells were separately isolated, and then pooled together with CD34- cells at a ratio of 2:2:1 to enric…	8327	18020	mm10	SCT	X	Detected gene number is more than 800 and less than 7000 were retained after filtered by mitochondrial gene percentage less than 0.09	10x Genomics
		SC34197725-2	scRNA-seq	De novo generation of macrophage from placentaderived hemogenic endothelium	Dev Cell	doi: 10.1016/j.devcel.2021.06.005	For placentae of E10.0 and E11.0, 80,000 CD34+ cells were isolated by FACS and pooled together with 20,000 CD34- cells at a ratio of 4:1 to enrich hematopoietic and endothelial cells . For placentae of E12.0, about 20,000 CD34+ CD45+ hematopoietic progenitors, 20,000 CD34+ cells and 10,000 CD34- cells were separately isolated, and then pooled together with CD34- cells at a ratio of 2:2:1 to enric…	2726	18020	mm10	SCT	X	Detected gene number is more than 800 and less than 7000 were retained after filtered by mitochondrial gene percentage less than 0.09	10x Genomics
	Bone marrow	Bulk23122293	Bulk RNA-seq	The Transcriptional Landscape of Hematopoietic Stem Cell Ontogeny	Cell Stem Cell	doi: 10.1016/j.stem.2012.07.018	All embryonic tissues were dissected from C57Bl/6 mice	55 groups	9961	Affymetrix 430 2.0 gene chips	NA	X	Raw microarray signal intensities were RMA-summarized and quantile normalized using R/BioConductor. To correct for batch effects, we applied the ComBat batch correction algorithm to the normalized data, then multiple probesets mapping to the same	Affymetrix
		SC29588278	scRNA-seq	A single-cell hematopoietic landscape resolves 8 lineage trajectories and defects in Kit mutant mice	Blood	doi: 10.1182/blood-2017-12-821413	LK and LSK cells from the bone marrow	21809	15853	mm10	SCT	X	Cells with < 10% of total reads mapping to genes, < 200 000 reads mapping to nuclear genes or > 20% mapped reads mapping to mitochondrial genes were filtered out	10x Genomics
		Bulk31851943	Bulk RNA-seq	Spatial Genome Re-organization between Fetal and Adult Hematopoietic Stem Cells	Cell Rep	doi: 10.1016/j.celrep.2019.11.065	Puried HSCs from adult bone marrow and E14.5 fetal liver	2 groups	32734	mm9	FPKM	X	Sequencing reads were aligned to the mouse genome ( mm9 ) using Tophat. Only uniquely mapped reads with fewer than 2 mismatches were used for downstream analyses.	Illumina HiSeq 2500
		SC31871321	scRNA-seq	Combined single-cell and spatial transcriptomics reveal the molecular, cellular and spatial bone marrow niche organization	Nat Cell Biol	doi:10.1038/s41556-019-0439-6	Lineage-depleted bone and BM cell	7497	16701	mm10	FPKM	✔	Removed all cells with fewer than 500 distinct genes observed or cells with more than 5% of unique molecular identifiers stemming from mitochondrial genes.	10x Genomics & Smart-Seq2
		SC30283141	scRNA-seq	Single-cell transcriptomics of 20 mouse organs creates a Tabula Muris	Nature	doi:10.1038/s41586-018-0590-4	whole BM cells (depleted of RBCs through Ficollseparation), For a higher resolution view of the various populations in the BM, they subfractionated the BM using FACS into five different populations: (l) LinKit*Scal* HPCs that are known to include rare long-term HSCs and much more abundant short-term multipotent progenitors (MPPs), (2) Terl19-B220* cells that include both immature and mature B cel…	4897	17479	mm10plus	SCT	X	Cells with fewer than 500 detected genes were excluded. (A gene counts as detected if it has at least one read mapping to it). Cells with fewer than 50,000 reads (FACS) or 1,000 UMI (microfluidic droplet) were excluded.	10x Genomics
		Bulk34706256	Bulk RNA-seq	Multilayer omics analysis reveals a non-classical retinoic acid signaling axis that regulates hematopoietic stem cell identity	Cell Stem Cell	doi: 10.1016/j.stem.2021.10.002	HSCs (LSK CD150+ CD48- CD34-), MPP1 (LSK CD150+ CD48- CD34+), MPP2 (LSK CD150+ CD48+ CD34+), MPP3 (LSK CD150- CD48+ CD34+ CD135-), MPP4 (LSK CD150- CD48+ CD34+ CD135+) from murine bone marrow	6 groups	19686	mm10	RPKM	X	Genes with an average expression higher than 100 counts in any condition were selected for further analysis.	Illumina NovaSeq
		Bulk38657191	Bulk RNA-seq	The ATF4-RPS19BP1 axis modulates ribosome biogenesis to promote erythropoiesis	Blood	doi:10.1182/blood.2023021901	HSPCs from mouse bone marrow:LT-HSC,LinSca-1+cKit+Flk2−CD34− or Lin−Sca-1+cKit+CD48−CD150+ ;CMP, Lin−Sca-1−cKit+Flk2+CD34+CD16/CD32−; CLP, Lin−Sca-1lowcKitlowIL7Rα+Flk2+; MEP, Lin−Sca-1−cKit+CD34−CD16/CD32−; B cell, B220+; T cell, CD3+	6 groups	26522	GRCm38	FPKM	X	The raw data were processed by filtering out 197 reads containing adapters, poly-N sequences, and low-quality reads, to obtain 198 clean read data	Illumina Xten
		SC29474909	scRNA-seq	Mapping the Mouse Cell Atlas by Microwell-Seq	Cell	doi:10.1016/j.cell.2018.02.001	whole mouse bone marrow and bone marrow c-Kit+ cells	3000	12918	GRCm38	SCT	X	Excluded cells in which less than 500 transcripts were expressed. A high proportion (> 10%) of transcript counts derived from mitochondria-encoded genes may indicate low cell quality	Microwell-seq
		SC38657191	scRNA-seq	The ATF4-RPS19BP2 axis modulates ribosome biogenesis to promote erythropoiesis	Blood	doi:10.1182/blood.2023021902	HSPCs from mouse bone marrow:LT-HSC,LinSca-1+cKit+Flk2−CD34− or Lin−Sca-1+cKit+CD48−CD150+ ;CMP, Lin−Sca-1−cKit+Flk2+CD34+CD16/CD32−; CLP, Lin−Sca-1lowcKitlowIL7Rα+Flk2+; MEP, Lin−Sca-1−cKit+CD34−CD16/CD32−; B cell, B220+; T cell, CD4+	7737	19109	mm10	SCT	✔	Cells with gene counts or total counts detected that deviated from the mean by more than two standard deviations (i.e., mean ± 2 SD) were considered as outliers and subsequently removed.	10x Genomics
		Bulk32499402	Bulk RNA-seq	Transcriptional regulatory network controlling the ontogeny of hematopoietic stem cells	Genes Dev	doi: 10.1101/gad.338202.120	Hemogenic and nonhemogenic endothelial cells were purified from Runx1tm4Dow embryos (Lorsbach et al. 2004). Pre-HSCs and embryonic HSCs were isolated from B6.Cg-Tg(Ly6a-GFP)G5Dzk/J embryos	11 groups	32734	mm9	RPKM	X	Only uniquely mapped reads with fewer than 2 mismatches were used to compute a normalized signal for each 200 bp bin across the genome	Illumina NextSeq 550
		ChIP32499402	ChIP-seq	Transcriptional regulatory network controlling the ontogeny of hematopoietic stem cells	Genes Dev	doi: 10.1101/gad.338202.120	embryonic day 10.5 (E10.5) endothelium and hemogenic endothelium from the major arteries	20 groups	32734	mm9	RPKM	X	Sequencing reads were aligned to the mouse genome (mm9) using Tophat. Only uniquely mapped reads with fewer than 2 mismatches were used for downstream analyses.	Illumina HiSeq 2000
		ATAC34706256	ATAC-seq	Multilayer omics analysis reveals a non-classical retinoic acid signaling axis that regulates hematopoietic stem cell identity	Cell Stem Cell	doi: 10.1016/j.stem.2021.10.002	HSCs (Lin−Sca-1+c-Kit+ [LSK] CD150+CD48−CD34−); MPPs (LSK CD150−CD48+)	2 groups	24333	mm10	RPKM	X	Peak detection was performed via MACS2 callpeak with a q-value of 0.001.	Illumina NovaSeq 6000
		ChIP34706256	ChIP-seq	Multilayer omics analysis reveals a non-classical retinoic acid signaling axis that regulates hematopoietic stem cell identity	Cell Stem Cell	doi: 10.1016/j.stem.2021.10.002	HSCs (Lin−Sca-1+c-Kit+ [LSK] CD150+CD48−CD34−); MPPs (LSK CD150−CD48+)	4 groups	24333	mm10	RPKM	X	H3K4me3 enriched regions intersecting with gene TSSs (±1 Kbp) were called via MACS2 callpeak with a q-value of 0.01	Illumina NovaSeq 6000
		ATAC38657191	ATAC-seq	The ATF4-RPS19BP1 axis modulates ribosome biogenesis to promote erythropoiesis	Blood	doi: 10.1182/blood.2023021901	FACS-sorted LT-HSC cells (Lin-cKit+Sca1+CD34-CD135-);FACS-sorted MEP cells (Lin-cKit+Sca1-CD34-CD16/32-);FACS-sorted LT-HSC cells (Lin-cKit+Sca1+CD34-CD135-);FACS-sorted MEP cells (Lin-cKit+Sca1-CD34-CD16/32-)	4 groups	24333	mm10	RPKM	X	Peaks were called using the MACS2 package (v2.2.5), with a false discovery rate (FDR) cutoff of 0.05	Illumina NovaSeq 6000
		38657191	H3K4me3 CUT&Tag	The ATF4-RPS19BP1 axis modulates ribosome biogenesis to promote erythropoiesis	Blood	doi: 10.1182/blood.2023021901	FACS-sorted LT-HSC cells (Lin-cKit+Sca1+CD34-CD135-);FACS-sorted LT-HSC cells (Lin-cKit+Sca1+CD34-CD135-);FACS-sorted MEP cells (Lin-cKit+Sca1-CD34-CD16/32-);FACS-sorted MEP cells (Lin-cKit+Sca1-CD34-CD16/32-)	4 groups	24333	mm10	RPKM	X	Peaks were detected using MACS2 callpeak (v2.2.5) with an FDR cutoff of 0.05	Illumina NovaSeq 6000
Human	AGM	SC31501518	scRNA-seq	Tracing the first hematopoietic stem cell generation in human embryo by single-cell RNA sequencing	Cell Res	doi: 10.1038/s41422-019-0228-6	Human embryonic body, caudal half and AGM region were isolated.The following antibodies were used: CD45 (BD Biosciences, 563879), CD34 (BD Biosciences, 555821), CD235a CD44 (BD Biosciences, 562991) and 7-AAD	1057	17218	hg19	SCT	✔	Only retained cells that had (1) more than 1000 genes, (2) less than 1,000,000 UMIs, and (3) less than 20% of reads mapped to mitochondrial genes.	Illumina Hiseq X Ten
		SC35418685	scRNA-seq	Mapping human haematopoietic stem cells from haemogenic endothelium to birth.	Nature	doi:10.1038/s41586-022-04571-x	CD31+ and/or CD34+ haemato-vascular cells were enriched for scRNA-seq by FACS sorting	2627	28547	GRCh38	SCT	✔	Cells with less than 500 unique molecular identifiers (UMIs) or greater than 5% mitochondrial expression were removed from further analysis.	Illumina NovaSeq 6000 system
		ST32946788-1	ST	Multi-layered Spatial Transcriptomics Identify Secretory Factors Promoting Human Hematopoietic Stem Cell Development	Cell Stem Cell	doi: 10.1016/j.stem.2020.08.004	The dorsal aortas were dissected from human embryos CS15-16 (N = 2) then further bisected into ventral and dorsal portions (AoV and AoD respectively	18;12 regions	21492	GRCh38	original results	X	1) Filtering out cells with less than 200 genes. 2) filtering out genes that were in less than 3 cells. 3) Filtering out cells with a) high percentage mitochondrial genes (> 0.05) and b) a high number of genes (> 3500).	LCM-seq
		ST32946788-2	ST	Multi-layered Spatial Transcriptomics Identify Secretory Factors Promoting Human Hematopoietic Stem Cell Development	Cell Stem Cell	doi: 10.1016/j.stem.2020.08.004	The dorsal aortas were dissected from human embryos CS15-16 (N = 2) then further bisected into ventral and dorsal portions (AoV and AoD respectively	18;12 regions	21492	GRCh38	original results	X	1) Filtering out cells with less than 200 genes. 2) filtering out genes that were in less than 3 cells. 3) Filtering out cells with a) high percentage mitochondrial genes (> 0.05) and b) a high number of genes (> 3500).	LCM-seq
	Fetal liver	SC31597962	scRNA-seq	Decoding human fetal liver haematopoiesis	Nature	doi: 10.1038/s41586-019-1652-y	live, single, CD45+ or CD45− FACS-isolated cells	94187	27080	GRCh38	SCT	✔	Cells with fewer than 200 detected genes and for which the total mitochondrial gene expression exceeded 20% were removed.	Illumina HiSeq 4000
		SC33352111	scRNA-seq	Integrative Single-Cell RNA-Seq and ATAC-Seq Analysis of Human Developmental Hematopoiesis	Cell Stem Cell	doi: 10.1016/j.stem.2020.11.015	CD34+ or CD45+ cells	1448	25779	GRCh38	SCT	✔	Removing the genes expressed in less than 10 cells (filter_genes function)	HiSeq4000 and NovaSeq6000
		ATAC33352111	scATAC-seq	Integrative Single-Cell RNA-Seq and ATAC-Seq Analysis of Human Developmental Hematopoiesis	Cell Stem Cell	doi: 10.1016/j.stem.2020.11.015	CD34+ or CD45+ cells	1821	33396	GRCh38	RPKM	X	Duplicates removal, number of fragments, fragments per peak, fraction of reads mapping to blacklist regions, nucleosome signal, and transcriptional start site (TSS) enrichment	10x Genomics
		SC35418685	scRNA-seq	Mapping human haematopoietic stem cells from haemogenic endothelium to birth	Nature	doi:10.1038/s41586-022-04571-x	CD31+ and/or CD34+ haemato-vascular cells were enriched for scRNA-seq by FACS sorting	13064	28547	GRCh38	SCT	✔	Cells with less than 500 unique molecular identifiers (UMIs) or greater than 5% mitochondrial expression were removed from further analysis.	Illumina NovaSeq 6000 system
	Bone marrow	SC33352111	scRNA-seq	Integrative Single-Cell RNA-Seq and ATAC-Seq Analysis of Human Developmental Hematopoiesis	Cell Stem Cell	doi: 10.1016/j.stem.2020.11.015	CD34+ or CD45+ cells	3056	25779	GRCh38	SCT	✔	Removing the genes expressed in less than 10 cells (filter_genes function)	HiSeq4000 and NovaSeq6000
		ATAC33352111	scATAC-seq	Integrative Single-Cell RNA-Seq and ATAC-Seq Analysis of Human Developmental Hematopoiesis	Cell Stem Cell	doi: 10.1016/j.stem.2020.11.015	CD34+ or CD45+ cells	1525	33396	GRCh38	RPKM	X	Duplicates removal, number of fragments, fragments per peak, fraction of reads mapping to blacklist regions, nucleosome signal, and transcriptional start site (TSS) enrichment	10x Genomics
		SC34588693	scRNA-seq	Blood and immune development in human fetal bone marrow and Down syndrome	Nature	doi：10.1038/s41586-021-03929-x	CD45+ or CD45− cells from fetal bone marrow	103228	25369	GRCh38	SCT	X	Cells with fewer than 200 detected genes, genes expressed in fewer than 3 cells, and total mitochondrial gene expression exceeding 20% were removed	10x Genomics
		SC34691592	scRNA-seq	Single-cell transcriptomic landscape of human blood cells	Natl Sci Rev	doi:10.1093/nsr/nwaa180	Human bone marrow derived progenitors and differentiated cells (including CD34+ HSPCs, B cells, NK cells, T cells, monocytes, neutrophils and erythrocytes), together with peripheral blood derived differentiated cells including regulatory B, naive B, memory B, cytotoxic NK, cytokine NK and T cells	7551	19813	hg38	SCT	X	Mapping rates under 10% for HSPCs/monocytes, under 5% for B cells/NK cells/neutrophils/erythrocytes and under 2.5% for T cells were discarded. only retained the cells where more than 1000 protein-coding genes/500 lncRNAs were detected	STRT-seq
		SC37006302	scRNA-seq	Establishing a human bone marrow single cell reference atlas to study ageing and diseases	Frontiers in immunology	doi: 10.3389/fimmu.2023.1127879	Data collection	281939	33538	GRCh38	SCT	X	Samples with less than 200 cells were removed	Data collection
		SC31792411	scRNA-seq	Single-cell multiomic analysis identifies regulatory programs in mixed-phenotype acute leukemia	Nat Biotechnol	doi:10.1038/s41587-019-0332-7	bone marrow mononuclear cells, CD34+-enriched bone marrow mononuclear cells and peripheral blood mononuclear cells from healthy humans	35582	15316	hg319	SCT	X	Filter out cells that had less than 400 informative genes detected and 1,000 UMIs. In addition, to lower multiplet representation, we filtered cells with above 10,000 UMIs.	10x Genomics
		SC36876630	scRNA-seq	Identification of phenotypically, functionally, and anatomically distinct stromal niche populations in human bone marrow based on single-cell RNA sequencing	Elife	doi:10.7554/eLife.81656	the non-hematopoietic cell-containing CD45low/-CD235a- population from healthy donors	25067	32802	GRCh38	SCT	X	Mitochondrial and ribosomal reads were excluded and cells with less than 1000 (diploid) detected UMIs were removed from the analysis	10x Genomics
		Azimuth_bone_marrow_atlas	scRNA-seq	HCA project-Azimuth_bone_marrow_atlas	-	-	Azimuth_bone_marrow_atlas	266271	23467	GRCh39	SCT	X	Restricted analysis to barcodes with at least 200 genes expressed	10x Genomics
		SC38714197	scRNA-seq	Mapping the cellular biogeography of human bone marrow niches using single-cell transcriptomics and proteomic imaging	Cell	doi:10.1016/j.cell.2024.04.013	an enrichment strategy that would capture hematopoietic cells, rare hematopoietic stem and progenitor cells (HSPCs), and non-hematopoietic microenvironmental cells. The three populations were pooled in a ratio favoring representation of rare HSPCs and non-hematopoietic cells and then subjected to scRNA-seq	82742	28659	GRCh38	SCT	X	Cells with 300–10,000 unique genes expressed, less than 10,000 unique UMIs, and less than 10% mitochondrial reads were retained in the final dataset.	10x Genomics
In vitro	Direct differentiation	Bulk28514439	Bulk RNA-seq	Haematopoietic stem and progenitor cells from human pluripotent stem cells	Nature	doi: 10.1038/nature25435	Haemogenic endothelium panel: CD34 PE-Cy7, FLK1 AF647, CD235a/glycophorin, and CD43 PE. Fetal-liver HSCs were purchased from StemCell Technologies and stained with HSC panel: CD38 PE-Cy5, CD34 PE-Cy7, and CD45 PE	6 group	22686	hg19	Microarray data	X	Adaptor sequences were removed using a Cutadapt tool allowing some mismatches (The specific parameters we used were -n 2 -e 0.1 –O 15 --quality-base=33). The cleaned reads were aligned to the human genome/transcriptome (hg19 and corresponding UCSC gene model, hg19_UCSC_knownGene) using TopHat2 software.	Affymetrix 430 2.0 gene chips
		Bulk29342143	Bulk RNA-seq	Regulation of embryonic haematopoietic multipotency by EZH1	Nature	doi: 10.1038/nature22371	Human cells were stained and sorted using CD34–PE–Cy7 (8G12, BD Biosciences), CD38–PE–Cy5 (IM2651U, Beckman Coulter) and DAPI (Beckman Coulter)	6 group	22509	hg19	Counts	X	Reads were mapped with TopHat version 2.1.0 and Bowtie2 version 2.2.4 with default parameters against build hg19 of the human genome, and build hg19 of the RefSeq human genome annotation. Samples were quantified with the Cufflinks package version 2.2.1.	Illumina HiSeq2500
		SC35668082	scRNA-seq	Integrative epigenomic and transcriptomic analysis reveals the requirement of JUNB for hematopoietic fate induction	Nature Communications	doi:10.1038/s41467-022-30789-4	Differentiated cells on day 6 were digested and filtered through a 70 μm cell strainer to get a single-cell suspension,And select live cells	6120	21715	hg38	SCT	X	Cells were filtered using 3 criteria: number of expressed genes, number of UMI count, and percentage of mitochondrial genes in each cell. Cells with any of these metrics fall out of 2 standard deviations of all cells and are discarded.	10x Genomics
		Bulk35668082	Bulk RNA-seq	Integrative epigenomic and transcriptomic analysis reveals the requirement of JUNB for hematopoietic fate induction	Nature Communications	doi:10.1038/s41467-022-30789-5	EHT relatede cells on differentiation day6	8 group	28124	hg38	FPKM	X	Reads were trimmed with the Trim_Galore (version 0.6.7) software with the default parameter.	Hiseq X Ten (Illumina).
		SC34516916	scRNA-seq	Single-cell transcriptome of early hematopoiesis guides arterial endothelial-enhanced functional T cell generation from human PSCs	Science advances	doi: 10.1126/sciadv.abi9787	human embryonic stem cells (H1 hESCs) navigating from pluripotency through the stage-specific transitions of hematopoietic differentiation	38459	33538	GRCh38	SCT	X	A total of 64,021 cells were captured of which 37,666 cells were retained after quality control analysis.	Illumina HiSeq X
		ATAC29342143	ATAC-seq	Regulation of embryonic haematopoietic multipotency by EZH1	Nature	doi: 10.1038/nature25435	E10.5 AGM cells	7 group	27955	hg19	RPKM	X	ChIP–seq raw reads were aligned to the human genome assembly hg19 using Bowtie40 with the default parameters; only tags that uniquely mapped to the genome were used for further analysis. ChIP–seq peaks were identified using MACS	Illumina NextSeq 500
		ATAC35668082	scATAC-seq	Integrative epigenomic and transcriptomic analysis reveals the requirement of JUNB for hematopoietic fate induction.	Nature Communications	doi:10.1038/s41467-022-30789-4	human embryonic stem cell line H1	4765	56832	GRCh38	RPKM	X	PCR duplicates and multiple mapped reads were removed with Picard tools (version 2.26.10, MarkDuplicates). The replicate BAM files for each time point were merged and removed reads aligning to blacklisted genomic regions before calling peaks with MACS2	10x Genomics
		ChIP35668082	ChIP-seq	Integrative epigenomic and transcriptomic analysis reveals the requirement of JUNB for hematopoietic fate induction.	Nature Communications	doi:10.1038/s41467-022-30789-4	human embryonic stem cell line H1	4 group	56832	GRCh38	RPKM	X	All of the paired-end raw reads were processed using Trim_Galore (version 0.6.7) to trim adaptor and low-quality reads. Adaptor-trimmed paired-end reads from ATAC-seq and ChIP-seq were aligned to hg38 by bowtie2 (version 2.3.5) with the parameters:–t–q–N 1–L 25. The SAM were converted to BAM file using samtools (version 1.9) software. PCR duplicates and multiple mapped reads were removed with Pic…	Hiseq X Ten (Illumina).
		SC38569552	scRNA-seq	Lineage-tracing hematopoietic stem cell origins in vivo to efficiently make human HLF+ HOXA+ hematopoietic progenitors from pluripotent stem cells	Dev Cell	doi:10.1016/j.devcel.2024.03.003	Differentiated hPSCs from day 0 to day 10	22985	31650	hg38	SCT	X	Cell Ranger (10x Genomics) was used to perform read alignment to the hg38 reference genome, filtering, barcode counting, and unique molecular identifier (UMI) counting.	10x Genomics
		ChIP29342143	ChIP-seq	Regulation of embryonic haematopoietic multipotency by EZH1	Nature	doi: 10.1038/nature22326	Human MSCiPS1-derived 5F hematopoietic cells	15 group	27955	hg19	RPKM	X	ChIP–seq raw reads were aligned to the human genome assembly hg19 using Bowtie40 with the default parameters; only tags that uniquely mapped to the genome were used for further analysis. ChIP–seq peaks were identified using MACS	Illumina NextSeq 500
	Direct conversion	Bulk 28514438	Bulk RNA-seq	Conversion of adult endothelium to immunocompetent haematopoietic stem cells.	Nature	doi: 10.1038/nature22326	freshly harvested and cultured cells	30 group	21785	mm10	FPKM	X	Sequencing reads were de-multiplexed (bcl2fastq v2.17), checked for quality (FastQC v0.11.5), and trimmed/filtered when appropriate (Trimmomatic v0.36).	llumina HiSeq 2500

## Sheet: Hematopoietic references
Table S1D Details of collected multi-omics datasets and constructed organ-wide hematopoietic references in HemAtlas (constructed organ-wide hematopoietic references)
Species	Organs	Dataset	Omics	Included publication (PMID)	Cell number	Gene number	Genome Reference	Data normalization	Cell–cell interaction	Metrics of data quality
Zebrafish	Zebrafish AGM atlas	HemSC01000084	scRNA-seq	37016019&33273096	13987	23229	GRCz11	SCT	✔	We calculated standard quality control metrics, including the number of unique genes detected per cell, the total number of molecules detected per cell, and the percentage of reads mapping to the mitochondrial genome. Then for each dataset, an observation was uniformly defined as an outlier if it deviated by more than a specified number of median absolute deviations (MADs), with the default set t…
Zebrafish	Zebrafish CHT atlas	HemSC01000085		31042481&33785593	27907	20825	GRCz11		✔
Zebrafish	Zebrafish KM atlas	HemSC01000086		38497789&28878000	21060	30316	GRCz11		✔
Zebrafish	Zebrafish cross-stage reference (AGM, CHT, KM)	HemSC01000087		37016019&33273096&31042481&33785593&38497789&28878000	62954	31799	GRCz11		X
Mouse	Mouse AGM atlas	HemSC01000088		35414020&38508181	27646	24065	mm10		✔
Mouse	Mouse FL atlas	HemSC01000089		34341490	29948	20923	mm10		✔
Mouse	Mouse BM atlas	HemSC01000090		31871321&30283141	16284	23277	mm10		✔
Mouse	Mouse cross-stage reference (AGM, FL, BM)	HemSC01000091		35414020&38508181&34341490&31871321&30283141	73878	27285	mm10		X
Human	Human AGM atlas	HemSC01000092		35418685	13643	21331	GRCh38		✔
Human	Human FL atlas	HemSC01000093		35418685&33352111&31597962	11907	31655	GRCh38		✔
Human	Human BM atlas	HemSC01000094		33352111&38714197&31792411	117349	31048	GRCh38		✔
Human	Human cross-stage reference (AGM, FL, BM)	HemSC01000095		35418685&35418685&33352111&31597962&33352111&38714197&31792411	242899	38696	GRCh38		X
